# Supplementary material for: The first linkage map for Australo-Papuan Treefrogs (family: Pelodryadidae) reveals the sex-determination system of the Green-eyed Treefrog (Litoria serrata)
Source: Heredity (Edinb). 2023 Aug 4;131(4):263–72. doi: 10.1038/s41437-023-00642-5 (PMC10539516; doi:10.1038/s41437-023-00642-5)
Supplement: Supplementary file 2 — Supplementary Table S4 [file 41437_2023_642_MOESM2_ESM.xlsx]

## Sheet: METADATA
SUPPLEMENTARY TABLE S4
This file contains information for all markers used in this study for linkage mapping and identification of sex-linked loci
The file contains three data sheets:
> All markers: contains all markers used for linkage mapping and identification of sex-linked loci
> Sex-linked: contains all 31 markers identified at sex-linked based on heterozygosity methods
> Sex-associated: contains the 50 markers with the smallest p-value for association tests of phenotype versus genotype. Note that after FDR correction only 3 markers are significantly associated with sex
Genotype notation in this file is as follows: 0 is an AA genotype, 1 is a AB genotype, and 2 is a BB genotype. A represents the reference (major) allele, while B represents the SNP (minor) allele
The columns in the three data sheets are the same. Below is a detailed explanation of what each of the columns contains
markerID	the marker ID from the stacks catalogue
Locus	the locus ID from the stacks catalogue. This is a unique identified for each RADtag/locus created
LepmapID	the marker ID assigned to markers by lepmap when grouping and ordering markers
fasta	the fasta sequence for the RADtag
length	the length of the fasta sequence in base pairs
LG	the linkage group the marker was assigned to
male	the marker position on the male linkage map in centiMorgans
female	the marker position on the female linkage map in centiMorgans
sex.averaged	the marker position on the sex-averaged linkage map in centiMorgans
LG_locus	the linkage group of the locus/RADtag on the linkage map in case the specific marker is not mapped (say for instance there are two markers, 142_1 and 142_2. Marker 142_1 might not be on the linkage map for a number of reasons (e.g., seg distortion, low call rate, etc. But marker 142_2 is on the linkage map. This column will give the linkage group on which the second marker, from the same locus/RA…
mean_F	the average position of markers from the same locus/RADtag on the female linkage map
mean_M	the average position of markers from the same locus/RADtag on the male linkage map
mean_Ave	the average position of markers from the same locus/RADtag on the sex-averaged linkage map
Segregation	the inferred segregation for this marker based on chi-square tests
tag	information on whether the parent genotypes in the linkage map were correct (CORR; i.e., matched the segregation pattern observed in the offspring), or one parent had to be imputed to match the offspring genotypes (ERR; i.e., offspring have ABxAA genotype, one parent is AB and the other is missing, the missing parent gets imputed as AA).
FAT_M1	the genotype of the father, where 0 is AA, 1 is AB and 2 is BB, where A and B represent the reference and snp allele
MOT_F1	the genotype of the mother, where 0 is AA, 1 is AB and 2 is BB, where A and B represent the reference and snp allele
Zero	number of offspring with a 0 (i.e., AA) genotype
One	number of offspring with a 1 (i.e., AB) genotype
Two	number of offspring with a 2 (i.e.,. BB) genotype
ABxAB	p-value for chi-square test for this segregation type
ABxAA	p-value for chi-square test for this segregation type
ABxBB	p-value for chi-square test for this segregation type
AAxBB	p-value for chi-square test for this segregation type
AAxAA	p-value for chi-square test for this segregation type
BBxBB	p-value for chi-square test for this segregation type
NULLS	p-value for chi-square test for this segregation type
SexDet	Inferred sex-determination system, either XY (male heterogametic) or ZW (female heterogametic), or NA. Note that NA could refer to it not being linked with sex or not being tested altogether if it was not present in the adult sexed individuals. To verify check whether genotype counts for adult males are present
Method1	Whether this marker was detected as sex-linked with Method1. If so, a value of "Method1" is reported, otherwise there is an NA. Note that NA could mean that the marker was not sex-linked, or it was not tested altogether.
Method2	Whether this marker was detected as sex-linked with Method2. If so, a value of "Method2" is reported, otherwise there is an NA. Note that NA could mean that the marker was not sex-linked, or it was not tested altogether.
Method5	Whether this marker was detected as sex-linked with Method5. If so, a value of "Method5" is reported, otherwise there is an NA. Note that NA could mean that the marker was not sex-linked, or it was not tested altogether.
GWAS.pvalue	p-value for the gwas from the co-dominant model, inferred with association function of SNPassoc package
GWAS.FDR	p-value corrected for multiple testing with FDR method
GWAS.associated	whether the marker was significantly associated after FDR correction (significant), not significantly associated (non.significant), or not tested at all (not.assessed)
Zero_M	The number of adult sexed males with a 0 (AA) genotype for this marker
One_M	the number of adult sexed males with a 1(AB) genotype for this marker
Two_M	the number of adult sexed males with a 2 (BB) genotype for this marker
Mis_M	the number of adult sexed males with a missing genotype for this marker
HomRef_M	The proportion of males homozygous for the reference allele for this marker
Het_M	The proportion of heterozygous males for this marker
HomSnp_M	The proportion of males homozygous for the snp allele for this marker
pMis_M	The proportion of males with missing genotype for this marker
Ref_M	The proportion of reference alleles in the male for this marker
Snp_M	The proportion of snp alleles in the males for this marker
Zero_F	The number of adult sexed females with a 0 (AA) genotype for this marker
One_F	the number of adult sexed females with a 1(AB) genotype for this marker
Two_F	the number of adult sexed females with a 2 (BB) genotype for this marker
Mis_F	the number of adult sexed females with a missing genotype for this marker
HomRef_F	The proportion of females homozygous for the reference allele for this marker
Het_F	The proportion of heterozygous females for this marker
HomSnp_F	The proportion of females homozygous for the snp allele for this marker
pMis_F	The proportion of females with missing genotype for this marker
Ref_F	The proportion of reference alleles in the female for this marker
Snp_F	The proportion of snp alleles in the females for this marker

## Sheet: All markers
markerID	Locus	LepmapID	fasta	length	LG	male	female	sex.averaged	LG_locus	mean_F	mean_M	mean_Ave	Segregation	tag	FAT_M1	MOT_F1	Zero	One	Two	ABxAB	ABxAA	ABxBB	AAxBB	AAxAA	BBxBB	NULLS	SexDet	Method1	Method2	Method5	GWAS.pvalue	GWAS.FDR	GWAS.associated	Zero_M	One_M	Two_M	Mis_M	HomRef_M	Het_M	HomSnp_M	pMis_M	Ref_M	Snp_M	Zero_F	One_F	Two_F	Mis_F	HomRef_F	Het_F
1_21	1	1791	TGCAGATCTCCATTGGGCTGCACATTATAGTTGACCAGAAGGGGATAGCTTTCCAATCGAGCAAGGCCA	69	10	67.158	NA	67.158	10	81.366	67.158	70.71	ABxAA	CORR	1	0	143	140	0	0.00049975	0.0534733	0.00049975	0.00049975	0.00049975	0.00049975	0.00049975	NA	NA	NA	NA	NA	NA	not.assessed	NA	NA	NA	NA	NA	NA	NA	NA	NA	NA	NA	NA	NA	NA	NA	NA
1_67	1	1	TGCAGATCTCCATTGGGCTGCACATTATAGTTGACCAGAAGGGGATAGCTTTCCAATCGAGCAAGGCCA	69	10	67.158	81.366	74.262	10	81.366	67.158	70.71	ABxAB	CORR	1	1	77	136	69	0.67966	0.00049975	0.00049975	0.00049975	0.00049975	0.00049975	0.00049975	NA	NA	NA	NA	1	1	non.significant	11	1	0	7	0.916667	0.0833333	0	0.368421	0.958333	0.0416667	13	2	1	3	0.8125	0.125
10004_14	10004	NA	TGCAGTATTGTCTCGCATCTAGGATCTCATTGGTTGCAATTGCAAAGGGAGCTGCCAGCAGCTAATCTT	69	NA	NA	NA	NA	11	NA	43.015	43.015	NA	NA	NA	NA	NA	NA	NA	NA	NA	NA	NA	NA	NA	NA	NA	NA	NA	NA	0.182663	1	non.significant	10	2	1	6	0.769231	0.153846	0.0769231	0.315789	0.846154	0.153846	7	5	1	6	0.538462	0.384615
10004_34	10004	3176	TGCAGTATTGTCTCGCATCTAGGATCTCATTGGTTGCAATTGCAAAGGGAGCTGCCAGCAGCTAATCTT	69	11	43.015	NA	43.015	11	NA	43.015	43.015	ABxAA	ERR	1	0	144	142	0	0.00049975	0.0524738	0.00049975	0.00049975	0.00049975	0.00049975	0.00049975	NA	NA	NA	NA	NA	NA	not.assessed	NA	NA	NA	NA	NA	NA	NA	NA	NA	NA	NA	NA	NA	NA	NA	NA
10004_35	10004	3177	TGCAGTATTGTCTCGCATCTAGGATCTCATTGGTTGCAATTGCAAAGGGAGCTGCCAGCAGCTAATCTT	69	11	43.015	NA	43.015	11	NA	43.015	43.015	ABxAA	ERR	1	0	144	143	0	0.00049975	0.0584708	0.00049975	0.00049975	0.00049975	0.00049975	0.00049975	NA	NA	NA	NA	NA	NA	not.assessed	NA	NA	NA	NA	NA	NA	NA	NA	NA	NA	NA	NA	NA	NA	NA	NA
10004_52	10004	3178	TGCAGTATTGTCTCGCATCTAGGATCTCATTGGTTGCAATTGCAAAGGGAGCTGCCAGCAGCTAATCTT	69	11	43.015	NA	43.015	11	NA	43.015	43.015	ABxAA	ERR	1	0	139	144	0	0.00049975	0.0574713	0.00049975	0.00049975	0.00049975	0.00049975	0.00049975	NA	NA	NA	NA	0.0804954	1	non.significant	9	3	1	6	0.692308	0.230769	0.0769231	0.315789	0.807692	0.192308	5	7	1	6	0.384615	0.538462
10006_53	10006	NA	TGCAGGGAATGTTGTATGCTATCTCCTTATTCTGCGTCTTGTGGCACTACAGGTATCAGAAGACTCTAG	69	NA	NA	NA	NA	NA	NA	NA	NA	NA	NA	NA	NA	NA	NA	NA	NA	NA	NA	NA	NA	NA	NA	NA	NA	NA	NA	0.613712	1	non.significant	12	2	4	1	0.666667	0.111111	0.222222	0.0526316	0.722222	0.277778	10	1	3	5	0.714286	0.0714286
10007_19	10007	3179	TGCAGAAAATTTCTGCAACAAATCCGTTCTATGTGCAGCTACCCTAAGGCTAGGTGCACACGCATCCAA	69	4	55.136	NA	55.136	4	77.529	55.136	62.6003	ABxAA	CORR	1	0	138	120	1	0.00049975	0.10045	0.00049975	0.00049975	0.00049975	0.00049975	0.00049975	NA	NA	NA	NA	1	1	non.significant	13	1	2	3	0.8125	0.0625	0.125	0.157895	0.84375	0.15625	10	0	3	6	0.769231	0
10007_25	10007	3180	TGCAGAAAATTTCTGCAACAAATCCGTTCTATGTGCAGCTACCCTAAGGCTAGGTGCACACGCATCCAA	69	4	55.136	NA	55.136	4	77.529	55.136	62.6003	ABxAA	CORR	1	0	139	121	1	0.00049975	0.085957	0.00049975	0.00049975	0.00049975	0.00049975	0.00049975	NA	NA	NA	NA	NA	NA	not.assessed	15	0	2	2	0.882353	0	0.117647	0.105263	0.882353	0.117647	11	0	3	5	0.785714	0
10007_46	10007	3181	TGCAGAAAATTTCTGCAACAAATCCGTTCTATGTGCAGCTACCCTAAGGCTAGGTGCACACGCATCCAA	69	4	NA	77.529	77.529	4	77.529	55.136	62.6003	ABxAA	CORR	0	1	142	117	0	0.00049975	0.023988	0.00049975	0.00049975	0.00049975	0.00049975	0.00049975	NA	NA	NA	NA	NA	NA	not.assessed	NA	NA	NA	NA	NA	NA	NA	NA	NA	NA	NA	NA	NA	NA	NA	NA
10016_37	10016	3182	TGCAGCGCTGTGTCCCGCCAATTGCTTTTGTAGACCGCAGACCTAAGGTCTGTGGCCTACAAGATATCA	69	3	NA	117.929	117.929	3	117.929	NA	117.929	ABxAA	CORR	0	1	133	126	1	0.00049975	0.151424	0.00049975	0.00049975	0.00049975	0.00049975	0.00049975	NA	NA	NA	NA	NA	NA	not.assessed	NA	NA	NA	NA	NA	NA	NA	NA	NA	NA	NA	NA	NA	NA	NA	NA
10019_27	10019	3183	TGCAGCCAATTGCTGGCCATTGGATGAGATTAATACGTATGATACAAGGCCACTGGCGCTAGTGTTTGG	69	7	49.72	NA	49.72	7	59.003	50.2115	52.2865	ABxAA	CORR	1	0	117	109	0	0.00049975	0.0864568	0.00049975	0.00049975	0.00049975	0.00049975	0.00049975	NA	NA	NA	NA	NA	NA	not.assessed	NA	NA	NA	NA	NA	NA	NA	NA	NA	NA	NA	NA	NA	NA	NA	NA
10019_64	10019	333	TGCAGCCAATTGCTGGCCATTGGATGAGATTAATACGTATGATACAAGGCCACTGGCGCTAGTGTTTGG	69	7	50.703	59.003	54.853	7	59.003	50.2115	52.2865	ABxAB	CORR	1	1	62	115	53	0.715142	0.00049975	0.00049975	0.00049975	0.00049975	0.00049975	0.00049975	NA	NA	NA	NA	NA	NA	not.assessed	NA	NA	NA	NA	NA	NA	NA	NA	NA	NA	NA	NA	NA	NA	NA	NA
10023_39	10023	NA	TGCAGCCTAATCAGCCTATTGGTTGATCAGGCCCTGAGCACTGTACTGTAGAGAGGCGCTACTAGACCA	69	NA	NA	NA	NA	NA	NA	NA	NA	NA	NA	NA	NA	NA	NA	NA	NA	NA	NA	NA	NA	NA	NA	NA	NA	NA	NA	NA	NA	not.assessed	14	2	0	3	0.875	0.125	0	0.157895	0.9375	0.0625	17	0	1	1	0.944444	0
10023_53	10023	NA	TGCAGCCTAATCAGCCTATTGGTTGATCAGGCCCTGAGCACTGTACTGTAGAGAGGCGCTACTAGACCA	69	NA	NA	NA	NA	NA	NA	NA	NA	NA	NA	NA	NA	NA	NA	NA	NA	NA	NA	NA	NA	NA	NA	NA	NA	NA	NA	1	1	non.significant	16	0	2	1	0.888889	0	0.111111	0.0526316	0.888889	0.111111	15	1	2	1	0.833333	0.0555556
10023_58	10023	NA	TGCAGCCTAATCAGCCTATTGGTTGATCAGGCCCTGAGCACTGTACTGTAGAGAGGCGCTACTAGACCA	69	NA	NA	NA	NA	NA	NA	NA	NA	NA	NA	NA	NA	NA	NA	NA	NA	NA	NA	NA	NA	NA	NA	NA	NA	NA	NA	1	1	non.significant	16	0	2	1	0.888889	0	0.111111	0.0526316	0.888889	0.111111	15	1	2	1	0.833333	0.0555556
10023_9	10023	NA	TGCAGCCTAATCAGCCTATTGGTTGATCAGGCCCTGAGCACTGTACTGTAGAGAGGCGCTACTAGACCA	69	NA	NA	NA	NA	NA	NA	NA	NA	NA	NA	NA	NA	NA	NA	NA	NA	NA	NA	NA	NA	NA	NA	NA	NA	NA	NA	0.484127	1	non.significant	14	2	0	3	0.875	0.125	0	0.157895	0.9375	0.0625	13	2	2	2	0.764706	0.117647
10025_43	10025	NA	TGCAGGAAAAGTTCTGCTTTGCCTTTAGTATCTGTTGGAGTGACCACAGGGTCTGACCTGTAACTAGGT	69	NA	NA	NA	NA	NA	NA	NA	NA	NA	NA	NA	NA	NA	NA	NA	NA	NA	NA	NA	NA	NA	NA	NA	NA	NA	NA	0.684577	1	non.significant	14	2	0	3	0.875	0.125	0	0.157895	0.9375	0.0625	8	2	0	9	0.8	0.2
10026_16	10026	3185	TGCAGGTGTTTAGACGGGAAGTCTGCCCCTTGTGGTGATGGATAAAACAACATTTCCACTTACCATTGT	69	9	83.776	NA	83.776	9	98.871	83.776	88.8077	ABxAA	CORR	1	0	126	130	2	0.00049975	0.347826	0.00049975	0.00049975	0.00049975	0.00049975	0.00049975	NA	NA	NA	NA	1	1	non.significant	12	2	3	2	0.705882	0.117647	0.176471	0.105263	0.764706	0.235294	12	3	2	2	0.705882	0.176471
10026_57	10026	3186	TGCAGGTGTTTAGACGGGAAGTCTGCCCCTTGTGGTGATGGATAAAACAACATTTCCACTTACCATTGT	69	9	NA	98.871	98.871	9	98.871	83.776	88.8077	ABxAA	CORR	0	1	135	123	2	0.00049975	0.254873	0.00049975	0.00049975	0.00049975	0.00049975	0.00049975	NA	NA	NA	NA	NA	NA	not.assessed	NA	NA	NA	NA	NA	NA	NA	NA	NA	NA	NA	NA	NA	NA	NA	NA
10026_6	10026	3184	TGCAGGTGTTTAGACGGGAAGTCTGCCCCTTGTGGTGATGGATAAAACAACATTTCCACTTACCATTGT	69	9	83.776	NA	83.776	9	98.871	83.776	88.8077	ABxAA	CORR	1	0	127	130	2	0.00049975	0.361819	0.00049975	0.00049975	0.00049975	0.00049975	0.00049975	NA	NA	NA	NA	NA	NA	not.assessed	NA	NA	NA	NA	NA	NA	NA	NA	NA	NA	NA	NA	NA	NA	NA	NA
10039_12	10039	3187	TGCAGTGTGACTGCACCTCCAACTGCATGTGAACCCAGCCTAAGAATCTGACAAGGATTAAATTGTGAT	69	3	57.792	NA	57.792	3	NA	57.792	57.792	ABxAA	CORR	1	0	141	114	0	0.00049975	0.0184908	0.00049975	0.00049975	0.00049975	0.00049975	0.00049975	NA	NA	NA	NA	NA	NA	not.assessed	NA	NA	NA	NA	NA	NA	NA	NA	NA	NA	NA	NA	NA	NA	NA	NA
10043_13	10043	NA	TGCAGTGCTAATACTCGGCTCATTACCGGAGTGGGTGATGACATTGCTAACAGTGCATAGCAAATGAAGC	70	NA	NA	NA	NA	NA	NA	NA	NA	NA	NA	NA	NA	NA	NA	NA	NA	NA	NA	NA	NA	NA	NA	NA	NA	NA	NA	0.18046	1	non.significant	8	1	2	8	0.727273	0.0909091	0.181818	0.421053	0.772727	0.227273	7	5	1	6	0.538462	0.384615
10043_17	10043	NA	TGCAGTGCTAATACTCGGCTCATTACCGGAGTGGGTGATGACATTGCTAACAGTGCATAGCAAATGAAGC	70	NA	NA	NA	NA	NA	NA	NA	NA	NA	NA	NA	NA	NA	NA	NA	NA	NA	NA	NA	NA	NA	NA	NA	NA	NA	NA	0.0941176	1	non.significant	9	0	2	8	0.818182	0	0.181818	0.421053	0.818182	0.181818	7	5	1	6	0.538462	0.384615
10043_25	10043	NA	TGCAGTGCTAATACTCGGCTCATTACCGGAGTGGGTGATGACATTGCTAACAGTGCATAGCAAATGAAGC	70	NA	NA	NA	NA	NA	NA	NA	NA	NA	NA	NA	NA	NA	NA	NA	NA	NA	NA	NA	NA	NA	NA	NA	NA	NA	NA	NA	NA	not.assessed	9	1	1	8	0.818182	0.0909091	0.0909091	0.421053	0.863636	0.136364	11	2	0	6	0.846154	0.153846
100450_36	100450	NA	TGCAGTAAACGTCTGAGTACCTGCTAAAGGGATGCGTACAGAAGACGTAGAGCTTGTTCATGATGTGCA	69	NA	NA	NA	NA	NA	NA	NA	NA	NA	NA	NA	NA	NA	NA	NA	NA	NA	NA	NA	NA	NA	NA	NA	NA	NA	NA	0.44701	1	non.significant	15	2	0	2	0.882353	0.117647	0	0.105263	0.941176	0.0588235	11	3	0	5	0.785714	0.214286
10046_26	10046	3188	TGCAGATGTCAATGAAAATGCAGATCGGTGGATTTTGTTGCGGCTCACCACAGATTTCACCCCTGTTGC	69	5	49.1	NA	49.1	5	NA	49.1	49.1	ABxAA	CORR	1	0	140	106	1	0.00049975	0.0189905	0.00049975	0.00049975	0.00049975	0.00049975	0.00049975	NA	NA	NA	NA	NA	NA	not.assessed	NA	NA	NA	NA	NA	NA	NA	NA	NA	NA	NA	NA	NA	NA	NA	NA
10057_6	10057	3189	TGCAGCATTTTTCCACACCTGCCTAAAGCTTTTGCACAGTACTGCACATTGGACATTGATGGATAGCATG	70	1	NA	18.08	18.08	1	18.08	NA	18.08	ABxAA	CORR	0	1	148	114	1	0.00049975	0.013993	0.00049975	0.00049975	0.00049975	0.00049975	0.00049975	NA	NA	NA	NA	NA	NA	not.assessed	NA	NA	NA	NA	NA	NA	NA	NA	NA	NA	NA	NA	NA	NA	NA	NA
1006_62	1006	NA	TGCAGTCCAGTGTCGGTGGCTTTACACCCCTCCATCTGACGCTTGGCATTGGTCTTGGTGATGTGAGGC	69	NA	NA	NA	NA	NA	NA	NA	NA	NA	NA	NA	NA	NA	NA	NA	NA	NA	NA	NA	NA	NA	NA	NA	NA	NA	NA	1	1	non.significant	13	3	2	1	0.722222	0.166667	0.111111	0.0526316	0.805556	0.194444	13	4	2	0	0.684211	0.210526
10064_24	10064	334	TGCAGTGGCTTTAGCGAGAAAACGTACAATTTTATTGTCAACTAGCCCCCAGGCTCTATTATTGCCAAA	69	5	51.387	82.034	66.7105	5	82.034	51.0605	58.7223	ABxAB	CORR	1	1	60	98	51	0.442279	0.00049975	0.00049975	0.00049975	0.00049975	0.00049975	0.00049975	NA	NA	NA	NA	NA	NA	not.assessed	NA	NA	NA	NA	NA	NA	NA	NA	NA	NA	NA	NA	NA	NA	NA	NA
10064_52	10064	3190	TGCAGTGGCTTTAGCGAGAAAACGTACAATTTTATTGTCAACTAGCCCCCAGGCTCTATTATTGCCAAA	69	5	50.734	NA	50.734	5	82.034	51.0605	58.7223	ABxAA	CORR	1	0	111	101	2	0.00049975	0.416792	0.00049975	0.00049975	0.00049975	0.00049975	0.00049975	NA	NA	NA	NA	NA	NA	not.assessed	NA	NA	NA	NA	NA	NA	NA	NA	NA	NA	NA	NA	NA	NA	NA	NA
10067_35	10067	NA	TGCAGTTGGCTCAGCTTTTTCCAGACAGTTGCATTGACAGCCAGTATGTCTATGTAGTCCTCCAGAAGACA	71	NA	NA	NA	NA	NA	NA	NA	NA	NA	NA	NA	NA	NA	NA	NA	NA	NA	NA	NA	NA	NA	NA	NA	NA	NA	NA	NA	NA	not.assessed	15	2	0	2	0.882353	0.117647	0	0.105263	0.941176	0.0588235	15	2	0	2	0.882353	0.117647
10068_64	10068	3191	TGCAGAGATAGCGGGATTTATCCACTGACTGCATATTTTTGGTGTTATATAGCACTGGTTTTTATAGCT	69	2	48.875	NA	48.875	2	NA	48.875	48.875	ABxAA	CORR	1	0	119	93	4	0.00049975	0.182409	0.00049975	0.00049975	0.00049975	0.00049975	0.00049975	NA	NA	NA	NA	NA	NA	not.assessed	NA	NA	NA	NA	NA	NA	NA	NA	NA	NA	NA	NA	NA	NA	NA	NA
10072_12	10072	3192	TGCAGGGAGAAGGCGACCCGTGTTTTCTCAGCTGTGGTGGAACCACAAGTCTCAGCCTGCAAACAGCTG	69	12	1.634	NA	1.634	12	NA	1.634	1.634	ABxAA	CORR	1	0	157	144	0	0.00049975	0.0509745	0.00049975	0.00049975	0.00049975	0.00049975	0.00049975	NA	NA	NA	NA	NA	NA	not.assessed	NA	NA	NA	NA	NA	NA	NA	NA	NA	NA	NA	NA	NA	NA	NA	NA
100736_23	100736	NA	TGCAGCCTTCTATAGTGACAGGACGGCAGCTGGGGGATAATCAGATAAGGGGCGCATTTTTCAAGGACG	69	NA	NA	NA	NA	NA	NA	NA	NA	NA	NA	NA	NA	NA	NA	NA	NA	NA	NA	NA	NA	NA	NA	NA	NA	NA	NA	0.1295	1	non.significant	8	1	2	8	0.727273	0.0909091	0.181818	0.421053	0.772727	0.227273	6	5	4	4	0.4	0.333333
10075_16	10075	NA	TGCAGATTCTATAGCTGAAGAGTTCCAAACCTCCACTGGCAGTAATGTATGCACAAAAACTGTGTGGTG	69	NA	NA	NA	NA	NA	NA	NA	NA	NA	NA	NA	NA	NA	NA	NA	NA	NA	NA	NA	NA	NA	NA	NA	NA	NA	NA	NA	NA	not.assessed	11	1	0	7	0.916667	0.0833333	0	0.368421	0.958333	0.0416667	6	0	1	12	0.857143	0
10079_13	10079	3193	TGCAGTCCGGGCCCCTCCTGGCTTTGTACATCATTGCCGGGATTGCACATGCGCGGTTACCCCGTGCAG	69	9	NA	37.803	37.803	9	37.803	NA	37.803	ABxAA	CORR	0	1	138	151	0	0.00049975	0.0389805	0.00049975	0.00049975	0.00049975	0.00049975	0.00049975	NA	NA	NA	NA	0.916397	1	non.significant	13	2	1	3	0.8125	0.125	0.0625	0.157895	0.875	0.125	15	2	0	2	0.882353	0.117647
10079_53	10079	NA	TGCAGTCCGGGCCCCTCCTGGCTTTGTACATCATTGCCGGGATTGCACATGCGCGGTTACCCCGTGCAG	69	NA	NA	NA	NA	9	37.803	NA	37.803	NA	NA	NA	NA	NA	NA	NA	NA	NA	NA	NA	NA	NA	NA	NA	NA	NA	NA	NA	NA	not.assessed	15	1	0	3	0.9375	0.0625	0	0.157895	0.96875	0.03125	15	1	1	2	0.882353	0.0588235
10079_64	10079	3194	TGCAGTCCGGGCCCCTCCTGGCTTTGTACATCATTGCCGGGATTGCACATGCGCGGTTACCCCGTGCAG	69	9	NA	37.803	37.803	9	37.803	NA	37.803	ABxAA	CORR	0	1	141	150	0	0.00049975	0.047976	0.00049975	0.00049975	0.00049975	0.00049975	0.00049975	NA	NA	NA	NA	NA	NA	not.assessed	NA	NA	NA	NA	NA	NA	NA	NA	NA	NA	NA	NA	NA	NA	NA	NA
10085_60	10085	3195	TGCAGATCATCAGTGCCCATCATCTCCATCCCCTATGGCTACTCCATGCCACTTACTTGAATTTGATTG	69	3	58.446	NA	58.446	3	NA	58.446	58.446	ABxAA	CORR	1	0	105	81	0	0.00049975	0.0334833	0.00049975	0.00049975	0.00049975	0.00049975	0.00049975	NA	NA	NA	NA	NA	NA	not.assessed	NA	NA	NA	NA	NA	NA	NA	NA	NA	NA	NA	NA	NA	NA	NA	NA
10094_25	10094	NA	TGCAGGACTGCGGGGGATTCTCGTCTCCAGCCGACGCTTCTCTGTAATCCTGTGATGCTGTTATCAGATG	70	NA	NA	NA	NA	NA	NA	NA	NA	NA	NA	NA	NA	NA	NA	NA	NA	NA	NA	NA	NA	NA	NA	NA	NA	NA	NA	0.707085	1	non.significant	7	8	4	0	0.368421	0.421053	0.210526	0	0.578947	0.421053	8	8	3	0	0.421053	0.421053
100946_48	100946	8492	TGCAGAAATAAATGGTACCATGCAAATACATTCTAAAGCTAGCGTATGCTTTGGATAGCTTTTAGCCGA	69	2	NA	48.217	48.217	2	48.217	NA	48.217	ABxAA	CORR	0	1	152	136	0	0.00049975	0.035982	0.00049975	0.00049975	0.00049975	0.00049975	0.00049975	NA	NA	NA	NA	NA	NA	not.assessed	NA	NA	NA	NA	NA	NA	NA	NA	NA	NA	NA	NA	NA	NA	NA	NA
100972_15	100972	NA	TGCAGTCACTGGCCCTTTCAGCAGACTCCGTGCAGGGTGGATGCCAGCTGCTGGAGGCACTCCACAGCG	69	NA	NA	NA	NA	NA	NA	NA	NA	NA	NA	NA	NA	NA	NA	NA	NA	NA	NA	NA	NA	NA	NA	NA	NA	NA	NA	0.228571	1	non.significant	7	5	0	7	0.583333	0.416667	0	0.368421	0.791667	0.208333	8	0	0	11	1	0
100972_45	100972	NA	TGCAGTCACTGGCCCTTTCAGCAGACTCCGTGCAGGGTGGATGCCAGCTGCTGGAGGCACTCCACAGCG	69	NA	NA	NA	NA	NA	NA	NA	NA	NA	NA	NA	NA	NA	NA	NA	NA	NA	NA	NA	NA	NA	NA	NA	NA	NA	NA	0.647552	1	non.significant	6	5	1	7	0.5	0.416667	0.0833333	0.368421	0.708333	0.291667	1	4	0	14	0.2	0.8
100972_65	100972	NA	TGCAGTCACTGGCCCTTTCAGCAGACTCCGTGCAGGGTGGATGCCAGCTGCTGGAGGCACTCCACAGCG	69	NA	NA	NA	NA	NA	NA	NA	NA	NA	NA	NA	NA	NA	NA	NA	NA	NA	NA	NA	NA	NA	NA	NA	NA	NA	NA	0.647552	1	non.significant	6	5	1	7	0.5	0.416667	0.0833333	0.368421	0.708333	0.291667	1	4	0	14	0.2	0.8
100972_68	100972	NA	TGCAGTCACTGGCCCTTTCAGCAGACTCCGTGCAGGGTGGATGCCAGCTGCTGGAGGCACTCCACAGCG	69	NA	NA	NA	NA	NA	NA	NA	NA	NA	NA	NA	NA	NA	NA	NA	NA	NA	NA	NA	NA	NA	NA	NA	NA	NA	NA	0.647552	1	non.significant	6	5	1	7	0.5	0.416667	0.0833333	0.368421	0.708333	0.291667	1	4	0	14	0.2	0.8
10099_63	10099	NA	TGCAGCTCCAGGAGTGCCCATCTCCAACTTCTTTGCCCCAGTCTCTCCTCTTCCCCCACCATTGCATGA	69	NA	NA	NA	NA	NA	NA	NA	NA	NA	NA	NA	NA	NA	NA	NA	NA	NA	NA	NA	NA	NA	NA	NA	NA	NA	NA	0.060309	1	non.significant	15	2	2	0	0.789474	0.105263	0.105263	0	0.842105	0.157895	12	6	1	0	0.631579	0.315789
10100_12	10100	335	TGCAGATACTTTCCAAGATCCATCTCTCAGCTCTGTCCTTCACTTCTCTTATTATCCAAAAAATTGCAT	69	5	93.976	125.77	109.873	5	125.966	93.976	119.607	ABxAB	CORR	1	1	91	126	82	0.0244878	0.00049975	0.00049975	0.00049975	0.00049975	0.00049975	0.00049975	NA	NA	NA	NA	NA	NA	not.assessed	NA	NA	NA	NA	NA	NA	NA	NA	NA	NA	NA	NA	NA	NA	NA	NA
10100_18	10100	NA	TGCAGATACTTTCCAAGATCCATCTCTCAGCTCTGTCCTTCACTTCTCTTATTATCCAAAAAATTGCAT	69	NA	NA	NA	NA	5	125.966	93.976	119.607	NA	NA	NA	NA	NA	NA	NA	NA	NA	NA	NA	NA	NA	NA	NA	NA	NA	NA	0.411206	1	non.significant	8	0	3	8	0.727273	0	0.272727	0.421053	0.727273	0.272727	10	0	3	6	0.769231	0
10100_26	10100	336	TGCAGATACTTTCCAAGATCCATCTCTCAGCTCTGTCCTTCACTTCTCTTATTATCCAAAAAATTGCAT	69	5	93.976	125.77	109.873	5	125.966	93.976	119.607	ABxAB	CORR	1	1	92	126	81	0.0169915	0.00049975	0.00049975	0.00049975	0.00049975	0.00049975	0.00049975	NA	NA	NA	NA	NA	NA	not.assessed	NA	NA	NA	NA	NA	NA	NA	NA	NA	NA	NA	NA	NA	NA	NA	NA
10100_30	10100	3196	TGCAGATACTTTCCAAGATCCATCTCTCAGCTCTGTCCTTCACTTCTCTTATTATCCAAAAAATTGCAT	69	5	NA	126.096	126.096	5	125.966	93.976	119.607	ABxAA	CORR	0	1	147	139	12	0.00049975	0.0334833	0.00049975	0.00049975	0.00049975	0.00049975	0.00049975	NA	NA	NA	NA	NA	NA	not.assessed	NA	NA	NA	NA	NA	NA	NA	NA	NA	NA	NA	NA	NA	NA	NA	NA
10100_45	10100	3197	TGCAGATACTTTCCAAGATCCATCTCTCAGCTCTGTCCTTCACTTCTCTTATTATCCAAAAAATTGCAT	69	5	NA	126.096	126.096	5	125.966	93.976	119.607	ABxAA	CORR	0	1	147	139	12	0.00049975	0.0469765	0.00049975	0.00049975	0.00049975	0.00049975	0.00049975	NA	NA	NA	NA	0.598768	1	non.significant	8	5	2	4	0.533333	0.333333	0.133333	0.210526	0.7	0.3	9	4	2	4	0.6	0.266667
10100_46	10100	3198	TGCAGATACTTTCCAAGATCCATCTCTCAGCTCTGTCCTTCACTTCTCTTATTATCCAAAAAATTGCAT	69	5	NA	126.096	126.096	5	125.966	93.976	119.607	ABxAA	CORR	0	1	146	139	12	0.00049975	0.0364818	0.00049975	0.00049975	0.00049975	0.00049975	0.00049975	NA	NA	NA	NA	0.598768	1	non.significant	8	5	2	4	0.533333	0.333333	0.133333	0.210526	0.7	0.3	9	4	2	4	0.6	0.266667
10101_40	10101	3199	TGCAGAAAGGCAAGCAGCTGAGAGGTCCGAAAGGATGACGGGTCATGCTTCCTTGCAGCGTAGCACTGA	69	2	49.202	NA	49.202	2	NA	49.202	49.202	ABxAA	CORR	1	0	150	140	0	0.00049975	0.0449775	0.00049975	0.00049975	0.00049975	0.00049975	0.00049975	NA	NA	NA	NA	NA	NA	not.assessed	NA	NA	NA	NA	NA	NA	NA	NA	NA	NA	NA	NA	NA	NA	NA	NA
10101_48	10101	NA	TGCAGAAAGGCAAGCAGCTGAGAGGTCCGAAAGGATGACGGGTCATGCTTCCTTGCAGCGTAGCACTGA	69	NA	NA	NA	NA	2	NA	49.202	49.202	NA	NA	NA	NA	NA	NA	NA	NA	NA	NA	NA	NA	NA	NA	NA	NA	NA	NA	0.872049	1	non.significant	7	7	1	4	0.466667	0.466667	0.0666667	0.210526	0.7	0.3	6	9	3	1	0.333333	0.5
101172_12	101172	NA	TGCAGAACATGTGATTGACTGGAAGATCCGGCCAATTATCATGAACATTTTACTTGTAAAACATCTGTATT	71	NA	NA	NA	NA	NA	NA	NA	NA	NA	NA	NA	NA	NA	NA	NA	NA	NA	NA	NA	NA	NA	NA	NA	NA	NA	NA	0.892494	1	non.significant	9	1	1	8	0.818182	0.0909091	0.0909091	0.421053	0.863636	0.136364	11	1	1	6	0.846154	0.0769231
101172_18	101172	NA	TGCAGAACATGTGATTGACTGGAAGATCCGGCCAATTATCATGAACATTTTACTTGTAAAACATCTGTATT	71	NA	NA	NA	NA	NA	NA	NA	NA	NA	NA	NA	NA	NA	NA	NA	NA	NA	NA	NA	NA	NA	NA	NA	NA	NA	NA	0.45	1	non.significant	8	1	1	9	0.8	0.1	0.1	0.473684	0.85	0.15	11	1	0	7	0.916667	0.0833333
101172_25	101172	NA	TGCAGAACATGTGATTGACTGGAAGATCCGGCCAATTATCATGAACATTTTACTTGTAAAACATCTGTATT	71	NA	NA	NA	NA	NA	NA	NA	NA	NA	NA	NA	NA	NA	NA	NA	NA	NA	NA	NA	NA	NA	NA	NA	NA	NA	NA	0.48	1	non.significant	11	1	1	6	0.846154	0.0769231	0.0769231	0.315789	0.884615	0.115385	13	1	0	5	0.928571	0.0714286
101172_30	101172	NA	TGCAGAACATGTGATTGACTGGAAGATCCGGCCAATTATCATGAACATTTTACTTGTAAAACATCTGTATT	71	NA	NA	NA	NA	NA	NA	NA	NA	NA	NA	NA	NA	NA	NA	NA	NA	NA	NA	NA	NA	NA	NA	NA	NA	NA	NA	0.714286	1	non.significant	8	2	1	8	0.727273	0.181818	0.0909091	0.421053	0.818182	0.181818	11	1	1	6	0.846154	0.0769231
101172_56	101172	NA	TGCAGAACATGTGATTGACTGGAAGATCCGGCCAATTATCATGAACATTTTACTTGTAAAACATCTGTATT	71	NA	NA	NA	NA	NA	NA	NA	NA	NA	NA	NA	NA	NA	NA	NA	NA	NA	NA	NA	NA	NA	NA	NA	NA	NA	NA	0.145591	1	non.significant	6	3	2	8	0.545455	0.272727	0.181818	0.421053	0.681818	0.318182	11	0	1	7	0.916667	0
101172_7	101172	NA	TGCAGAACATGTGATTGACTGGAAGATCCGGCCAATTATCATGAACATTTTACTTGTAAAACATCTGTATT	71	NA	NA	NA	NA	NA	NA	NA	NA	NA	NA	NA	NA	NA	NA	NA	NA	NA	NA	NA	NA	NA	NA	NA	NA	NA	NA	0.943522	1	non.significant	9	1	1	8	0.818182	0.0909091	0.0909091	0.421053	0.863636	0.136364	10	1	1	7	0.833333	0.0833333
101172_8	101172	NA	TGCAGAACATGTGATTGACTGGAAGATCCGGCCAATTATCATGAACATTTTACTTGTAAAACATCTGTATT	71	NA	NA	NA	NA	NA	NA	NA	NA	NA	NA	NA	NA	NA	NA	NA	NA	NA	NA	NA	NA	NA	NA	NA	NA	NA	NA	0.892494	1	non.significant	9	1	1	8	0.818182	0.0909091	0.0909091	0.421053	0.863636	0.136364	11	1	1	6	0.846154	0.0769231
1012_27	1012	NA	TGCAGCTGATGATCTTGTCCCAACGCACGTTTCCCGTCCACGGAAGAAGCAGTTAAAAGGGTCCCTTGAC	70	NA	NA	NA	NA	NA	NA	NA	NA	NA	NA	NA	NA	NA	NA	NA	NA	NA	NA	NA	NA	NA	NA	NA	NA	NA	NA	NA	NA	not.assessed	16	1	1	1	0.888889	0.0555556	0.0555556	0.0526316	0.916667	0.0833333	15	1	2	1	0.833333	0.0555556
1012_29	1012	NA	TGCAGCTGATGATCTTGTCCCAACGCACGTTTCCCGTCCACGGAAGAAGCAGTTAAAAGGGTCCCTTGAC	70	NA	NA	NA	NA	NA	NA	NA	NA	NA	NA	NA	NA	NA	NA	NA	NA	NA	NA	NA	NA	NA	NA	NA	NA	NA	NA	NA	NA	not.assessed	16	1	1	1	0.888889	0.0555556	0.0555556	0.0526316	0.916667	0.0833333	16	1	2	0	0.842105	0.0526316
10121_50	10121	3200	TGCAGGAGACAACACCCTGAATATCCTGCACGGGTCCTATTCTAATTACCAGGGCCCCTGCAAGACAGT	69	7	NA	0.981	0.981	7	0.981	0.656	0.8185	ABxAA	CORR	0	1	129	137	0	0.00049975	0.0584708	0.00049975	0.00049975	0.00049975	0.00049975	0.00049975	NA	NA	NA	NA	NA	NA	not.assessed	NA	NA	NA	NA	NA	NA	NA	NA	NA	NA	NA	NA	NA	NA	NA	NA
10121_68	10121	3201	TGCAGGAGACAACACCCTGAATATCCTGCACGGGTCCTATTCTAATTACCAGGGCCCCTGCAAGACAGT	69	7	0.656	NA	0.656	7	0.981	0.656	0.8185	ABxAA	CORR	1	0	133	133	2	0.00049975	0.371814	0.00049975	0.00049975	0.00049975	0.00049975	0.00049975	NA	NA	NA	NA	NA	NA	not.assessed	NA	NA	NA	NA	NA	NA	NA	NA	NA	NA	NA	NA	NA	NA	NA	NA
10123_62	10123	3202	TGCAGTCCAGCTTCTCCTCTGCGAGCTAAATAATCTTTGGCAATTTTTTGCCTGTTAAGAAAGATCTGGG	70	7	NA	73.419	73.419	7	73.419	NA	73.419	ABxAA	CORR	0	1	145	127	0	0.00049975	0.0334833	0.00049975	0.00049975	0.00049975	0.00049975	0.00049975	NA	NA	NA	NA	NA	NA	not.assessed	NA	NA	NA	NA	NA	NA	NA	NA	NA	NA	NA	NA	NA	NA	NA	NA
101267_36	101267	8493	TGCAGCGGGGAAGCGGCAGGGGACGGAAGCAGAGCCGCCGGAGCGGCTAACATGCATTTGATCATCTCC	69	10	90.042	NA	90.042	10	NA	90.042	90.042	ABxAA	CORR	1	0	138	146	0	0.00049975	0.0429785	0.00049975	0.00049975	0.00049975	0.00049975	0.00049975	NA	NA	NA	NA	NA	NA	not.assessed	NA	NA	NA	NA	NA	NA	NA	NA	NA	NA	NA	NA	NA	NA	NA	NA
10127_56	10127	NA	TGCAGATCCTATCTTGAGAATGGAGGTCCTCTTAGCCGCTAGCTTCGTTCTTGTTATGGTTGCTATAAA	69	NA	NA	NA	NA	NA	NA	NA	NA	NA	NA	NA	NA	NA	NA	NA	NA	NA	NA	NA	NA	NA	NA	NA	NA	NA	NA	NA	NA	not.assessed	16	0	2	1	0.888889	0	0.111111	0.0526316	0.888889	0.111111	17	0	1	1	0.944444	0
101276_12	101276	NA	TGCAGAGGTGCTGGGATGTCTGGTAACCACTACTCAAGAACAAAGCCCTTCCATCACATTGATAAGAAG	69	NA	NA	NA	NA	NA	NA	NA	NA	NA	NA	NA	NA	NA	NA	NA	NA	NA	NA	NA	NA	NA	NA	NA	NA	NA	NA	NA	NA	not.assessed	0	11	0	8	0	1	0	0.421053	0.5	0.5	1	9	0	9	0.1	0.9
101276_26	101276	NA	TGCAGAGGTGCTGGGATGTCTGGTAACCACTACTCAAGAACAAAGCCCTTCCATCACATTGATAAGAAG	69	NA	NA	NA	NA	NA	NA	NA	NA	NA	NA	NA	NA	NA	NA	NA	NA	NA	NA	NA	NA	NA	NA	NA	NA	NA	NA	NA	NA	not.assessed	0	11	0	8	0	1	0	0.421053	0.5	0.5	0	9	0	10	0	1
101276_48	101276	NA	TGCAGAGGTGCTGGGATGTCTGGTAACCACTACTCAAGAACAAAGCCCTTCCATCACATTGATAAGAAG	69	NA	NA	NA	NA	NA	NA	NA	NA	NA	NA	NA	NA	NA	NA	NA	NA	NA	NA	NA	NA	NA	NA	NA	NA	NA	NA	NA	NA	not.assessed	0	11	0	8	0	1	0	0.421053	0.5	0.5	0	9	0	10	0	1
10137_29	10137	337	TGCAGTCCCCTGGTCCCTTGCCGCCGCACAGGTTTGCTTCCTCCTTTTCCTCTGTTTCCCCACCACCAT	69	9	54.649	60.789	57.719	9	60.789	54.649	57.719	ABxAB	ERR	1	1	75	157	68	0.613693	0.00049975	0.00049975	0.00049975	0.00049975	0.00049975	0.00049975	NA	NA	NA	NA	0.437419	1	non.significant	14	4	0	1	0.777778	0.222222	0	0.0526316	0.888889	0.111111	12	6	0	1	0.666667	0.333333
1014_43	1014	2026	TGCAGTTTTGCAGAACTGTGTCTCAGCAGCGGATCTATGTTGTGTGTGAACACAGTGAGAAATTACAGC	69	1	NA	93.285	93.285	1	93.285	NA	93.285	ABxAA	CORR	0	1	149	150	0	0.00049975	0.043978	0.00049975	0.00049975	0.00049975	0.00049975	0.00049975	NA	NA	NA	NA	1	1	non.significant	9	1	0	9	0.9	0.1	0	0.473684	0.95	0.05	13	2	2	2	0.764706	0.117647
1014_68	1014	2027	TGCAGTTTTGCAGAACTGTGTCTCAGCAGCGGATCTATGTTGTGTGTGAACACAGTGAGAAATTACAGC	69	1	NA	93.285	93.285	1	93.285	NA	93.285	ABxAA	CORR	0	1	149	150	0	0.00049975	0.053973	0.00049975	0.00049975	0.00049975	0.00049975	0.00049975	NA	NA	NA	NA	NA	NA	not.assessed	NA	NA	NA	NA	NA	NA	NA	NA	NA	NA	NA	NA	NA	NA	NA	NA
10142_61	10142	3203	TGCAGATCATTTCCAGTCGCAGCTTCTAAAGATATCTCCCTGGATGTCGTTAGCCCTGACAATGTCTGT	69	5	NA	64.32	64.32	5	64.32	50.734	57.527	ABxAA	CORR	0	1	121	128	0	0.00049975	0.075962	0.00049975	0.00049975	0.00049975	0.00049975	0.00049975	NA	NA	NA	NA	0.632049	1	non.significant	12	2	1	4	0.8	0.133333	0.0666667	0.210526	0.866667	0.133333	13	3	1	2	0.764706	0.176471
10142_62	10142	3204	TGCAGATCATTTCCAGTCGCAGCTTCTAAAGATATCTCCCTGGATGTCGTTAGCCCTGACAATGTCTGT	69	5	50.734	NA	50.734	5	64.32	50.734	57.527	ABxAA	CORR	1	0	120	122	0	0.00049975	0.0894553	0.00049975	0.00049975	0.00049975	0.00049975	0.00049975	NA	NA	NA	NA	NA	NA	not.assessed	NA	NA	NA	NA	NA	NA	NA	NA	NA	NA	NA	NA	NA	NA	NA	NA
101428_14	101428	NA	TGCAGCTGCAAGTATTTTGAGCAAGTGAAGCAAGGACCGTTTATTGCTGCCCCTGCTTTCCTGATGGCTG	70	NA	NA	NA	NA	NA	NA	NA	NA	NA	NA	NA	NA	NA	NA	NA	NA	NA	NA	NA	NA	NA	NA	NA	NA	NA	NA	0.355806	1	non.significant	6	9	3	1	0.333333	0.5	0.166667	0.0526316	0.583333	0.416667	3	9	6	1	0.166667	0.5
101428_48	101428	NA	TGCAGCTGCAAGTATTTTGAGCAAGTGAAGCAAGGACCGTTTATTGCTGCCCCTGCTTTCCTGATGGCTG	70	NA	NA	NA	NA	NA	NA	NA	NA	NA	NA	NA	NA	NA	NA	NA	NA	NA	NA	NA	NA	NA	NA	NA	NA	NA	NA	0.355806	1	non.significant	3	9	6	1	0.166667	0.5	0.333333	0.0526316	0.416667	0.583333	6	9	3	1	0.333333	0.5
10143_38	10143	3205	TGCAGCCTAATCAGCCTATTGGCTGATCAGGTCCTGCATGTGGTTATTAATGGATCGTCATTGCGCTCC	69	12	68.169	NA	68.169	12	NA	68.169	68.169	ABxAA	CORR	1	0	160	144	0	0.00049975	0.0304848	0.00049975	0.00049975	0.00049975	0.00049975	0.00049975	NA	NA	NA	NA	NA	NA	not.assessed	16	1	1	1	0.888889	0.0555556	0.0555556	0.0526316	0.916667	0.0833333	16	0	1	2	0.941176	0
10145_13	10145	338	TGCAGATACGTGGTTCGCTCTGTACACAGCCAGCTAAGGCTACATTCACATTGCGGCACCACTTCTGTA	69	4	67.607	148.947	108.277	4	148.947	67.607	108.277	ABxAB	CORR	1	1	71	130	70	0.821089	0.00049975	0.00049975	0.00049975	0.00049975	0.00049975	0.00049975	NA	NA	NA	NA	NA	NA	not.assessed	14	3	0	2	0.823529	0.176471	0	0.105263	0.911765	0.0882353	17	1	0	1	0.944444	0.0555556
10145_59	10145	NA	TGCAGATACGTGGTTCGCTCTGTACACAGCCAGCTAAGGCTACATTCACATTGCGGCACCACTTCTGTA	69	NA	NA	NA	NA	4	148.947	67.607	108.277	NA	NA	NA	NA	NA	NA	NA	NA	NA	NA	NA	NA	NA	NA	NA	NA	NA	NA	NA	NA	not.assessed	14	3	0	2	0.823529	0.176471	0	0.105263	0.911765	0.0882353	17	1	0	1	0.944444	0.0555556
101467_14	101467	NA	TGCAGCATTCTAGTTTGTAAAACAACTCCTCCATGCATCCCCTTAACGTTGTTAGATCATACTGGGAGC	69	NA	NA	NA	NA	NA	NA	NA	NA	NA	NA	NA	NA	NA	NA	NA	NA	NA	NA	NA	NA	NA	NA	NA	NA	NA	NA	NA	NA	not.assessed	10	1	2	6	0.769231	0.0769231	0.153846	0.315789	0.807692	0.192308	16	1	0	2	0.941176	0.0588235
101467_23	101467	NA	TGCAGCATTCTAGTTTGTAAAACAACTCCTCCATGCATCCCCTTAACGTTGTTAGATCATACTGGGAGC	69	NA	NA	NA	NA	NA	NA	NA	NA	NA	NA	NA	NA	NA	NA	NA	NA	NA	NA	NA	NA	NA	NA	NA	NA	NA	NA	NA	NA	not.assessed	10	1	2	6	0.769231	0.0769231	0.153846	0.315789	0.807692	0.192308	15	0	2	2	0.882353	0
101467_37	101467	NA	TGCAGCATTCTAGTTTGTAAAACAACTCCTCCATGCATCCCCTTAACGTTGTTAGATCATACTGGGAGC	69	NA	NA	NA	NA	NA	NA	NA	NA	NA	NA	NA	NA	NA	NA	NA	NA	NA	NA	NA	NA	NA	NA	NA	NA	NA	NA	NA	NA	not.assessed	10	1	2	6	0.769231	0.0769231	0.153846	0.315789	0.807692	0.192308	15	0	2	2	0.882353	0
10147_17	10147	3206	TGCAGGACACCATGCTAACCACTGAGCAGGGCCAAATTATAGGGAGGGCACAAGGCATACGAATTCACA	69	4	24.866	NA	24.866	4	NA	24.866	24.866	ABxAA	CORR	1	0	128	118	0	0.00049975	0.0674663	0.00049975	0.00049975	0.00049975	0.00049975	0.00049975	NA	NA	NA	NA	NA	NA	not.assessed	NA	NA	NA	NA	NA	NA	NA	NA	NA	NA	NA	NA	NA	NA	NA	NA
10147_37	10147	3207	TGCAGGACACCATGCTAACCACTGAGCAGGGCCAAATTATAGGGAGGGCACAAGGCATACGAATTCACA	69	4	24.866	NA	24.866	4	NA	24.866	24.866	ABxAA	CORR	1	0	129	118	0	0.00049975	0.0714643	0.00049975	0.00049975	0.00049975	0.00049975	0.00049975	NA	NA	NA	NA	NA	NA	not.assessed	NA	NA	NA	NA	NA	NA	NA	NA	NA	NA	NA	NA	NA	NA	NA	NA
10147_50	10147	3208	TGCAGGACACCATGCTAACCACTGAGCAGGGCCAAATTATAGGGAGGGCACAAGGCATACGAATTCACA	69	4	24.866	NA	24.866	4	NA	24.866	24.866	ABxAA	CORR	1	0	128	118	0	0.00049975	0.0664668	0.00049975	0.00049975	0.00049975	0.00049975	0.00049975	NA	NA	NA	NA	NA	NA	not.assessed	NA	NA	NA	NA	NA	NA	NA	NA	NA	NA	NA	NA	NA	NA	NA	NA
10154_39	10154	NA	TGCAGTTGTGATGTGATCCTGAATGATTTCATTATCCTGTTCTCCTGTTTGATGCACAGTATTGGCATGA	70	NA	NA	NA	NA	NA	NA	NA	NA	NA	NA	NA	NA	NA	NA	NA	NA	NA	NA	NA	NA	NA	NA	NA	NA	NA	NA	0.483871	1	non.significant	15	2	0	2	0.882353	0.117647	0	0.105263	0.941176	0.0588235	16	2	0	1	0.888889	0.111111
1016_24	1016	NA	TGCAGGCTTAAAGCAGCCTGCGGGCTACAAGGCTCAGTTAAAACACCGCAGCGCAGAGTGATTCAACTT	69	NA	NA	NA	NA	NA	NA	NA	NA	NA	NA	NA	NA	NA	NA	NA	NA	NA	NA	NA	NA	NA	NA	NA	NA	NA	NA	0.614265	1	non.significant	3	11	0	5	0.214286	0.785714	0	0.263158	0.607143	0.392857	3	10	1	5	0.214286	0.714286
1016_35	1016	NA	TGCAGGCTTAAAGCAGCCTGCGGGCTACAAGGCTCAGTTAAAACACCGCAGCGCAGAGTGATTCAACTT	69	NA	NA	NA	NA	NA	NA	NA	NA	NA	NA	NA	NA	NA	NA	NA	NA	NA	NA	NA	NA	NA	NA	NA	NA	NA	NA	0.890806	1	non.significant	12	4	0	3	0.75	0.25	0	0.157895	0.875	0.125	10	4	0	5	0.714286	0.285714
1016_43	1016	NA	TGCAGGCTTAAAGCAGCCTGCGGGCTACAAGGCTCAGTTAAAACACCGCAGCGCAGAGTGATTCAACTT	69	NA	NA	NA	NA	NA	NA	NA	NA	NA	NA	NA	NA	NA	NA	NA	NA	NA	NA	NA	NA	NA	NA	NA	NA	NA	NA	0.890806	1	non.significant	12	4	0	3	0.75	0.25	0	0.157895	0.875	0.125	10	4	0	5	0.714286	0.285714
1016_8	1016	NA	TGCAGGCTTAAAGCAGCCTGCGGGCTACAAGGCTCAGTTAAAACACCGCAGCGCAGAGTGATTCAACTT	69	NA	NA	NA	NA	NA	NA	NA	NA	NA	NA	NA	NA	NA	NA	NA	NA	NA	NA	NA	NA	NA	NA	NA	NA	NA	NA	0.793407	1	non.significant	4	10	0	5	0.285714	0.714286	0	0.263158	0.642857	0.357143	3	8	1	7	0.25	0.666667
101640_20	101640	NA	TGCAGGCTTTAGACACCATCGTGCGGGCCTAGTTCCGCTGGGAGGAGCTGACACTCCAGCTTCTCCCAG	69	NA	NA	NA	NA	NA	NA	NA	NA	NA	NA	NA	NA	NA	NA	NA	NA	NA	NA	NA	NA	NA	NA	NA	NA	NA	NA	0.315904	1	non.significant	7	4	3	5	0.5	0.285714	0.214286	0.263158	0.642857	0.357143	3	6	4	6	0.230769	0.461538
101640_60	101640	NA	TGCAGGCTTTAGACACCATCGTGCGGGCCTAGTTCCGCTGGGAGGAGCTGACACTCCAGCTTCTCCCAG	69	NA	NA	NA	NA	NA	NA	NA	NA	NA	NA	NA	NA	NA	NA	NA	NA	NA	NA	NA	NA	NA	NA	NA	NA	NA	NA	0.315904	1	non.significant	7	4	3	5	0.5	0.285714	0.214286	0.263158	0.642857	0.357143	3	6	4	6	0.230769	0.461538
101640_63	101640	NA	TGCAGGCTTTAGACACCATCGTGCGGGCCTAGTTCCGCTGGGAGGAGCTGACACTCCAGCTTCTCCCAG	69	NA	NA	NA	NA	NA	NA	NA	NA	NA	NA	NA	NA	NA	NA	NA	NA	NA	NA	NA	NA	NA	NA	NA	NA	NA	NA	0.315904	1	non.significant	7	4	3	5	0.5	0.285714	0.214286	0.263158	0.642857	0.357143	3	6	4	6	0.230769	0.461538
10165_44	10165	NA	TGCAGAGTGAAGGAAAAGCATCCAACAAGTTCTCAGTAGCACTGGGAACTCCTTCAAGACTCTTGGCAA	69	NA	NA	NA	NA	NA	NA	NA	NA	NA	NA	NA	NA	NA	NA	NA	NA	NA	NA	NA	NA	NA	NA	NA	NA	NA	NA	1	1	non.significant	9	3	1	6	0.692308	0.230769	0.0769231	0.315789	0.807692	0.192308	9	4	3	3	0.5625	0.25
101657_22	101657	NA	TGCAGGCGTCATATGTTCTATCGGGGAGAAAAACTGGGAGAATCGCTTGTAGAGAAGGATCTGGGTGTACA	71	NA	NA	NA	NA	NA	NA	NA	NA	NA	NA	NA	NA	NA	NA	NA	NA	NA	NA	NA	NA	NA	NA	NA	NA	NA	NA	0.239865	1	non.significant	6	3	0	10	0.666667	0.333333	0	0.526316	0.833333	0.166667	7	1	0	11	0.875	0.125
101657_44	101657	NA	TGCAGGCGTCATATGTTCTATCGGGGAGAAAAACTGGGAGAATCGCTTGTAGAGAAGGATCTGGGTGTACA	71	NA	NA	NA	NA	NA	NA	NA	NA	NA	NA	NA	NA	NA	NA	NA	NA	NA	NA	NA	NA	NA	NA	NA	NA	NA	NA	0.61927	1	non.significant	4	4	0	11	0.5	0.5	0	0.578947	0.75	0.25	3	3	2	11	0.375	0.375
101657_8	101657	NA	TGCAGGCGTCATATGTTCTATCGGGGAGAAAAACTGGGAGAATCGCTTGTAGAGAAGGATCTGGGTGTACA	71	NA	NA	NA	NA	NA	NA	NA	NA	NA	NA	NA	NA	NA	NA	NA	NA	NA	NA	NA	NA	NA	NA	NA	NA	NA	NA	0.919229	1	non.significant	7	1	0	11	0.875	0.125	0	0.578947	0.9375	0.0625	7	1	0	11	0.875	0.125
1017_15	1017	2028	TGCAGATGTATCGTCACCACATACTGTAGATCCTAGAGCAGTTTTCTGTAACCTGCGGCTCTCCAGCTG	69	10	NA	12.553	12.553	10	12.553	NA	12.553	ABxAA	ERR	0	1	160	145	0	0.00049975	0.0294853	0.00049975	0.00049975	0.00049975	0.00049975	0.00049975	NA	NA	NA	NA	NA	NA	not.assessed	NA	NA	NA	NA	NA	NA	NA	NA	NA	NA	NA	NA	NA	NA	NA	NA
10174_6	10174	NA	TGCAGCAAGTGATTGGTTCAATGGCATTTTCTGTGTGTCGATACAGGATCAGGAAATGGTGAACAGGCA	69	NA	NA	NA	NA	NA	NA	NA	NA	NA	NA	NA	NA	NA	NA	NA	NA	NA	NA	NA	NA	NA	NA	NA	NA	NA	NA	1	1	non.significant	9	2	1	7	0.75	0.166667	0.0833333	0.368421	0.833333	0.166667	4	0	0	15	1	0
10177_20	10177	NA	TGCAGCCCAGTAGCAGAGGGGATGAGATTAACAGGGCTGGACCTCCTATTTGTAAGGGCTTTGTAGCAG	69	NA	NA	NA	NA	NA	NA	NA	NA	NA	NA	NA	NA	NA	NA	NA	NA	NA	NA	NA	NA	NA	NA	NA	NA	NA	NA	0.582043	1	non.significant	11	1	1	6	0.846154	0.0769231	0.0769231	0.315789	0.884615	0.115385	9	2	1	7	0.75	0.166667
101807_55	101807	NA	TGCAGGTTTACACTCACTCACTGTCATCTACTATCATTCATAGAAAAGGATCTGGGTGTACTTATAGAT	69	NA	NA	NA	NA	NA	NA	NA	NA	NA	NA	NA	NA	NA	NA	NA	NA	NA	NA	NA	NA	NA	NA	NA	NA	NA	NA	NA	NA	not.assessed	11	2	0	6	0.846154	0.153846	0	0.315789	0.923077	0.0769231	12	1	0	6	0.923077	0.0769231
10181_21	10181	3209	TGCAGTGAGGACGGCGTCCGTAAGTTCCCCGCTGTTCATGACAATGCACGGCAGGGAAGATCACCGACA	69	1	NA	124.188	124.188	1	124.188	NA	124.188	ABxAA	CORR	0	1	121	139	0	0.00049975	0.0409795	0.00049975	0.00049975	0.00049975	0.00049975	0.00049975	NA	NA	NA	NA	NA	NA	not.assessed	NA	NA	NA	NA	NA	NA	NA	NA	NA	NA	NA	NA	NA	NA	NA	NA
10181_43	10181	3210	TGCAGTGAGGACGGCGTCCGTAAGTTCCCCGCTGTTCATGACAATGCACGGCAGGGAAGATCACCGACA	69	1	NA	124.188	124.188	1	124.188	NA	124.188	ABxAA	CORR	0	1	140	121	0	0.00049975	0.033983	0.00049975	0.00049975	0.00049975	0.00049975	0.00049975	NA	NA	NA	NA	NA	NA	not.assessed	NA	NA	NA	NA	NA	NA	NA	NA	NA	NA	NA	NA	NA	NA	NA	NA
10181_50	10181	3211	TGCAGTGAGGACGGCGTCCGTAAGTTCCCCGCTGTTCATGACAATGCACGGCAGGGAAGATCACCGACA	69	1	NA	124.188	124.188	1	124.188	NA	124.188	ABxAA	CORR	0	1	124	139	0	0.00049975	0.047976	0.00049975	0.00049975	0.00049975	0.00049975	0.00049975	NA	NA	NA	NA	NA	NA	not.assessed	NA	NA	NA	NA	NA	NA	NA	NA	NA	NA	NA	NA	NA	NA	NA	NA
101911_22	101911	NA	TGCAGCATAGCCCCATAACAGCAAAGACCAGCACCAATGGCACAACCCCTTTCCCCGCGCATCTGGCGA	69	NA	NA	NA	NA	NA	NA	NA	NA	NA	NA	NA	NA	NA	NA	NA	NA	NA	NA	NA	NA	NA	NA	NA	NA	NA	NA	0.700212	1	non.significant	7	2	0	10	0.777778	0.222222	0	0.526316	0.888889	0.111111	9	2	0	8	0.818182	0.181818
101911_56	101911	NA	TGCAGCATAGCCCCATAACAGCAAAGACCAGCACCAATGGCACAACCCCTTTCCCCGCGCATCTGGCGA	69	NA	NA	NA	NA	NA	NA	NA	NA	NA	NA	NA	NA	NA	NA	NA	NA	NA	NA	NA	NA	NA	NA	NA	NA	NA	NA	1	1	non.significant	8	1	0	10	0.888889	0.111111	0	0.526316	0.944444	0.0555556	10	1	0	8	0.909091	0.0909091
10194_31	10194	NA	TGCAGGGGAGAAAGGGATGGACCGGTTGACGCGAGGTAAAGACCACACACGGATCTACACTCCCCTGAC	69	NA	NA	NA	NA	NA	NA	NA	NA	NA	NA	NA	NA	NA	NA	NA	NA	NA	NA	NA	NA	NA	NA	NA	NA	NA	NA	0.19296	1	non.significant	6	2	6	5	0.428571	0.142857	0.428571	0.263158	0.5	0.5	4	4	2	9	0.4	0.4
10196_32	10196	NA	TGCAGGAAGACGGCACTCTGCTGGCTGGGCAACTCTGAACCCCCACCCCTCACCCCCATGGATGTCCAG	69	NA	NA	NA	NA	NA	NA	NA	NA	NA	NA	NA	NA	NA	NA	NA	NA	NA	NA	NA	NA	NA	NA	NA	NA	NA	NA	0.542047	1	non.significant	3	2	1	13	0.5	0.333333	0.166667	0.684211	0.666667	0.333333	10	2	2	5	0.714286	0.142857
101969_13	101969	NA	TGCAGCCCTCACGGTTGGCAGGAAGCCTTGGGACTTTTGCGCACTCTGTGCCAGAGTCCTTGTTTGCTC	69	NA	NA	NA	NA	NA	NA	NA	NA	NA	NA	NA	NA	NA	NA	NA	NA	NA	NA	NA	NA	NA	NA	NA	NA	NA	NA	0.347725	1	non.significant	9	2	0	8	0.818182	0.181818	0	0.421053	0.909091	0.0909091	4	4	0	11	0.5	0.5
101969_50	101969	NA	TGCAGCCCTCACGGTTGGCAGGAAGCCTTGGGACTTTTGCGCACTCTGTGCCAGAGTCCTTGTTTGCTC	69	NA	NA	NA	NA	NA	NA	NA	NA	NA	NA	NA	NA	NA	NA	NA	NA	NA	NA	NA	NA	NA	NA	NA	NA	NA	NA	0.596085	1	non.significant	8	3	0	8	0.727273	0.272727	0	0.421053	0.863636	0.136364	7	4	0	8	0.636364	0.363636
10197_51	10197	3212	TGCAGGTGAGCCAGCTGTCAGTGACAGGCGGGCTCTACAGAGAGAAGGCAGGGACGGTTTATTACCTTC	69	5	NA	79.419	79.419	5	79.419	NA	79.419	ABxAA	CORR	0	1	113	157	2	0.00049975	0.009995	0.00049975	0.00049975	0.00049975	0.00049975	0.00049975	NA	NA	NA	NA	0.321452	1	non.significant	7	6	1	5	0.5	0.428571	0.0714286	0.263158	0.714286	0.285714	4	3	3	9	0.4	0.3
1020_52	1020	NA	TGCAGACTCCAGCACCCCGGAGGCTATTATACGGTCGTAGTGATGAGATGGGGATGTGCACGCCGCTGC	69	NA	NA	NA	NA	NA	NA	NA	NA	NA	NA	NA	NA	NA	NA	NA	NA	NA	NA	NA	NA	NA	NA	NA	NA	NA	NA	NA	NA	not.assessed	16	1	1	1	0.888889	0.0555556	0.0555556	0.0526316	0.916667	0.0833333	15	1	2	1	0.833333	0.0555556
1020_6	1020	NA	TGCAGACTCCAGCACCCCGGAGGCTATTATACGGTCGTAGTGATGAGATGGGGATGTGCACGCCGCTGC	69	NA	NA	NA	NA	NA	NA	NA	NA	NA	NA	NA	NA	NA	NA	NA	NA	NA	NA	NA	NA	NA	NA	NA	NA	NA	NA	NA	NA	not.assessed	17	2	0	0	0.894737	0.105263	0	0	0.947368	0.0526316	15	3	0	1	0.833333	0.166667
1020_62	1020	NA	TGCAGACTCCAGCACCCCGGAGGCTATTATACGGTCGTAGTGATGAGATGGGGATGTGCACGCCGCTGC	69	NA	NA	NA	NA	NA	NA	NA	NA	NA	NA	NA	NA	NA	NA	NA	NA	NA	NA	NA	NA	NA	NA	NA	NA	NA	NA	NA	NA	not.assessed	17	2	0	0	0.894737	0.105263	0	0	0.947368	0.0526316	16	2	0	1	0.888889	0.111111
10200_30	10200	3213	TGCAGTACCAGAGCTGGGAGGGGCAGGCAGGAGTGTGGGCTTATGCTGGCCACCGGCTACCGCTCATTC	69	3	58.773	NA	58.773	3	NA	58.773	58.773	ABxAA	ERR	1	0	157	145	0	0.00049975	0.029985	0.00049975	0.00049975	0.00049975	0.00049975	0.00049975	NA	NA	NA	NA	NA	NA	not.assessed	NA	NA	NA	NA	NA	NA	NA	NA	NA	NA	NA	NA	NA	NA	NA	NA
10206_32	10206	NA	TGCAGTGGGGTGAGTCCGCAGCAAAATTTACACAGAAGGGGTGAAATCCACAGGGAAAATCAATGATTG	69	NA	NA	NA	NA	NA	NA	NA	NA	NA	NA	NA	NA	NA	NA	NA	NA	NA	NA	NA	NA	NA	NA	NA	NA	NA	NA	NA	NA	not.assessed	17	1	1	0	0.894737	0.0526316	0.0526316	0	0.921053	0.0789474	17	2	0	0	0.894737	0.105263
10206_48	10206	NA	TGCAGTGGGGTGAGTCCGCAGCAAAATTTACACAGAAGGGGTGAAATCCACAGGGAAAATCAATGATTG	69	NA	NA	NA	NA	NA	NA	NA	NA	NA	NA	NA	NA	NA	NA	NA	NA	NA	NA	NA	NA	NA	NA	NA	NA	NA	NA	NA	NA	not.assessed	18	1	0	0	0.947368	0.0526316	0	0	0.973684	0.0263158	17	1	1	0	0.894737	0.0526316
10206_49	10206	NA	TGCAGTGGGGTGAGTCCGCAGCAAAATTTACACAGAAGGGGTGAAATCCACAGGGAAAATCAATGATTG	69	NA	NA	NA	NA	NA	NA	NA	NA	NA	NA	NA	NA	NA	NA	NA	NA	NA	NA	NA	NA	NA	NA	NA	NA	NA	NA	NA	NA	not.assessed	17	1	0	1	0.944444	0.0555556	0	0.0526316	0.972222	0.0277778	17	1	1	0	0.894737	0.0526316
10213_50	10213	NA	TGCAGGAGCTCTTTTTCTGATGCTGAGAGCTCCAAATCCTATGCCTAAGCAGATAGTTAAAGGATAAGA	69	NA	NA	NA	NA	NA	NA	NA	NA	NA	NA	NA	NA	NA	NA	NA	NA	NA	NA	NA	NA	NA	NA	NA	NA	NA	NA	NA	NA	not.assessed	9	0	0	10	1	0	0	0.526316	1	0	7	0	1	11	0.875	0
10213_55	10213	NA	TGCAGGAGCTCTTTTTCTGATGCTGAGAGCTCCAAATCCTATGCCTAAGCAGATAGTTAAAGGATAAGA	69	NA	NA	NA	NA	NA	NA	NA	NA	NA	NA	NA	NA	NA	NA	NA	NA	NA	NA	NA	NA	NA	NA	NA	NA	NA	NA	NA	NA	not.assessed	9	0	0	10	1	0	0	0.526316	1	0	7	0	1	11	0.875	0
1022_20	1022	63	TGCAGCATCTCCTTTATATCCATTATAGGGCTTATCCCTCTAGAACGCTGGTCCCCAACTTGCGCCTTT	69	9	73.816	92.252	83.034	9	92.252	73.707	76.7797	ABxAB	CORR	1	1	75	138	66	0.731634	0.00049975	0.00049975	0.00049975	0.00049975	0.00049975	0.00049975	NA	NA	NA	NA	NA	NA	not.assessed	NA	NA	NA	NA	NA	NA	NA	NA	NA	NA	NA	NA	NA	NA	NA	NA
1022_53	1022	2029	TGCAGCATCTCCTTTATATCCATTATAGGGCTTATCCCTCTAGAACGCTGGTCCCCAACTTGCGCCTTT	69	9	73.489	NA	73.489	9	92.252	73.707	76.7797	ABxAA	CORR	1	0	151	135	0	0.00049975	0.0314843	0.00049975	0.00049975	0.00049975	0.00049975	0.00049975	NA	NA	NA	NA	NA	NA	not.assessed	NA	NA	NA	NA	NA	NA	NA	NA	NA	NA	NA	NA	NA	NA	NA	NA
1022_68	1022	2030	TGCAGCATCTCCTTTATATCCATTATAGGGCTTATCCCTCTAGAACGCTGGTCCCCAACTTGCGCCTTT	69	9	73.816	NA	73.816	9	92.252	73.707	76.7797	ABxAA	CORR	1	0	152	135	0	0.00049975	0.0264868	0.00049975	0.00049975	0.00049975	0.00049975	0.00049975	NA	NA	NA	NA	NA	NA	not.assessed	NA	NA	NA	NA	NA	NA	NA	NA	NA	NA	NA	NA	NA	NA	NA	NA
10225_45	10225	3214	TGCAGCGCCGTTTATAAACCCACCCGGGCTTTTATCGCCATTGGTCGGTTGGGAAGCGGTTAAGCAAAT	69	7	NA	1.308	1.308	7	1.308	NA	1.308	ABxAA	CORR	0	1	138	102	2	0.00049975	0.0284858	0.00049975	0.00049975	0.00049975	0.00049975	0.00049975	NA	NA	NA	NA	NA	NA	not.assessed	NA	NA	NA	NA	NA	NA	NA	NA	NA	NA	NA	NA	NA	NA	NA	NA
10227_40	10227	NA	TGCAGCTTCATGGGCATCTGGTTCAGCACACCAGGGATCCCTCTGCGAGAAGGAAGACTAAGCATGAGA	69	NA	NA	NA	NA	NA	NA	NA	NA	NA	NA	NA	NA	NA	NA	NA	NA	NA	NA	NA	NA	NA	NA	NA	NA	NA	NA	1	1	non.significant	13	3	3	0	0.684211	0.157895	0.157895	0	0.763158	0.236842	13	3	3	0	0.684211	0.157895
10231_59	10231	3215	TGCAGACTCTGGATATATATGCTTTCCCCGGCAGCTCCAAAAGCAATTACACGTGTGTGCGGGCATACT	69	4	NA	48.336	48.336	4	48.336	NA	48.336	ABxAA	CORR	0	1	147	142	1	0.00049975	0.135432	0.00049975	0.00049975	0.00049975	0.00049975	0.00049975	NA	NA	NA	NA	NA	NA	not.assessed	NA	NA	NA	NA	NA	NA	NA	NA	NA	NA	NA	NA	NA	NA	NA	NA
10236_49	10236	3216	TGCAGCAGCATCTCTGTGTCTTTCTCTGCTTTTGTCTTACTCCAACAGCTCACTCTTCTTCTTCCCCCT	69	3	59.753	NA	59.753	3	145.168	59.753	102.46	ABxAA	CORR	1	0	140	107	0	0.00049975	0.009995	0.00049975	0.00049975	0.00049975	0.00049975	0.00049975	NA	NA	NA	NA	NA	NA	not.assessed	NA	NA	NA	NA	NA	NA	NA	NA	NA	NA	NA	NA	NA	NA	NA	NA
10236_63	10236	3217	TGCAGCAGCATCTCTGTGTCTTTCTCTGCTTTTGTCTTACTCCAACAGCTCACTCTTCTTCTTCCCCCT	69	3	NA	145.168	145.168	3	145.168	59.753	102.46	ABxAA	CORR	0	1	135	109	0	0.00049975	0.021989	0.00049975	0.00049975	0.00049975	0.00049975	0.00049975	NA	NA	NA	NA	NA	NA	not.assessed	NA	NA	NA	NA	NA	NA	NA	NA	NA	NA	NA	NA	NA	NA	NA	NA
10238_37	10238	NA	TGCAGTTCAACCGCATAGTAGTGAATGAGAAATGCCGTAATAGTTTGTCATGTGGATGGTGCATGAGAT	69	NA	NA	NA	NA	NA	NA	NA	NA	NA	NA	NA	NA	NA	NA	NA	NA	NA	NA	NA	NA	NA	NA	NA	NA	NA	NA	1	1	non.significant	18	1	0	0	0.947368	0.0526316	0	0	0.973684	0.0263158	16	3	0	0	0.842105	0.157895
10238_52	10238	NA	TGCAGTTCAACCGCATAGTAGTGAATGAGAAATGCCGTAATAGTTTGTCATGTGGATGGTGCATGAGAT	69	NA	NA	NA	NA	NA	NA	NA	NA	NA	NA	NA	NA	NA	NA	NA	NA	NA	NA	NA	NA	NA	NA	NA	NA	NA	NA	1	1	non.significant	18	1	0	0	0.947368	0.0526316	0	0	0.973684	0.0263158	16	3	0	0	0.842105	0.157895
1024_12	1024	64	TGCAGATTTCATGTGCAGATTTGCACAGGTAAAATACGCAGGTTACAGTACAATGCAAGTGGATACAAT	69	1	54.799	83.133	68.966	1	83.133	54.799	68.966	ABxAB	ERR	1	1	87	136	67	0.142929	0.00049975	0.00049975	0.00049975	0.00049975	0.00049975	0.00049975	NA	NA	NA	NA	0.0051974	0.836952	non.significant	7	10	1	1	0.388889	0.555556	0.0555556	0.0526316	0.666667	0.333333	15	2	1	1	0.833333	0.111111
10240_52	10240	NA	TGCAGTTGAAAACCCATTGCATCCTGTTCTTATCAAACTTTCGATCAAAAGGCTTTAGTAGCTGTCGGC	69	NA	NA	NA	NA	NA	NA	NA	NA	NA	NA	NA	NA	NA	NA	NA	NA	NA	NA	NA	NA	NA	NA	NA	NA	NA	NA	NA	NA	not.assessed	7	2	0	10	0.777778	0.222222	0	0.526316	0.888889	0.111111	12	1	0	6	0.923077	0.0769231
10247_50	10247	NA	TGCAGCTGTAAGGACCATAGAAACTTGTGAACAGGAGCTGACTCATTGATTTTTGTGGGAGAGTTTTTA	69	NA	NA	NA	NA	NA	NA	NA	NA	NA	NA	NA	NA	NA	NA	NA	NA	NA	NA	NA	NA	NA	NA	NA	NA	NA	NA	0.323997	1	non.significant	7	8	2	2	0.411765	0.470588	0.117647	0.105263	0.647059	0.352941	6	7	5	1	0.333333	0.388889
10253_24	10253	3218	TGCAGTTCTGTGCATCCAAGACCGAGAGCGAGATGAGCTGGATTACAAGTTTGCTTTGCATTACTGATATGAATA	75	1	54.472	NA	54.472	1	NA	54.472	54.472	ABxAA	ERR	1	0	132	143	0	0.00049975	0.0384808	0.00049975	0.00049975	0.00049975	0.00049975	0.00049975	NA	NA	NA	NA	NA	NA	not.assessed	NA	NA	NA	NA	NA	NA	NA	NA	NA	NA	NA	NA	NA	NA	NA	NA
10253_30	10253	3219	TGCAGTTCTGTGCATCCAAGACCGAGAGCGAGATGAGCTGGATTACAAGTTTGCTTTGCATTACTGATATGAATA	75	1	54.472	NA	54.472	1	NA	54.472	54.472	ABxAA	ERR	1	0	148	128	2	0.00049975	0.142929	0.00049975	0.00049975	0.00049975	0.00049975	0.00049975	NA	NA	NA	NA	NA	NA	not.assessed	NA	NA	NA	NA	NA	NA	NA	NA	NA	NA	NA	NA	NA	NA	NA	NA
10253_40	10253	3220	TGCAGTTCTGTGCATCCAAGACCGAGAGCGAGATGAGCTGGATTACAAGTTTGCTTTGCATTACTGATATGAATA	75	1	54.472	NA	54.472	1	NA	54.472	54.472	ABxAA	ERR	1	0	129	146	1	0.00049975	0.0794603	0.00049975	0.00049975	0.00049975	0.00049975	0.00049975	NA	NA	NA	NA	NA	NA	not.assessed	NA	NA	NA	NA	NA	NA	NA	NA	NA	NA	NA	NA	NA	NA	NA	NA
10253_44	10253	3221	TGCAGTTCTGTGCATCCAAGACCGAGAGCGAGATGAGCTGGATTACAAGTTTGCTTTGCATTACTGATATGAATA	75	1	54.472	NA	54.472	1	NA	54.472	54.472	ABxAA	ERR	1	0	148	126	2	0.00049975	0.143428	0.00049975	0.00049975	0.00049975	0.00049975	0.00049975	NA	NA	NA	NA	NA	NA	not.assessed	NA	NA	NA	NA	NA	NA	NA	NA	NA	NA	NA	NA	NA	NA	NA	NA
10258_14	10258	3222	TGCAGCTAAAATTTTAAGAATCTGAGATTGTCTGTAAACCAATTATCAACCTGTGTTCTCCAGCTGCCGC	70	13	NA	62.476	62.476	13	62.476	NA	62.476	ABxAA	ERR	0	1	158	143	0	0.00049975	0.0294853	0.00049975	0.00049975	0.00049975	0.00049975	0.00049975	NA	NA	NA	NA	NA	NA	not.assessed	NA	NA	NA	NA	NA	NA	NA	NA	NA	NA	NA	NA	NA	NA	NA	NA
1026_41	1026	NA	TGCAGTGGAGTTGCGTCTGCACTCGACTCTTTTCATAACTCTTACAGACTAAGTGGAGAGGGCTGCATG	69	NA	NA	NA	NA	NA	NA	NA	NA	NA	NA	NA	NA	NA	NA	NA	NA	NA	NA	NA	NA	NA	NA	NA	NA	NA	NA	0.540676	1	non.significant	17	2	0	0	0.894737	0.105263	0	0	0.947368	0.0526316	15	4	0	0	0.789474	0.210526
10266_20	10266	3223	TGCAGGTTGTCAGCTGTATAACACAGTCAGAACCTGCTGCATATGGAGCATGTTCAGCTCCTGAGCACA	69	4	NA	40.78	40.78	4	40.78	NA	40.78	ABxAA	CORR	0	1	153	151	0	0.00049975	0.0444778	0.00049975	0.00049975	0.00049975	0.00049975	0.00049975	NA	NA	NA	NA	NA	NA	not.assessed	NA	NA	NA	NA	NA	NA	NA	NA	NA	NA	NA	NA	NA	NA	NA	NA
10266_27	10266	3224	TGCAGGTTGTCAGCTGTATAACACAGTCAGAACCTGCTGCATATGGAGCATGTTCAGCTCCTGAGCACA	69	4	NA	40.78	40.78	4	40.78	NA	40.78	ABxAA	CORR	0	1	149	152	0	0.00049975	0.0464768	0.00049975	0.00049975	0.00049975	0.00049975	0.00049975	NA	NA	NA	NA	0.937231	1	non.significant	10	2	0	7	0.833333	0.166667	0	0.368421	0.916667	0.0833333	10	2	0	7	0.833333	0.166667
10266_42	10266	3225	TGCAGGTTGTCAGCTGTATAACACAGTCAGAACCTGCTGCATATGGAGCATGTTCAGCTCCTGAGCACA	69	4	NA	40.78	40.78	4	40.78	NA	40.78	ABxAA	CORR	0	1	152	151	0	0.00049975	0.047976	0.00049975	0.00049975	0.00049975	0.00049975	0.00049975	NA	NA	NA	NA	0.937231	1	non.significant	10	2	0	7	0.833333	0.166667	0	0.368421	0.916667	0.0833333	10	2	0	7	0.833333	0.166667
10266_62	10266	NA	TGCAGGTTGTCAGCTGTATAACACAGTCAGAACCTGCTGCATATGGAGCATGTTCAGCTCCTGAGCACA	69	NA	NA	NA	NA	4	40.78	NA	40.78	NA	NA	NA	NA	NA	NA	NA	NA	NA	NA	NA	NA	NA	NA	NA	NA	NA	NA	0.849435	1	non.significant	8	2	1	8	0.727273	0.181818	0.0909091	0.421053	0.818182	0.181818	6	2	1	10	0.666667	0.222222
10268_25	10268	339	TGCAGATCCTCCTACAATAAAAACTTTTTATAAGGGCTCCTATAACTGTGCGGTCAGCTGCTCTCAAAG	69	4	54.483	61.799	58.141	4	61.799	54.483	58.141	ABxAB	CORR	1	1	74	136	77	0.668166	0.00049975	0.00049975	0.00049975	0.00049975	0.00049975	0.00049975	NA	NA	NA	NA	NA	NA	not.assessed	NA	NA	NA	NA	NA	NA	NA	NA	NA	NA	NA	NA	NA	NA	NA	NA
10268_48	10268	NA	TGCAGATCCTCCTACAATAAAAACTTTTTATAAGGGCTCCTATAACTGTGCGGTCAGCTGCTCTCAAAG	69	NA	NA	NA	NA	4	61.799	54.483	58.141	NA	NA	NA	NA	NA	NA	NA	NA	NA	NA	NA	NA	NA	NA	NA	NA	NA	NA	0.665561	1	non.significant	14	4	0	1	0.777778	0.222222	0	0.0526316	0.888889	0.111111	14	4	0	1	0.777778	0.222222
10271_29	10271	340	TGCAGTGGTCAGAATGTTTGCCTATGCAACTATAAAAAGACTAAAAGCTTTATAACAACATAATGAGAG	69	8	50.757	58.352	54.5545	8	58.352	50.757	54.5545	ABxAB	CORR	1	1	65	120	56	0.715142	0.00049975	0.00049975	0.00049975	0.00049975	0.00049975	0.00049975	NA	NA	NA	NA	0.505494	1	non.significant	8	3	1	7	0.666667	0.25	0.0833333	0.368421	0.791667	0.208333	6	1	0	12	0.857143	0.142857
10273_59	10273	341	TGCAGTTCCTTGCACAGCAACGCTTCAGATCACACGCTGTGCATCTCTACAGTTCCTCCAGTGTAAGGA	69	3	58.446	106.094	82.27	3	106.094	58.446	82.27	ABxAB	CORR	1	1	79	150	74	0.906547	0.00049975	0.00049975	0.00049975	0.00049975	0.00049975	0.00049975	NA	NA	NA	NA	NA	NA	not.assessed	15	3	0	1	0.833333	0.166667	0	0.0526316	0.916667	0.0833333	17	0	2	0	0.894737	0
1028_25	1028	NA	TGCAGGCATATGCCTTTCCCAAACGAAAAGGTATTATAATGGAGCATGAACCTGATCAGCTGTAGTGTT	69	NA	NA	NA	NA	1	NA	54.472	54.472	NA	NA	NA	NA	NA	NA	NA	NA	NA	NA	NA	NA	NA	NA	NA	NA	NA	NA	0.461539	1	non.significant	7	0	2	10	0.777778	0	0.222222	0.526316	0.777778	0.222222	6	2	0	11	0.75	0.25
1028_32	1028	2032	TGCAGGCATATGCCTTTCCCAAACGAAAAGGTATTATAATGGAGCATGAACCTGATCAGCTGTAGTGTT	69	1	54.472	NA	54.472	1	NA	54.472	54.472	ABxAA	CORR	1	0	103	89	1	0.00049975	0.193403	0.00049975	0.00049975	0.00049975	0.00049975	0.00049975	NA	NA	NA	NA	NA	NA	not.assessed	8	0	1	10	0.888889	0	0.111111	0.526316	0.888889	0.111111	9	1	0	9	0.9	0.1
1028_6	1028	2031	TGCAGGCATATGCCTTTCCCAAACGAAAAGGTATTATAATGGAGCATGAACCTGATCAGCTGTAGTGTT	69	1	54.472	NA	54.472	1	NA	54.472	54.472	ABxAA	CORR	1	0	94	95	0	0.00049975	0.137431	0.00049975	0.00049975	0.00049975	0.00049975	0.00049975	NA	NA	NA	NA	NA	NA	not.assessed	NA	NA	NA	NA	NA	NA	NA	NA	NA	NA	NA	NA	NA	NA	NA	NA
1028_67	1028	NA	TGCAGGCATATGCCTTTCCCAAACGAAAAGGTATTATAATGGAGCATGAACCTGATCAGCTGTAGTGTT	69	NA	NA	NA	NA	1	NA	54.472	54.472	NA	NA	NA	NA	NA	NA	NA	NA	NA	NA	NA	NA	NA	NA	NA	NA	NA	NA	0.220513	1	non.significant	6	0	3	10	0.666667	0	0.333333	0.526316	0.666667	0.333333	6	3	1	9	0.6	0.3
10285_39	10285	NA	TGCAGTCAGACAATGACTTAGGCTAGGTCCACACTAGCATTCGGGCGTCCGTTCGCTTTTGAGCATGAG	69	NA	NA	NA	NA	NA	NA	NA	NA	NA	NA	NA	NA	NA	NA	NA	NA	NA	NA	NA	NA	NA	NA	NA	NA	NA	NA	NA	NA	not.assessed	10	0	2	7	0.833333	0	0.166667	0.368421	0.833333	0.166667	13	1	0	5	0.928571	0.0714286
10285_47	10285	NA	TGCAGTCAGACAATGACTTAGGCTAGGTCCACACTAGCATTCGGGCGTCCGTTCGCTTTTGAGCATGAG	69	NA	NA	NA	NA	NA	NA	NA	NA	NA	NA	NA	NA	NA	NA	NA	NA	NA	NA	NA	NA	NA	NA	NA	NA	NA	NA	NA	NA	not.assessed	10	0	2	7	0.833333	0	0.166667	0.368421	0.833333	0.166667	13	1	0	5	0.928571	0.0714286
10288_35	10288	NA	TGCAGACCTTAGAGAATTCCTTCAAGACTGTTGGAAAACCATTCCAGGTGACTACCACATGAAGCTGAT	69	NA	NA	NA	NA	NA	NA	NA	NA	NA	NA	NA	NA	NA	NA	NA	NA	NA	NA	NA	NA	NA	NA	NA	NA	NA	NA	0.165226	1	non.significant	8	2	2	7	0.666667	0.166667	0.166667	0.368421	0.75	0.25	6	5	1	7	0.5	0.416667
10291_53	10291	NA	TGCAGGCATCATAAGTTCTAAGTGGAGTAAAACCAGGAGATTCGATTGTAGAGAAGGTTCTGGGTACTT	69	NA	NA	NA	NA	NA	NA	NA	NA	NA	NA	NA	NA	NA	NA	NA	NA	NA	NA	NA	NA	NA	NA	NA	NA	NA	NA	0.45	1	non.significant	8	2	2	7	0.666667	0.166667	0.166667	0.368421	0.75	0.25	11	0	2	6	0.846154	0
103_55	103	7	TGCAGGACTAGAGGAGCATCCTTTCTGCCCAATGTGCAAAGACAGCTGCACACTGCAAAGAACTTCCTA	69	8	55.334	77.053	66.1935	8	77.053	55.334	66.1935	ABxAB	CORR	1	1	75	149	67	0.737131	0.00049975	0.00049975	0.00049975	0.00049975	0.00049975	0.00049975	NA	NA	NA	NA	NA	NA	not.assessed	NA	NA	NA	NA	NA	NA	NA	NA	NA	NA	NA	NA	NA	NA	NA	NA
103_67	103	8	TGCAGGACTAGAGGAGCATCCTTTCTGCCCAATGTGCAAAGACAGCTGCACACTGCAAAGAACTTCCTA	69	8	55.334	77.053	66.1935	8	77.053	55.334	66.1935	ABxAB	CORR	1	1	75	149	67	0.738631	0.00049975	0.00049975	0.00049975	0.00049975	0.00049975	0.00049975	NA	NA	NA	NA	NA	NA	not.assessed	NA	NA	NA	NA	NA	NA	NA	NA	NA	NA	NA	NA	NA	NA	NA	NA
1030_17	1030	2033	TGCAGCAGGGATCCCAAACTCTCTTCGACATTAGGAGGCACATCACTTGAGTTACATAGTGAAGCTTAA	69	7	52.01	NA	52.01	7	NA	52.01	52.01	ABxAA	CORR	1	0	151	156	0	0.00049975	0.0424788	0.00049975	0.00049975	0.00049975	0.00049975	0.00049975	NA	NA	NA	NA	NA	NA	not.assessed	NA	NA	NA	NA	NA	NA	NA	NA	NA	NA	NA	NA	NA	NA	NA	NA
1030_27	1030	2034	TGCAGCAGGGATCCCAAACTCTCTTCGACATTAGGAGGCACATCACTTGAGTTACATAGTGAAGCTTAA	69	7	52.01	NA	52.01	7	NA	52.01	52.01	ABxAA	CORR	1	0	151	155	0	0.00049975	0.045977	0.00049975	0.00049975	0.00049975	0.00049975	0.00049975	NA	NA	NA	NA	NA	NA	not.assessed	NA	NA	NA	NA	NA	NA	NA	NA	NA	NA	NA	NA	NA	NA	NA	NA
1030_28	1030	2035	TGCAGCAGGGATCCCAAACTCTCTTCGACATTAGGAGGCACATCACTTGAGTTACATAGTGAAGCTTAA	69	7	52.01	NA	52.01	7	NA	52.01	52.01	ABxAA	CORR	1	0	151	155	0	0.00049975	0.045977	0.00049975	0.00049975	0.00049975	0.00049975	0.00049975	NA	NA	NA	NA	NA	NA	not.assessed	NA	NA	NA	NA	NA	NA	NA	NA	NA	NA	NA	NA	NA	NA	NA	NA
10308_65	10308	342	TGCAGCAGTTACATGCCAATGGGAAGTTAATAAATGGTAAGGCACGGTCCACACTACTGTGGTGGTTTC	69	1	73.252	187.986	130.619	1	187.986	73.252	130.619	ABxAB	CORR	1	1	75	108	55	0.0744628	0.00049975	0.00049975	0.00049975	0.00049975	0.00049975	0.00049975	NA	NA	NA	NA	NA	NA	not.assessed	NA	NA	NA	NA	NA	NA	NA	NA	NA	NA	NA	NA	NA	NA	NA	NA
10309_19	10309	3226	TGCAGTGGTCGGCAACAGGGATAAAGGTCTCCTGAACTGCAAACTACAATAAAGGATATAGGTATGGGC	69	11	NA	11.848	11.848	11	11.848	NA	11.848	ABxAA	CORR	0	1	123	86	3	0.00049975	0.0374813	0.00049975	0.00049975	0.00049975	0.00049975	0.00049975	NA	NA	NA	NA	NA	NA	not.assessed	NA	NA	NA	NA	NA	NA	NA	NA	NA	NA	NA	NA	NA	NA	NA	NA
1031_11	1031	NA	TGCAGCCGCTTTATGAGTTCTGTGTCCAGACTGTATAGAGCAGCTCTTTCTTCCCCTCTCGCAGCGAGA	69	NA	NA	NA	NA	NA	NA	NA	NA	NA	NA	NA	NA	NA	NA	NA	NA	NA	NA	NA	NA	NA	NA	NA	NA	NA	NA	0.0860456	1	non.significant	3	5	0	11	0.375	0.625	0	0.578947	0.6875	0.3125	7	3	0	9	0.7	0.3
1031_34	1031	NA	TGCAGCCGCTTTATGAGTTCTGTGTCCAGACTGTATAGAGCAGCTCTTTCTTCCCCTCTCGCAGCGAGA	69	NA	NA	NA	NA	NA	NA	NA	NA	NA	NA	NA	NA	NA	NA	NA	NA	NA	NA	NA	NA	NA	NA	NA	NA	NA	NA	NA	NA	not.assessed	8	0	1	10	0.888889	0	0.111111	0.526316	0.888889	0.111111	10	0	0	9	1	0
1031_67	1031	NA	TGCAGCCGCTTTATGAGTTCTGTGTCCAGACTGTATAGAGCAGCTCTTTCTTCCCCTCTCGCAGCGAGA	69	NA	NA	NA	NA	NA	NA	NA	NA	NA	NA	NA	NA	NA	NA	NA	NA	NA	NA	NA	NA	NA	NA	NA	NA	NA	NA	0.167832	1	non.significant	3	4	2	10	0.333333	0.444444	0.222222	0.526316	0.555556	0.444444	7	3	0	9	0.7	0.3
1031_7	1031	NA	TGCAGCCGCTTTATGAGTTCTGTGTCCAGACTGTATAGAGCAGCTCTTTCTTCCCCTCTCGCAGCGAGA	69	NA	NA	NA	NA	NA	NA	NA	NA	NA	NA	NA	NA	NA	NA	NA	NA	NA	NA	NA	NA	NA	NA	NA	NA	NA	NA	NA	NA	not.assessed	7	1	1	10	0.777778	0.111111	0.111111	0.526316	0.833333	0.166667	10	0	0	9	1	0
103112_50	103112	1611	TGCAGTGACAAATATCATTAAAGAGAACCTATCATGTTGGACTTGGAGCCATATCTGTGGGCAATCTGT	69	6	54.172	57.142	55.657	6	57.142	54.172	55.657	ABxAB	CORR	1	1	71	128	65	0.782609	0.00049975	0.00049975	0.00049975	0.00049975	0.00049975	0.00049975	NA	NA	NA	NA	NA	NA	not.assessed	NA	NA	NA	NA	NA	NA	NA	NA	NA	NA	NA	NA	NA	NA	NA	NA
103112_51	103112	1612	TGCAGTGACAAATATCATTAAAGAGAACCTATCATGTTGGACTTGGAGCCATATCTGTGGGCAATCTGT	69	6	54.172	57.142	55.657	6	57.142	54.172	55.657	ABxAB	CORR	1	1	70	129	65	0.862069	0.00049975	0.00049975	0.00049975	0.00049975	0.00049975	0.00049975	NA	NA	NA	NA	NA	NA	not.assessed	NA	NA	NA	NA	NA	NA	NA	NA	NA	NA	NA	NA	NA	NA	NA	NA
10316_57	10316	NA	TGCAGGAGTGTCCTTATGGGAGATGTGGATTTTCCAATTGACAAATACTATGTAGTTAAGTCAAGGTGGG	70	NA	NA	NA	NA	5	NA	42.54	42.54	NA	NA	NA	NA	NA	NA	NA	NA	NA	NA	NA	NA	NA	NA	NA	NA	NA	NA	1	1	non.significant	12	3	1	3	0.75	0.1875	0.0625	0.157895	0.84375	0.15625	11	4	2	2	0.647059	0.235294
10316_65	10316	3227	TGCAGGAGTGTCCTTATGGGAGATGTGGATTTTCCAATTGACAAATACTATGTAGTTAAGTCAAGGTGGG	70	5	42.54	NA	42.54	5	NA	42.54	42.54	ABxAA	CORR	1	0	140	139	0	0.00049975	0.0509745	0.00049975	0.00049975	0.00049975	0.00049975	0.00049975	NA	NA	NA	NA	NA	NA	not.assessed	NA	NA	NA	NA	NA	NA	NA	NA	NA	NA	NA	NA	NA	NA	NA	NA
10321_17	10321	NA	TGCAGGAAGCCGGGATGATGGATTGTGATCTGTTCCTATACTCTCCCCATTGCTTAGGTCAGTATTGAA	69	NA	NA	NA	NA	8	NA	101.688	101.688	NA	NA	NA	NA	NA	NA	NA	NA	NA	NA	NA	NA	NA	NA	NA	NA	NA	NA	0.668503	1	non.significant	14	5	0	0	0.736842	0.263158	0	0	0.868421	0.131579	14	4	1	0	0.736842	0.210526
10321_46	10321	3228	TGCAGGAAGCCGGGATGATGGATTGTGATCTGTTCCTATACTCTCCCCATTGCTTAGGTCAGTATTGAA	69	8	101.688	NA	101.688	8	NA	101.688	101.688	ABxAA	CORR	1	0	145	150	0	0.00049975	0.0414793	0.00049975	0.00049975	0.00049975	0.00049975	0.00049975	NA	NA	NA	NA	0.817238	1	non.significant	11	4	2	2	0.647059	0.235294	0.117647	0.105263	0.764706	0.235294	12	5	2	0	0.631579	0.263158
10321_65	10321	NA	TGCAGGAAGCCGGGATGATGGATTGTGATCTGTTCCTATACTCTCCCCATTGCTTAGGTCAGTATTGAA	69	NA	NA	NA	NA	8	NA	101.688	101.688	NA	NA	NA	NA	NA	NA	NA	NA	NA	NA	NA	NA	NA	NA	NA	NA	NA	NA	NA	NA	not.assessed	17	2	0	0	0.894737	0.105263	0	0	0.947368	0.0526316	17	1	1	0	0.894737	0.0526316
103234_13	103234	NA	TGCAGCACAACAACCACTTGGCAGAACACCAACCAGCTTTTATCAGCTCCTGACCTGGTGGCATGAGAT	69	NA	NA	NA	NA	NA	NA	NA	NA	NA	NA	NA	NA	NA	NA	NA	NA	NA	NA	NA	NA	NA	NA	NA	NA	NA	NA	0.625364	1	non.significant	14	4	0	1	0.777778	0.222222	0	0.0526316	0.888889	0.111111	16	2	1	0	0.842105	0.105263
103234_45	103234	NA	TGCAGCACAACAACCACTTGGCAGAACACCAACCAGCTTTTATCAGCTCCTGACCTGGTGGCATGAGAT	69	NA	NA	NA	NA	NA	NA	NA	NA	NA	NA	NA	NA	NA	NA	NA	NA	NA	NA	NA	NA	NA	NA	NA	NA	NA	NA	0.625364	1	non.significant	14	4	0	1	0.777778	0.222222	0	0.0526316	0.888889	0.111111	16	2	1	0	0.842105	0.105263
10326_57	10326	3229	TGCAGTCCAGGCTGTTTACCTCAGACCCCCATTAACCAACAGAGCCTCCGTTTGGCGGTATATGTTGGA	69	4	NA	62.453	62.453	4	62.453	NA	62.453	ABxAA	ERR	0	1	142	164	0	0.00049975	0.0149925	0.00049975	0.00049975	0.00049975	0.00049975	0.00049975	NA	NA	NA	NA	NA	NA	not.assessed	NA	NA	NA	NA	NA	NA	NA	NA	NA	NA	NA	NA	NA	NA	NA	NA
10327_30	10327	3230	TGCAGCCAATCACTAGCCTCAGCGGTCACGTGCCAGTCATGCAGGAGGACATGGACAACTCCTTTAACC	69	5	50.734	NA	50.734	5	83.676	50.734	67.205	ABxAA	CORR	1	0	161	142	0	0.00049975	0.0234883	0.00049975	0.00049975	0.00049975	0.00049975	0.00049975	NA	NA	NA	NA	0.539297	1	non.significant	15	2	0	2	0.882353	0.117647	0	0.105263	0.941176	0.0588235	15	2	0	2	0.882353	0.117647
10327_38	10327	3231	TGCAGCCAATCACTAGCCTCAGCGGTCACGTGCCAGTCATGCAGGAGGACATGGACAACTCCTTTAACC	69	5	NA	83.676	83.676	5	83.676	50.734	67.205	ABxAA	CORR	0	1	156	143	0	0.00049975	0.0364818	0.00049975	0.00049975	0.00049975	0.00049975	0.00049975	NA	NA	NA	NA	0.473533	1	non.significant	12	3	1	3	0.75	0.1875	0.0625	0.157895	0.84375	0.15625	8	4	4	3	0.5	0.25
1033_53	1033	65	TGCAGTTTCTATCTCTCTCTGTCTCTGAGACTTTTTGCTGTGAGAGGGTAAGGGAGCAGCAGTGTGAAGAG	71	8	49.45	56.718	53.084	8	56.718	49.45	53.084	ABxAB	CORR	1	1	79	103	61	0.0129935	0.00049975	0.00049975	0.00049975	0.00049975	0.00049975	0.00049975	NA	NA	NA	NA	NA	NA	not.assessed	8	1	0	10	0.888889	0.111111	0	0.526316	0.944444	0.0555556	10	0	1	8	0.909091	0
10335_63	10335	3232	TGCAGCTTGTGATCTACTCTTAGAAAATGGCAAAAGACAGGAAGCTGTCAAAGAGAAGACTCATCCCGA	69	6	55.806	NA	55.806	6	NA	55.806	55.806	ABxAA	CORR	1	0	148	157	0	0.00049975	0.0334833	0.00049975	0.00049975	0.00049975	0.00049975	0.00049975	NA	NA	NA	NA	0.493776	1	non.significant	11	8	0	0	0.578947	0.421053	0	0	0.789474	0.210526	8	8	2	1	0.444444	0.444444
10336_18	10336	3233	TGCAGACTGATTTACAACGCATAAGTAATCTCCATAGAAAATCTGATTCATTGATGTTCTTACACAAGA	69	6	NA	42.53	42.53	6	42.858	48.921	44.879	ABxAA	CORR	0	1	133	102	0	0.00049975	0.0129935	0.00049975	0.00049975	0.00049975	0.00049975	0.00049975	NA	NA	NA	NA	NA	NA	not.assessed	13	2	0	4	0.866667	0.133333	0	0.210526	0.933333	0.0666667	11	0	1	7	0.916667	0
10336_19	10336	3234	TGCAGACTGATTTACAACGCATAAGTAATCTCCATAGAAAATCTGATTCATTGATGTTCTTACACAAGA	69	6	48.921	NA	48.921	6	42.858	48.921	44.879	ABxAA	CORR	1	0	126	104	2	0.00049975	0.158921	0.00049975	0.00049975	0.00049975	0.00049975	0.00049975	NA	NA	NA	NA	NA	NA	not.assessed	NA	NA	NA	NA	NA	NA	NA	NA	NA	NA	NA	NA	NA	NA	NA	NA
10336_24	10336	3235	TGCAGACTGATTTACAACGCATAAGTAATCTCCATAGAAAATCTGATTCATTGATGTTCTTACACAAGA	69	6	NA	43.186	43.186	6	42.858	48.921	44.879	ABxAA	CORR	0	1	133	102	0	0.00049975	0.009995	0.00049975	0.00049975	0.00049975	0.00049975	0.00049975	NA	NA	NA	NA	NA	NA	not.assessed	13	2	0	4	0.866667	0.133333	0	0.210526	0.933333	0.0666667	11	0	1	7	0.916667	0
10338_10	10338	3236	TGCAGACTAAGCCAAGTGCACTGCTGCTCCCCCAAGCAGTCGAGCAGTAGCCGGGGGAGCAGCAGCTCA	69	9	54.649	NA	54.649	9	NA	54.649	54.649	ABxAA	CORR	1	0	141	125	0	0.00049975	0.0404798	0.00049975	0.00049975	0.00049975	0.00049975	0.00049975	NA	NA	NA	NA	NA	NA	not.assessed	NA	NA	NA	NA	NA	NA	NA	NA	NA	NA	NA	NA	NA	NA	NA	NA
1034_17	1034	2036	TGCAGGGGGTTCCCTAGGCCCCCAGAATAGTCACAAATTGGCTCCACTGATAAAAAAAGGTGCATGAGA	69	6	54.172	NA	54.172	6	83.807	54.172	68.9895	ABxAA	ERR	1	0	145	140	0	0.00049975	0.051974	0.00049975	0.00049975	0.00049975	0.00049975	0.00049975	NA	NA	NA	NA	0.318108	1	non.significant	10	9	0	0	0.526316	0.473684	0	0	0.763158	0.236842	12	6	0	1	0.666667	0.333333
1034_44	1034	2037	TGCAGGGGGTTCCCTAGGCCCCCAGAATAGTCACAAATTGGCTCCACTGATAAAAAAAGGTGCATGAGA	69	6	NA	83.807	83.807	6	83.807	54.172	68.9895	ABxAA	ERR	0	1	126	156	0	0.00049975	0.0134933	0.00049975	0.00049975	0.00049975	0.00049975	0.00049975	NA	NA	NA	NA	0.387154	1	non.significant	10	7	2	0	0.526316	0.368421	0.105263	0	0.710526	0.289474	10	6	1	2	0.588235	0.352941
10341_19	10341	NA	TGCAGTAACGGCCTCATCGTCCCCCTGTGATACGTGAGGGCTCATCCTCCAGCTGCCGCGGAACTACTAG	70	NA	NA	NA	NA	NA	NA	NA	NA	NA	NA	NA	NA	NA	NA	NA	NA	NA	NA	NA	NA	NA	NA	NA	NA	NA	NA	0.721313	1	non.significant	7	9	3	0	0.368421	0.473684	0.157895	0	0.605263	0.394737	10	6	3	0	0.526316	0.315789
10341_68	10341	NA	TGCAGTAACGGCCTCATCGTCCCCCTGTGATACGTGAGGGCTCATCCTCCAGCTGCCGCGGAACTACTAG	70	NA	NA	NA	NA	NA	NA	NA	NA	NA	NA	NA	NA	NA	NA	NA	NA	NA	NA	NA	NA	NA	NA	NA	NA	NA	NA	0.927794	1	non.significant	8	9	2	0	0.421053	0.473684	0.105263	0	0.657895	0.342105	10	7	2	0	0.526316	0.368421
10343_37	10343	3238	TGCAGCTTTCAGGATATGCTGTCAATTGTAGTTTCACGCCAGAAAGCCACAGGCTCTTGCCTTACATCA	69	9	NA	99.852	99.852	9	99.852	86.752	93.302	ABxAA	CORR	0	1	136	135	0	0.00049975	0.0724638	0.00049975	0.00049975	0.00049975	0.00049975	0.00049975	NA	NA	NA	NA	NA	NA	not.assessed	NA	NA	NA	NA	NA	NA	NA	NA	NA	NA	NA	NA	NA	NA	NA	NA
10343_7	10343	3237	TGCAGCTTTCAGGATATGCTGTCAATTGTAGTTTCACGCCAGAAAGCCACAGGCTCTTGCCTTACATCA	69	9	86.752	NA	86.752	9	99.852	86.752	93.302	ABxAA	CORR	1	0	140	130	0	0.00049975	0.0534733	0.00049975	0.00049975	0.00049975	0.00049975	0.00049975	NA	NA	NA	NA	NA	NA	not.assessed	NA	NA	NA	NA	NA	NA	NA	NA	NA	NA	NA	NA	NA	NA	NA	NA
10347_44	10347	3239	TGCAGATTAGACATGCCCCGGTTCCTCAGAAACCTTTTGGAACGTGGCCAGGAACTGCTGAAGATTTGA	69	4	NA	62.453	62.453	4	62.453	NA	62.453	ABxAA	CORR	0	1	128	137	1	0.00049975	0.134933	0.00049975	0.00049975	0.00049975	0.00049975	0.00049975	NA	NA	NA	NA	NA	NA	not.assessed	NA	NA	NA	NA	NA	NA	NA	NA	NA	NA	NA	NA	NA	NA	NA	NA
10352_23	10352	3240	TGCAGCTGCCAATGCCTGCATAAATTTGCAGAAGACATCACTGCTTCTCTGGTAAACTCGTATGGCCAT	69	8	48.796	NA	48.796	8	NA	48.796	48.796	ABxAA	CORR	1	0	135	147	0	0.00049975	0.0449775	0.00049975	0.00049975	0.00049975	0.00049975	0.00049975	NA	NA	NA	NA	NA	NA	not.assessed	NA	NA	NA	NA	NA	NA	NA	NA	NA	NA	NA	NA	NA	NA	NA	NA
10359_36	10359	3241	TGCAGTCTTGCCTAACTCTCTAAAGGCCTTCACGGTTAAGTCTTGAAGTGCCAGTATTTTGTCTGTAAG	69	9	55.631	NA	55.631	9	72.057	55.4675	63.7895	ABxAA	CORR	1	0	122	82	2	0.00049975	0.0109945	0.00049975	0.00049975	0.00049975	0.00049975	0.00049975	NA	NA	NA	NA	NA	NA	not.assessed	10	2	0	7	0.833333	0.166667	0	0.368421	0.916667	0.0833333	9	1	0	9	0.9	0.1
10359_41	10359	3242	TGCAGTCTTGCCTAACTCTCTAAAGGCCTTCACGGTTAAGTCTTGAAGTGCCAGTATTTTGTCTGTAAG	69	9	NA	72.057	72.057	9	72.057	55.4675	63.7895	ABxAA	CORR	0	1	105	92	0	0.00049975	0.0764618	0.00049975	0.00049975	0.00049975	0.00049975	0.00049975	NA	NA	NA	NA	NA	NA	not.assessed	NA	NA	NA	NA	NA	NA	NA	NA	NA	NA	NA	NA	NA	NA	NA	NA
10359_63	10359	343	TGCAGTCTTGCCTAACTCTCTAAAGGCCTTCACGGTTAAGTCTTGAAGTGCCAGTATTTTGTCTGTAAG	69	9	55.304	72.057	63.6805	9	72.057	55.4675	63.7895	ABxAB	CORR	1	1	65	94	44	0.0734633	0.00049975	0.00049975	0.00049975	0.00049975	0.00049975	0.00049975	NA	NA	NA	NA	0.444444	1	non.significant	10	2	0	7	0.833333	0.166667	0	0.368421	0.916667	0.0833333	8	2	0	9	0.8	0.2
103604_39	103604	NA	TGCAGTAATTGATCATAGCTGTACTCTACAGGTAGGGTATGACAGTCCGGTAGCTGCGTGCAGAAGAAA	69	NA	NA	NA	NA	NA	NA	NA	NA	NA	NA	NA	NA	NA	NA	NA	NA	NA	NA	NA	NA	NA	NA	NA	NA	NA	NA	NA	NA	not.assessed	13	1	1	4	0.866667	0.0666667	0.0666667	0.210526	0.9	0.1	13	2	0	4	0.866667	0.133333
103604_41	103604	NA	TGCAGTAATTGATCATAGCTGTACTCTACAGGTAGGGTATGACAGTCCGGTAGCTGCGTGCAGAAGAAA	69	NA	NA	NA	NA	NA	NA	NA	NA	NA	NA	NA	NA	NA	NA	NA	NA	NA	NA	NA	NA	NA	NA	NA	NA	NA	NA	NA	NA	not.assessed	13	1	1	4	0.866667	0.0666667	0.0666667	0.210526	0.9	0.1	13	2	0	4	0.866667	0.133333
10361_21	10361	3243	TGCAGATTCCACAGGTAAAAGCAGCAGGTTACAGTAGCAAGCAAGTGAAAAAGATTTCTTAAAATCTCA	69	7	49.72	NA	49.72	7	NA	49.72	49.72	ABxAA	ERR	1	0	134	108	0	0.00049975	0.01999	0.00049975	0.00049975	0.00049975	0.00049975	0.00049975	NA	NA	NA	NA	NA	NA	not.assessed	NA	NA	NA	NA	NA	NA	NA	NA	NA	NA	NA	NA	NA	NA	NA	NA
10363_41	10363	344	TGCAGCTTGAAGGAGATGGTGAGTATTTCTACAATTTTCGCCTTTTGTTTAAAGTCCCCTGTCTTCGGC	69	13	44.958	40.217	42.5875	13	40.217	44.958	42.5875	ABxAB	ERR	1	1	75	155	69	0.751124	0.00049975	0.00049975	0.00049975	0.00049975	0.00049975	0.00049975	NA	NA	NA	NA	NA	NA	not.assessed	NA	NA	NA	NA	NA	NA	NA	NA	NA	NA	NA	NA	NA	NA	NA	NA
10363_49	10363	NA	TGCAGCTTGAAGGAGATGGTGAGTATTTCTACAATTTTCGCCTTTTGTTTAAAGTCCCCTGTCTTCGGC	69	NA	NA	NA	NA	13	40.217	44.958	42.5875	NA	NA	NA	NA	NA	NA	NA	NA	NA	NA	NA	NA	NA	NA	NA	NA	NA	NA	0.183894	1	non.significant	9	2	5	3	0.5625	0.125	0.3125	0.157895	0.625	0.375	9	6	3	1	0.5	0.333333
10363_61	10363	345	TGCAGCTTGAAGGAGATGGTGAGTATTTCTACAATTTTCGCCTTTTGTTTAAAGTCCCCTGTCTTCGGC	69	13	44.958	40.217	42.5875	13	40.217	44.958	42.5875	ABxAB	ERR	1	1	75	155	70	0.797601	0.00049975	0.00049975	0.00049975	0.00049975	0.00049975	0.00049975	NA	NA	NA	NA	NA	NA	not.assessed	NA	NA	NA	NA	NA	NA	NA	NA	NA	NA	NA	NA	NA	NA	NA	NA
10368_26	10368	NA	TGCAGAACAGGAATATAAACCTGGTTTAAGAGATTATTTCAAAATCTGTGTCTTCACTTTGTCTGCTGC	69	NA	NA	NA	NA	NA	NA	NA	NA	NA	NA	NA	NA	NA	NA	NA	NA	NA	NA	NA	NA	NA	NA	NA	NA	NA	NA	0.834011	1	non.significant	4	5	2	8	0.363636	0.454545	0.181818	0.421053	0.590909	0.409091	9	3	3	4	0.6	0.2
10368_44	10368	NA	TGCAGAACAGGAATATAAACCTGGTTTAAGAGATTATTTCAAAATCTGTGTCTTCACTTTGTCTGCTGC	69	NA	NA	NA	NA	NA	NA	NA	NA	NA	NA	NA	NA	NA	NA	NA	NA	NA	NA	NA	NA	NA	NA	NA	NA	NA	NA	0.834011	1	non.significant	4	5	2	8	0.363636	0.454545	0.181818	0.421053	0.590909	0.409091	9	3	3	4	0.6	0.2
10368_53	10368	NA	TGCAGAACAGGAATATAAACCTGGTTTAAGAGATTATTTCAAAATCTGTGTCTTCACTTTGTCTGCTGC	69	NA	NA	NA	NA	NA	NA	NA	NA	NA	NA	NA	NA	NA	NA	NA	NA	NA	NA	NA	NA	NA	NA	NA	NA	NA	NA	0.834011	1	non.significant	4	5	2	8	0.363636	0.454545	0.181818	0.421053	0.590909	0.409091	9	3	3	4	0.6	0.2
10368_66	10368	NA	TGCAGAACAGGAATATAAACCTGGTTTAAGAGATTATTTCAAAATCTGTGTCTTCACTTTGTCTGCTGC	69	NA	NA	NA	NA	NA	NA	NA	NA	NA	NA	NA	NA	NA	NA	NA	NA	NA	NA	NA	NA	NA	NA	NA	NA	NA	NA	0.834011	1	non.significant	4	5	2	8	0.363636	0.454545	0.181818	0.421053	0.590909	0.409091	9	3	3	4	0.6	0.2
10373_33	10373	NA	TGCAGTTGCAGATAAGATTTACACAACAGTGAGGAGGAATTTTGGAGCATTCCTCCCTGCAAATGTGTT	69	NA	NA	NA	NA	NA	NA	NA	NA	NA	NA	NA	NA	NA	NA	NA	NA	NA	NA	NA	NA	NA	NA	NA	NA	NA	NA	0.48	1	non.significant	13	0	1	5	0.928571	0	0.0714286	0.263158	0.928571	0.0714286	11	1	1	6	0.846154	0.0769231
10373_65	10373	NA	TGCAGTTGCAGATAAGATTTACACAACAGTGAGGAGGAATTTTGGAGCATTCCTCCCTGCAAATGTGTT	69	NA	NA	NA	NA	NA	NA	NA	NA	NA	NA	NA	NA	NA	NA	NA	NA	NA	NA	NA	NA	NA	NA	NA	NA	NA	NA	0.672769	1	non.significant	9	5	0	5	0.642857	0.357143	0	0.263158	0.821429	0.178571	9	3	1	6	0.692308	0.230769
10377_36	10377	NA	TGCAGCCTAGTCAGCCTATTGGCTAATCAGGCCCTGTGTACATGTATGTGATTGTGGCATTAAGGGTGTA	70	NA	NA	NA	NA	NA	NA	NA	NA	NA	NA	NA	NA	NA	NA	NA	NA	NA	NA	NA	NA	NA	NA	NA	NA	NA	NA	NA	NA	not.assessed	15	0	3	1	0.833333	0	0.166667	0.0526316	0.833333	0.166667	17	0	2	0	0.894737	0
1038_15	1038	NA	TGCAGCATAAAAACCGCAGTTGGTGCGTTTTTTGCCATGGATTTATTGTGGATTATTTTTGCATGAGAT	69	NA	NA	NA	NA	NA	NA	NA	NA	NA	NA	NA	NA	NA	NA	NA	NA	NA	NA	NA	NA	NA	NA	NA	NA	NA	NA	NA	NA	not.assessed	16	2	1	0	0.842105	0.105263	0.0526316	0	0.894737	0.105263	17	0	0	2	1	0
1038_26	1038	NA	TGCAGCATAAAAACCGCAGTTGGTGCGTTTTTTGCCATGGATTTATTGTGGATTATTTTTGCATGAGAT	69	NA	NA	NA	NA	NA	NA	NA	NA	NA	NA	NA	NA	NA	NA	NA	NA	NA	NA	NA	NA	NA	NA	NA	NA	NA	NA	NA	NA	not.assessed	15	2	1	1	0.833333	0.111111	0.0555556	0.0526316	0.888889	0.111111	17	0	0	2	1	0
1038_38	1038	NA	TGCAGCATAAAAACCGCAGTTGGTGCGTTTTTTGCCATGGATTTATTGTGGATTATTTTTGCATGAGAT	69	NA	NA	NA	NA	NA	NA	NA	NA	NA	NA	NA	NA	NA	NA	NA	NA	NA	NA	NA	NA	NA	NA	NA	NA	NA	NA	NA	NA	not.assessed	16	2	1	0	0.842105	0.105263	0.0526316	0	0.894737	0.105263	17	0	0	2	1	0
10382_39	10382	3244	TGCAGTGGAGGAGAAACTCGCCATTGCTAAGGTCTTGTTCCAACTGTTGGATAAAGATGCAGTATGCTT	69	4	NA	78.843	78.843	4	78.843	NA	78.843	ABxAA	CORR	0	1	146	147	0	0.00049975	0.049975	0.00049975	0.00049975	0.00049975	0.00049975	0.00049975	NA	NA	NA	NA	NA	NA	not.assessed	15	3	0	1	0.833333	0.166667	0	0.0526316	0.916667	0.0833333	14	1	1	3	0.875	0.0625
10385_39	10385	NA	TGCAGCAACTAGATTCAATGGCAACCCGACTAGCACTAACAACCATCTATAAATACCTCAGGATAGAAG	69	NA	NA	NA	NA	NA	NA	NA	NA	NA	NA	NA	NA	NA	NA	NA	NA	NA	NA	NA	NA	NA	NA	NA	NA	NA	NA	1	1	non.significant	16	2	1	0	0.842105	0.105263	0.0526316	0	0.894737	0.105263	17	1	1	0	0.894737	0.0526316
103866_22	103866	8494	TGCAGATCTCTATAGGAAATTCAGAAAGAGGGCGATTGCAAGGGGCGATCTGCGCACTGTTTTATGTGA	69	12	65.835	NA	65.835	12	NA	65.835	65.835	ABxAA	ERR	1	0	156	140	0	0.00049975	0.0294853	0.00049975	0.00049975	0.00049975	0.00049975	0.00049975	NA	NA	NA	NA	1	1	non.significant	16	2	1	0	0.842105	0.105263	0.0526316	0	0.894737	0.105263	16	2	1	0	0.842105	0.105263
103866_47	103866	8495	TGCAGATCTCTATAGGAAATTCAGAAAGAGGGCGATTGCAAGGGGCGATCTGCGCACTGTTTTATGTGA	69	12	65.835	NA	65.835	12	NA	65.835	65.835	ABxAA	ERR	1	0	156	140	0	0.00049975	0.0364818	0.00049975	0.00049975	0.00049975	0.00049975	0.00049975	NA	NA	NA	NA	1	1	non.significant	15	2	1	1	0.833333	0.111111	0.0555556	0.0526316	0.888889	0.111111	14	4	0	1	0.777778	0.222222
10390_44	10390	NA	TGCAGCCAATCAGTGGCCTTAACAGTCATGTATTGTATTATTGGCATCATGGCTCCCATTGCTGAGCAG	69	NA	NA	NA	NA	NA	NA	NA	NA	NA	NA	NA	NA	NA	NA	NA	NA	NA	NA	NA	NA	NA	NA	NA	NA	NA	NA	0.483077	1	non.significant	12	2	1	4	0.8	0.133333	0.0666667	0.210526	0.866667	0.133333	13	2	1	3	0.8125	0.125
10395_42	10395	NA	TGCAGGCAAATTCCCGTTCCTATCCACATCTTTTCAAAAGCTGTCATCCATTGTAGACACCTTTAAACC	69	NA	NA	NA	NA	NA	NA	NA	NA	NA	NA	NA	NA	NA	NA	NA	NA	NA	NA	NA	NA	NA	NA	NA	NA	NA	NA	1	1	non.significant	8	2	1	8	0.727273	0.181818	0.0909091	0.421053	0.818182	0.181818	8	0	1	10	0.888889	0
1040_32	1040	NA	TGCAGTTCCTTTTTTAGGTGATCTATTCCACCTGATATATCCATTGATGCTTTGAGTGAATAGTCACAA	69	NA	NA	NA	NA	NA	NA	NA	NA	NA	NA	NA	NA	NA	NA	NA	NA	NA	NA	NA	NA	NA	NA	NA	NA	NA	NA	1	1	non.significant	8	3	1	7	0.666667	0.25	0.0833333	0.368421	0.791667	0.208333	7	2	0	10	0.777778	0.222222
1040_6	1040	NA	TGCAGTTCCTTTTTTAGGTGATCTATTCCACCTGATATATCCATTGATGCTTTGAGTGAATAGTCACAA	69	NA	NA	NA	NA	NA	NA	NA	NA	NA	NA	NA	NA	NA	NA	NA	NA	NA	NA	NA	NA	NA	NA	NA	NA	NA	NA	1	1	non.significant	8	3	1	7	0.666667	0.25	0.0833333	0.368421	0.791667	0.208333	7	2	0	10	0.777778	0.222222
104024_39	104024	8496	TGCAGTTCTGCAACAGCGGAAGAGCCACAGGATGGGGAACACTGATGGATACCAGGAGTGCGCAACTTT	69	1	101.115	NA	101.115	1	NA	101.115	101.115	ABxAA	ERR	1	0	130	151	4	0.00049975	0.350825	0.00049975	0.00049975	0.00049975	0.00049975	0.00049975	NA	NA	NA	NA	0.681906	1	non.significant	7	5	3	4	0.466667	0.333333	0.2	0.210526	0.633333	0.366667	6	7	2	4	0.4	0.466667
104024_43	104024	NA	TGCAGTTCTGCAACAGCGGAAGAGCCACAGGATGGGGAACACTGATGGATACCAGGAGTGCGCAACTTT	69	NA	NA	NA	NA	1	NA	101.115	101.115	NA	NA	NA	NA	NA	NA	NA	NA	NA	NA	NA	NA	NA	NA	NA	NA	NA	NA	0.681906	1	non.significant	7	5	3	4	0.466667	0.333333	0.2	0.210526	0.633333	0.366667	6	7	2	4	0.4	0.466667
104024_47	104024	8497	TGCAGTTCTGCAACAGCGGAAGAGCCACAGGATGGGGAACACTGATGGATACCAGGAGTGCGCAACTTT	69	1	101.115	NA	101.115	1	NA	101.115	101.115	ABxAA	ERR	1	0	130	152	2	0.00049975	0.135932	0.00049975	0.00049975	0.00049975	0.00049975	0.00049975	NA	NA	NA	NA	0.716526	1	non.significant	6	4	3	6	0.461538	0.307692	0.230769	0.315789	0.615385	0.384615	5	7	2	5	0.357143	0.5
104024_48	104024	8498	TGCAGTTCTGCAACAGCGGAAGAGCCACAGGATGGGGAACACTGATGGATACCAGGAGTGCGCAACTTT	69	1	101.115	NA	101.115	1	NA	101.115	101.115	ABxAA	ERR	1	0	130	152	2	0.00049975	0.118941	0.00049975	0.00049975	0.00049975	0.00049975	0.00049975	NA	NA	NA	NA	0.716526	1	non.significant	6	4	3	6	0.461538	0.307692	0.230769	0.315789	0.615385	0.384615	5	7	2	5	0.357143	0.5
104045_19	104045	1613	TGCAGCATCCCGTTCCCTCCAGTGCGCATGTAATGTGTGCTGCGCCACGCTCCCTTCCAGAAGTAACAC	69	1	36.525	15.106	25.8155	1	15.106	36.525	25.8155	ABxAB	CORR	1	1	71	153	57	0.169415	0.00049975	0.00049975	0.00049975	0.00049975	0.00049975	0.00049975	NA	NA	NA	NA	0.626505	1	non.significant	12	3	1	3	0.75	0.1875	0.0625	0.157895	0.84375	0.15625	14	4	0	1	0.777778	0.222222
104045_26	104045	NA	TGCAGCATCCCGTTCCCTCCAGTGCGCATGTAATGTGTGCTGCGCCACGCTCCCTTCCAGAAGTAACAC	69	NA	NA	NA	NA	1	15.106	36.525	25.8155	NA	NA	NA	NA	NA	NA	NA	NA	NA	NA	NA	NA	NA	NA	NA	NA	NA	NA	0.626505	1	non.significant	12	3	1	3	0.75	0.1875	0.0625	0.157895	0.84375	0.15625	14	4	0	1	0.777778	0.222222
10408_22	10408	346	TGCAGTGTTTTAAATGTCTATACATACTTAACTAAGCCTTGTAGACCGCGGTCTACAAGACATCGGGAG	69	2	50.183	122.48	86.3315	2	122.971	50.183	104.897	ABxAB	CORR	1	1	79	132	75	0.405797	0.00049975	0.00049975	0.00049975	0.00049975	0.00049975	0.00049975	NA	NA	NA	NA	0.877188	1	non.significant	13	3	0	3	0.8125	0.1875	0	0.157895	0.90625	0.09375	14	4	0	1	0.777778	0.222222
10408_24	10408	347	TGCAGTGTTTTAAATGTCTATACATACTTAACTAAGCCTTGTAGACCGCGGTCTACAAGACATCGGGAG	69	2	50.183	122.48	86.3315	2	122.971	50.183	104.897	ABxAB	CORR	1	1	78	132	75	0.452774	0.00049975	0.00049975	0.00049975	0.00049975	0.00049975	0.00049975	NA	NA	NA	NA	0.877188	1	non.significant	13	3	0	3	0.8125	0.1875	0	0.157895	0.90625	0.09375	14	4	0	1	0.777778	0.222222
10408_29	10408	3245	TGCAGTGTTTTAAATGTCTATACATACTTAACTAAGCCTTGTAGACCGCGGTCTACAAGACATCGGGAG	69	2	NA	123.463	123.463	2	122.971	50.183	104.897	ABxAA	CORR	0	1	134	153	0	0.00049975	0.0244878	0.00049975	0.00049975	0.00049975	0.00049975	0.00049975	NA	NA	NA	NA	NA	NA	not.assessed	NA	NA	NA	NA	NA	NA	NA	NA	NA	NA	NA	NA	NA	NA	NA	NA
10408_63	10408	3246	TGCAGTGTTTTAAATGTCTATACATACTTAACTAAGCCTTGTAGACCGCGGTCTACAAGACATCGGGAG	69	2	NA	123.463	123.463	2	122.971	50.183	104.897	ABxAA	CORR	0	1	135	153	1	0.00049975	0.0849575	0.00049975	0.00049975	0.00049975	0.00049975	0.00049975	NA	NA	NA	NA	1	1	non.significant	8	4	2	5	0.571429	0.285714	0.142857	0.263158	0.714286	0.285714	7	4	4	4	0.466667	0.266667
10412_24	10412	3248	TGCAGCTCTGTCTGCACTTATGACTTCCCACAAATCATCTCTGGTTAATAGCATTTCTACTTTAAACTT	69	4	57.097	NA	57.097	4	NA	57.097	57.097	ABxAA	CORR	1	0	143	136	0	0.00049975	0.0464768	0.00049975	0.00049975	0.00049975	0.00049975	0.00049975	NA	NA	NA	NA	NA	NA	not.assessed	NA	NA	NA	NA	NA	NA	NA	NA	NA	NA	NA	NA	NA	NA	NA	NA
10412_6	10412	3247	TGCAGCTCTGTCTGCACTTATGACTTCCCACAAATCATCTCTGGTTAATAGCATTTCTACTTTAAACTT	69	4	57.097	NA	57.097	4	NA	57.097	57.097	ABxAA	CORR	1	0	140	139	0	0.00049975	0.0549725	0.00049975	0.00049975	0.00049975	0.00049975	0.00049975	NA	NA	NA	NA	NA	NA	not.assessed	NA	NA	NA	NA	NA	NA	NA	NA	NA	NA	NA	NA	NA	NA	NA	NA
104128_16	104128	8499	TGCAGACCCTCAGCAGATTTGACACGAGTGAGCGTACCCTTAGGGTTTAAAATTAGCCACCGCATGAGA	69	5	NA	83.676	83.676	5	83.676	NA	83.676	ABxAA	CORR	0	1	124	101	0	0.00049975	0.025987	0.00049975	0.00049975	0.00049975	0.00049975	0.00049975	NA	NA	NA	NA	NA	NA	not.assessed	NA	NA	NA	NA	NA	NA	NA	NA	NA	NA	NA	NA	NA	NA	NA	NA
104129_14	104129	NA	TGCAGATTTTGTCGTGGGTGACCAGAAAGAGCAAGGGTGCGGGATTTTACTTCTCCATTGAAGAACCGC	69	NA	NA	NA	NA	5	1.647	NA	1.647	NA	NA	NA	NA	NA	NA	NA	NA	NA	NA	NA	NA	NA	NA	NA	NA	NA	NA	0.797101	1	non.significant	9	4	0	6	0.692308	0.307692	0	0.315789	0.846154	0.153846	13	2	1	3	0.8125	0.125
104129_16	104129	NA	TGCAGATTTTGTCGTGGGTGACCAGAAAGAGCAAGGGTGCGGGATTTTACTTCTCCATTGAAGAACCGC	69	NA	NA	NA	NA	5	1.647	NA	1.647	NA	NA	NA	NA	NA	NA	NA	NA	NA	NA	NA	NA	NA	NA	NA	NA	NA	NA	0.797101	1	non.significant	9	4	0	6	0.692308	0.307692	0	0.315789	0.846154	0.153846	13	2	1	3	0.8125	0.125
104129_41	104129	8500	TGCAGATTTTGTCGTGGGTGACCAGAAAGAGCAAGGGTGCGGGATTTTACTTCTCCATTGAAGAACCGC	69	5	NA	1.647	1.647	5	1.647	NA	1.647	ABxAA	ERR	0	1	147	154	0	0.00049975	0.0454773	0.00049975	0.00049975	0.00049975	0.00049975	0.00049975	NA	NA	NA	NA	NA	NA	not.assessed	NA	NA	NA	NA	NA	NA	NA	NA	NA	NA	NA	NA	NA	NA	NA	NA
10417_53	10417	348	TGCAGCTAGTGCAGGGGCTGTATTCCCCCTATAACTAGGACTAGTATATCAGCCTCAGTTACACATTTT	69	2	62.32	162.005	112.162	2	162.005	62.32	112.162	ABxAB	CORR	1	1	70	157	59	0.157921	0.00049975	0.00049975	0.00049975	0.00049975	0.00049975	0.00049975	NA	NA	NA	NA	NA	NA	not.assessed	NA	NA	NA	NA	NA	NA	NA	NA	NA	NA	NA	NA	NA	NA	NA	NA
10417_55	10417	349	TGCAGCTAGTGCAGGGGCTGTATTCCCCCTATAACTAGGACTAGTATATCAGCCTCAGTTACACATTTT	69	2	62.32	162.005	112.162	2	162.005	62.32	112.162	ABxAB	CORR	1	1	71	157	60	0.224888	0.00049975	0.00049975	0.00049975	0.00049975	0.00049975	0.00049975	NA	NA	NA	NA	NA	NA	not.assessed	NA	NA	NA	NA	NA	NA	NA	NA	NA	NA	NA	NA	NA	NA	NA	NA
10422_9	10422	3249	TGCAGATTGGACAGTCTTCCGTATGTTCCTAACTGAACAAGTGAATTAACTTTGCACCAAAATCTGCGC	69	2	NA	51.5	51.5	2	51.5	NA	51.5	ABxAA	CORR	0	1	157	146	0	0.00049975	0.0404798	0.00049975	0.00049975	0.00049975	0.00049975	0.00049975	NA	NA	NA	NA	NA	NA	not.assessed	NA	NA	NA	NA	NA	NA	NA	NA	NA	NA	NA	NA	NA	NA	NA	NA
10423_47	10423	NA	TGCAGTGAAGACTGACAGAAATATAGATCAGTTAGAAACAAGAAGCAGAGGAGAATATCATGCATGAGA	69	NA	NA	NA	NA	NA	NA	NA	NA	NA	NA	NA	NA	NA	NA	NA	NA	NA	NA	NA	NA	NA	NA	NA	NA	NA	NA	0.172825	1	non.significant	7	5	7	0	0.368421	0.263158	0.368421	0	0.5	0.5	6	9	2	2	0.352941	0.529412
104265_40	104265	8501	TGCAGCATTTCCTGCTTGAAAGCCCTTTGCCCTGTAAAACTACAAGTCCCAGAATCCTTTGCTGGGCTT	69	11	59.839	NA	59.839	11	NA	59.839	59.839	ABxAA	CORR	1	0	142	136	1	0.00049975	0.147926	0.00049975	0.00049975	0.00049975	0.00049975	0.00049975	NA	NA	NA	NA	1	1	non.significant	11	2	1	5	0.785714	0.142857	0.0714286	0.263158	0.857143	0.142857	12	0	1	6	0.923077	0
104265_53	104265	8502	TGCAGCATTTCCTGCTTGAAAGCCCTTTGCCCTGTAAAACTACAAGTCCCAGAATCCTTTGCTGGGCTT	69	11	59.839	NA	59.839	11	NA	59.839	59.839	ABxAA	CORR	1	0	139	136	0	0.00049975	0.0604698	0.00049975	0.00049975	0.00049975	0.00049975	0.00049975	NA	NA	NA	NA	NA	NA	not.assessed	NA	NA	NA	NA	NA	NA	NA	NA	NA	NA	NA	NA	NA	NA	NA	NA
10430_6	10430	3250	TGCAGCTGTTATTCAACATTATGACTGGAAGAAATGGGGGCGCTGTGTCTATCATCACAGGCTGTGGCTA	70	5	NA	44.589	44.589	5	44.589	NA	44.589	ABxAA	CORR	0	1	137	122	2	0.00049975	0.242879	0.00049975	0.00049975	0.00049975	0.00049975	0.00049975	NA	NA	NA	NA	NA	NA	not.assessed	9	0	0	10	1	0	0	0.526316	1	0	10	0	1	8	0.909091	0
10436_33	10436	NA	TGCAGCATGTCAATTTCTGTTGTGGATTTTCACAGCGGATTTCACCCCTTTCAGTGTAGCAGAAGTGAA	69	NA	NA	NA	NA	2	99.191	NA	99.191	NA	NA	NA	NA	NA	NA	NA	NA	NA	NA	NA	NA	NA	NA	NA	NA	NA	NA	NA	NA	not.assessed	15	1	0	3	0.9375	0.0625	0	0.157895	0.96875	0.03125	13	1	1	4	0.866667	0.0666667
10436_36	10436	3251	TGCAGCATGTCAATTTCTGTTGTGGATTTTCACAGCGGATTTCACCCCTTTCAGTGTAGCAGAAGTGAA	69	2	NA	99.191	99.191	2	99.191	NA	99.191	ABxAA	CORR	0	1	145	155	0	0.00049975	0.0324838	0.00049975	0.00049975	0.00049975	0.00049975	0.00049975	NA	NA	NA	NA	NA	NA	not.assessed	15	1	0	3	0.9375	0.0625	0	0.157895	0.96875	0.03125	13	1	1	4	0.866667	0.0666667
10436_67	10436	NA	TGCAGCATGTCAATTTCTGTTGTGGATTTTCACAGCGGATTTCACCCCTTTCAGTGTAGCAGAAGTGAA	69	NA	NA	NA	NA	2	99.191	NA	99.191	NA	NA	NA	NA	NA	NA	NA	NA	NA	NA	NA	NA	NA	NA	NA	NA	NA	NA	1	1	non.significant	13	2	1	3	0.8125	0.125	0.0625	0.157895	0.875	0.125	12	2	1	4	0.8	0.133333
104375_11	104375	NA	TGCAGTTTCAACCAACATTAATTTAGTGCGTATGGCCAGTTTAAGGTAACCTCTCGTTCTTCGCTATGC	69	NA	NA	NA	NA	NA	NA	NA	NA	NA	NA	NA	NA	NA	NA	NA	NA	NA	NA	NA	NA	NA	NA	NA	NA	NA	NA	NA	NA	not.assessed	16	2	0	1	0.888889	0.111111	0	0.0526316	0.944444	0.0555556	15	2	0	2	0.882353	0.117647
104375_30	104375	NA	TGCAGTTTCAACCAACATTAATTTAGTGCGTATGGCCAGTTTAAGGTAACCTCTCGTTCTTCGCTATGC	69	NA	NA	NA	NA	NA	NA	NA	NA	NA	NA	NA	NA	NA	NA	NA	NA	NA	NA	NA	NA	NA	NA	NA	NA	NA	NA	0.580573	1	non.significant	14	3	1	1	0.777778	0.166667	0.0555556	0.0526316	0.861111	0.138889	14	2	1	2	0.823529	0.117647
104375_56	104375	NA	TGCAGTTTCAACCAACATTAATTTAGTGCGTATGGCCAGTTTAAGGTAACCTCTCGTTCTTCGCTATGC	69	NA	NA	NA	NA	NA	NA	NA	NA	NA	NA	NA	NA	NA	NA	NA	NA	NA	NA	NA	NA	NA	NA	NA	NA	NA	NA	0.580573	1	non.significant	14	3	1	1	0.777778	0.166667	0.0555556	0.0526316	0.861111	0.138889	14	2	1	2	0.823529	0.117647
104375_63	104375	NA	TGCAGTTTCAACCAACATTAATTTAGTGCGTATGGCCAGTTTAAGGTAACCTCTCGTTCTTCGCTATGC	69	NA	NA	NA	NA	NA	NA	NA	NA	NA	NA	NA	NA	NA	NA	NA	NA	NA	NA	NA	NA	NA	NA	NA	NA	NA	NA	0.580573	1	non.significant	14	3	1	1	0.777778	0.166667	0.0555556	0.0526316	0.861111	0.138889	14	2	0	3	0.875	0.125
10441_16	10441	NA	TGCAGCAAAACCTGTGGATGTCACACCCGATACATTGATAGTGGTGAATTGCTGCGACAAATGCACAAC	69	NA	NA	NA	NA	NA	NA	NA	NA	NA	NA	NA	NA	NA	NA	NA	NA	NA	NA	NA	NA	NA	NA	NA	NA	NA	NA	0.580573	1	non.significant	14	2	0	3	0.875	0.125	0	0.157895	0.9375	0.0625	14	2	2	1	0.777778	0.111111
10450_53	10450	3252	TGCAGTGCTCTAGAGGCATATAAGGTCTATCAGTCATGCAGGGTAAGGATTAAGTTGTGCTGCCCCAGG	69	10	99.376	NA	99.376	10	NA	99.376	99.376	ABxAA	CORR	1	0	134	101	0	0.00049975	0.00849575	0.00049975	0.00049975	0.00049975	0.00049975	0.00049975	NA	NA	NA	NA	1	1	non.significant	9	0	1	9	0.9	0	0.1	0.473684	0.9	0.1	13	1	2	3	0.8125	0.0625
104527_13	104527	NA	TGCAGAGGAACGCGGGGCGTACAGAGGCAGCAGCATCTCCCAGGCAACGGAGGCACTGCTCCTCCCAGC	69	NA	NA	NA	NA	NA	NA	NA	NA	NA	NA	NA	NA	NA	NA	NA	NA	NA	NA	NA	NA	NA	NA	NA	NA	NA	NA	0.668503	1	non.significant	15	4	0	0	0.789474	0.210526	0	0	0.894737	0.105263	15	4	0	0	0.789474	0.210526
104527_34	104527	NA	TGCAGAGGAACGCGGGGCGTACAGAGGCAGCAGCATCTCCCAGGCAACGGAGGCACTGCTCCTCCCAGC	69	NA	NA	NA	NA	NA	NA	NA	NA	NA	NA	NA	NA	NA	NA	NA	NA	NA	NA	NA	NA	NA	NA	NA	NA	NA	NA	0.668503	1	non.significant	15	4	0	0	0.789474	0.210526	0	0	0.894737	0.105263	13	6	0	0	0.684211	0.315789
10453_14	10453	NA	TGCAGTCTTCTTCCTCCTCTACGGTGAAATCCCGCGCATGCGCAGAGCTTTCAAGCATCTGCGCATGAG	69	NA	NA	NA	NA	NA	NA	NA	NA	NA	NA	NA	NA	NA	NA	NA	NA	NA	NA	NA	NA	NA	NA	NA	NA	NA	NA	1	1	non.significant	8	1	1	9	0.8	0.1	0.1	0.473684	0.85	0.15	4	0	2	13	0.666667	0
10453_32	10453	NA	TGCAGTCTTCTTCCTCCTCTACGGTGAAATCCCGCGCATGCGCAGAGCTTTCAAGCATCTGCGCATGAG	69	NA	NA	NA	NA	NA	NA	NA	NA	NA	NA	NA	NA	NA	NA	NA	NA	NA	NA	NA	NA	NA	NA	NA	NA	NA	NA	NA	NA	not.assessed	9	0	1	9	0.9	0	0.1	0.473684	0.9	0.1	4	0	2	13	0.666667	0
10453_48	10453	NA	TGCAGTCTTCTTCCTCCTCTACGGTGAAATCCCGCGCATGCGCAGAGCTTTCAAGCATCTGCGCATGAG	69	NA	NA	NA	NA	NA	NA	NA	NA	NA	NA	NA	NA	NA	NA	NA	NA	NA	NA	NA	NA	NA	NA	NA	NA	NA	NA	NA	NA	not.assessed	9	0	1	9	0.9	0	0.1	0.473684	0.9	0.1	4	0	2	13	0.666667	0
10453_57	10453	NA	TGCAGTCTTCTTCCTCCTCTACGGTGAAATCCCGCGCATGCGCAGAGCTTTCAAGCATCTGCGCATGAG	69	NA	NA	NA	NA	NA	NA	NA	NA	NA	NA	NA	NA	NA	NA	NA	NA	NA	NA	NA	NA	NA	NA	NA	NA	NA	NA	NA	NA	not.assessed	9	0	1	9	0.9	0	0.1	0.473684	0.9	0.1	4	0	2	13	0.666667	0
10456_10	10456	350	TGCAGTCACTATAATACATCATGTCTTATACTCCAATCACATCCAGAGCTGCACTCACAATTCTGTTTG	69	10	108.694	105.535	107.114	10	105.535	108.694	107.114	ABxAB	CORR	1	1	78	115	59	0.0989505	0.00049975	0.00049975	0.00049975	0.00049975	0.00049975	0.00049975	NA	NA	NA	NA	0.700552	1	non.significant	7	2	1	9	0.7	0.2	0.1	0.473684	0.8	0.2	7	2	3	7	0.583333	0.166667
1046_49	1046	2038	TGCAGCTACATGGACCATAGCAACATGTGGTCTGGAGATGACTCTATGGTAGAGTGTTATGGGCATGAGA	70	12	NA	78.207	78.207	12	78.207	NA	78.207	ABxAA	ERR	0	1	152	137	1	0.00049975	0.0814593	0.00049975	0.00049975	0.00049975	0.00049975	0.00049975	NA	NA	NA	NA	NA	NA	not.assessed	NA	NA	NA	NA	NA	NA	NA	NA	NA	NA	NA	NA	NA	NA	NA	NA
1046_54	1046	2039	TGCAGCTACATGGACCATAGCAACATGTGGTCTGGAGATGACTCTATGGTAGAGTGTTATGGGCATGAGA	70	12	NA	78.207	78.207	12	78.207	NA	78.207	ABxAA	ERR	0	1	154	135	1	0.00049975	0.075962	0.00049975	0.00049975	0.00049975	0.00049975	0.00049975	NA	NA	NA	NA	0.483871	1	non.significant	15	3	0	1	0.833333	0.166667	0	0.0526316	0.916667	0.0833333	18	1	0	0	0.947368	0.0526316
10470_24	10470	NA	TGCAGTGCTATGGCCAGATTTTTGCCAAATGCTTTTTATTTGTGGTGTTTTGCTGGGTTTTCTGGGTCT	69	NA	NA	NA	NA	NA	NA	NA	NA	NA	NA	NA	NA	NA	NA	NA	NA	NA	NA	NA	NA	NA	NA	NA	NA	NA	NA	1	1	non.significant	10	0	1	8	0.909091	0	0.0909091	0.421053	0.909091	0.0909091	10	1	1	7	0.833333	0.0833333
10470_53	10470	NA	TGCAGTGCTATGGCCAGATTTTTGCCAAATGCTTTTTATTTGTGGTGTTTTGCTGGGTTTTCTGGGTCT	69	NA	NA	NA	NA	NA	NA	NA	NA	NA	NA	NA	NA	NA	NA	NA	NA	NA	NA	NA	NA	NA	NA	NA	NA	NA	NA	1	1	non.significant	10	0	1	8	0.909091	0	0.0909091	0.421053	0.909091	0.0909091	10	1	1	7	0.833333	0.0833333
10470_9	10470	NA	TGCAGTGCTATGGCCAGATTTTTGCCAAATGCTTTTTATTTGTGGTGTTTTGCTGGGTTTTCTGGGTCT	69	NA	NA	NA	NA	NA	NA	NA	NA	NA	NA	NA	NA	NA	NA	NA	NA	NA	NA	NA	NA	NA	NA	NA	NA	NA	NA	1	1	non.significant	10	0	1	8	0.909091	0	0.0909091	0.421053	0.909091	0.0909091	10	1	1	7	0.833333	0.0833333
10478_43	10478	351	TGCAGCCATTATTCATCAATTAACATCACACAGCGGAGCCCAAGCAAGCGGAAGCCGCGATAATAGTCC	69	6	102.519	163.157	132.838	6	163.157	102.519	132.838	ABxAB	CORR	1	1	87	140	76	0.278861	0.00049975	0.00049975	0.00049975	0.00049975	0.00049975	0.00049975	NA	NA	NA	NA	NA	NA	not.assessed	NA	NA	NA	NA	NA	NA	NA	NA	NA	NA	NA	NA	NA	NA	NA	NA
10478_58	10478	NA	TGCAGCCATTATTCATCAATTAACATCACACAGCGGAGCCCAAGCAAGCGGAAGCCGCGATAATAGTCC	69	NA	NA	NA	NA	6	163.157	102.519	132.838	NA	NA	NA	NA	NA	NA	NA	NA	NA	NA	NA	NA	NA	NA	NA	NA	NA	NA	NA	NA	not.assessed	15	3	0	1	0.833333	0.166667	0	0.0526316	0.916667	0.0833333	16	1	0	2	0.941176	0.0588235
10478_59	10478	NA	TGCAGCCATTATTCATCAATTAACATCACACAGCGGAGCCCAAGCAAGCGGAAGCCGCGATAATAGTCC	69	NA	NA	NA	NA	6	163.157	102.519	132.838	NA	NA	NA	NA	NA	NA	NA	NA	NA	NA	NA	NA	NA	NA	NA	NA	NA	NA	NA	NA	not.assessed	15	3	0	1	0.833333	0.166667	0	0.0526316	0.916667	0.0833333	16	1	0	2	0.941176	0.0588235
10479_47	10479	NA	TGCAGGGGCTGGCTCTAAAGTATGGCGTCACGGTGAGTATAGGGGGGACTATAGGTGTCAGCATGAGAT	69	NA	NA	NA	NA	NA	NA	NA	NA	NA	NA	NA	NA	NA	NA	NA	NA	NA	NA	NA	NA	NA	NA	NA	NA	NA	NA	NA	NA	not.assessed	15	1	2	1	0.833333	0.0555556	0.111111	0.0526316	0.861111	0.138889	15	1	1	2	0.882353	0.0588235
10479_57	10479	NA	TGCAGGGGCTGGCTCTAAAGTATGGCGTCACGGTGAGTATAGGGGGGACTATAGGTGTCAGCATGAGAT	69	NA	NA	NA	NA	NA	NA	NA	NA	NA	NA	NA	NA	NA	NA	NA	NA	NA	NA	NA	NA	NA	NA	NA	NA	NA	NA	NA	NA	not.assessed	15	1	2	1	0.833333	0.0555556	0.111111	0.0526316	0.861111	0.138889	16	1	1	1	0.888889	0.0555556
1048_25	1048	NA	TGCAGAAAAAACTAACAAACAATGATTGTCTAGCTGGAAATAAACTACACAAATTGCCTGAAAAAATCCC	70	NA	NA	NA	NA	NA	NA	NA	NA	NA	NA	NA	NA	NA	NA	NA	NA	NA	NA	NA	NA	NA	NA	NA	NA	NA	NA	NA	NA	not.assessed	14	0	1	4	0.933333	0	0.0666667	0.210526	0.933333	0.0666667	16	1	1	1	0.888889	0.0555556
1048_33	1048	NA	TGCAGAAAAAACTAACAAACAATGATTGTCTAGCTGGAAATAAACTACACAAATTGCCTGAAAAAATCCC	70	NA	NA	NA	NA	NA	NA	NA	NA	NA	NA	NA	NA	NA	NA	NA	NA	NA	NA	NA	NA	NA	NA	NA	NA	NA	NA	NA	NA	not.assessed	2	12	0	5	0.142857	0.857143	0	0.263158	0.571429	0.428571	2	13	0	4	0.133333	0.866667
1048_51	1048	NA	TGCAGAAAAAACTAACAAACAATGATTGTCTAGCTGGAAATAAACTACACAAATTGCCTGAAAAAATCCC	70	NA	NA	NA	NA	NA	NA	NA	NA	NA	NA	NA	NA	NA	NA	NA	NA	NA	NA	NA	NA	NA	NA	NA	NA	NA	NA	1	1	non.significant	2	12	1	4	0.133333	0.8	0.0666667	0.210526	0.533333	0.466667	2	15	0	2	0.117647	0.882353
1048_54	1048	NA	TGCAGAAAAAACTAACAAACAATGATTGTCTAGCTGGAAATAAACTACACAAATTGCCTGAAAAAATCCC	70	NA	NA	NA	NA	NA	NA	NA	NA	NA	NA	NA	NA	NA	NA	NA	NA	NA	NA	NA	NA	NA	NA	NA	NA	NA	NA	1	1	non.significant	13	2	0	4	0.866667	0.133333	0	0.210526	0.933333	0.0666667	15	2	0	2	0.882353	0.117647
104814_19	104814	8503	TGCAGTGTATGGGAAGTGCCATGGGTAGTAAAATGTTACCTCAGTATGATAACCTTTTCATGGCTAAAC	69	11	48.912	NA	48.912	11	NA	48.912	48.912	ABxAA	ERR	1	0	152	134	0	0.00049975	0.0294853	0.00049975	0.00049975	0.00049975	0.00049975	0.00049975	NA	NA	NA	NA	NA	NA	not.assessed	NA	NA	NA	NA	NA	NA	NA	NA	NA	NA	NA	NA	NA	NA	NA	NA
10487_32	10487	3253	TGCAGAAGTTGAAAGCTTGCTTTCAGCAACAGCCAGACTCCAGAGAGAAGGCAGGGATGGTTAAATACT	69	2	48.875	NA	48.875	2	NA	48.875	48.875	ABxAA	CORR	1	0	100	88	0	0.00049975	0.0924538	0.00049975	0.00049975	0.00049975	0.00049975	0.00049975	NA	NA	NA	NA	NA	NA	not.assessed	NA	NA	NA	NA	NA	NA	NA	NA	NA	NA	NA	NA	NA	NA	NA	NA
1049_20	1049	66	TGCAGAAATATCCCAGTGCGACAGACCTGGAACTATATGGGTTAAAAAAAAAAATGCAGCGAAAGCAGT	69	5	50.08	54.423	52.2515	5	54.26	50.08	52.17	ABxAB	CORR	1	1	64	92	56	0.128936	0.00049975	0.00049975	0.00049975	0.00049975	0.00049975	0.00049975	NA	NA	NA	NA	NA	NA	not.assessed	NA	NA	NA	NA	NA	NA	NA	NA	NA	NA	NA	NA	NA	NA	NA	NA
1049_60	1049	67	TGCAGAAATATCCCAGTGCGACAGACCTGGAACTATATGGGTTAAAAAAAAAAATGCAGCGAAAGCAGT	69	5	50.08	54.097	52.0885	5	54.26	50.08	52.17	ABxAB	CORR	1	1	66	88	57	0.0414793	0.00049975	0.00049975	0.00049975	0.00049975	0.00049975	0.00049975	NA	NA	NA	NA	NA	NA	not.assessed	NA	NA	NA	NA	NA	NA	NA	NA	NA	NA	NA	NA	NA	NA	NA	NA
10499_30	10499	3254	TGCAGGTTAACTGAAGTATTACACAGTTTCCACTGAAACCAATGGGCTGTCTGTGTAATGCCTGGGCAT	69	8	84.271	NA	84.271	8	NA	84.271	84.271	ABxAA	CORR	1	0	146	156	0	0.00049975	0.0344828	0.00049975	0.00049975	0.00049975	0.00049975	0.00049975	NA	NA	NA	NA	NA	NA	not.assessed	NA	NA	NA	NA	NA	NA	NA	NA	NA	NA	NA	NA	NA	NA	NA	NA
10499_39	10499	3255	TGCAGGTTAACTGAAGTATTACACAGTTTCCACTGAAACCAATGGGCTGTCTGTGTAATGCCTGGGCAT	69	8	84.271	NA	84.271	8	NA	84.271	84.271	ABxAA	CORR	1	0	147	157	0	0.00049975	0.0449775	0.00049975	0.00049975	0.00049975	0.00049975	0.00049975	NA	NA	NA	NA	NA	NA	not.assessed	NA	NA	NA	NA	NA	NA	NA	NA	NA	NA	NA	NA	NA	NA	NA	NA
10499_44	10499	3256	TGCAGGTTAACTGAAGTATTACACAGTTTCCACTGAAACCAATGGGCTGTCTGTGTAATGCCTGGGCAT	69	8	84.271	NA	84.271	8	NA	84.271	84.271	ABxAA	CORR	1	0	147	157	0	0.00049975	0.0344828	0.00049975	0.00049975	0.00049975	0.00049975	0.00049975	NA	NA	NA	NA	NA	NA	not.assessed	NA	NA	NA	NA	NA	NA	NA	NA	NA	NA	NA	NA	NA	NA	NA	NA
10499_51	10499	3257	TGCAGGTTAACTGAAGTATTACACAGTTTCCACTGAAACCAATGGGCTGTCTGTGTAATGCCTGGGCAT	69	8	84.271	NA	84.271	8	NA	84.271	84.271	ABxAA	CORR	1	0	146	157	0	0.00049975	0.031984	0.00049975	0.00049975	0.00049975	0.00049975	0.00049975	NA	NA	NA	NA	NA	NA	not.assessed	NA	NA	NA	NA	NA	NA	NA	NA	NA	NA	NA	NA	NA	NA	NA	NA
105_60	105	NA	TGCAGCCGAGCGGCAGCATTTCCTGTGTTAAAGCTGTTTTCCCTTTGCCCTGCAAAACTACAAGTCTCAGCATGA	75	NA	NA	NA	NA	NA	NA	NA	NA	NA	NA	NA	NA	NA	NA	NA	NA	NA	NA	NA	NA	NA	NA	NA	NA	NA	NA	1	1	non.significant	16	1	2	0	0.842105	0.0526316	0.105263	0	0.868421	0.131579	16	2	1	0	0.842105	0.105263
10503_54	10503	3258	TGCAGTACAAAAAGTATAAAAAGTACACATAATTGGTATCCCCTCAACCCTAAAGACTCTATTAAATTA	69	2	48.875	NA	48.875	2	NA	48.875	48.875	ABxAA	ERR	1	0	119	92	0	0.00049975	0.0244878	0.00049975	0.00049975	0.00049975	0.00049975	0.00049975	NA	NA	NA	NA	1	1	non.significant	11	2	0	6	0.846154	0.153846	0	0.315789	0.923077	0.0769231	13	1	0	5	0.928571	0.0714286
105059_45	105059	NA	TGCAGTTTGGTTTGCACATGTCCAAAGCTGTCAGTGGCACTTAGAAAATTTCTCACATCCAACAGCATT	69	NA	NA	NA	NA	NA	NA	NA	NA	NA	NA	NA	NA	NA	NA	NA	NA	NA	NA	NA	NA	NA	NA	NA	NA	NA	NA	0.511581	1	non.significant	3	6	0	10	0.333333	0.666667	0	0.526316	0.666667	0.333333	3	5	0	11	0.375	0.625
105066_11	105066	NA	TGCAGCCATCCCCATTCACTGAGACTGGTGGTAGCCCACGATCATGAGAACAAAGGTTCCGTGTCCCAT	69	NA	NA	NA	NA	3	82.703	58.773	70.738	NA	NA	NA	NA	NA	NA	NA	NA	NA	NA	NA	NA	NA	NA	NA	NA	NA	NA	NA	NA	not.assessed	17	1	0	1	0.944444	0.0555556	0	0.0526316	0.972222	0.0277778	15	3	0	1	0.833333	0.166667
105066_18	105066	8504	TGCAGCCATCCCCATTCACTGAGACTGGTGGTAGCCCACGATCATGAGAACAAAGGTTCCGTGTCCCAT	69	3	NA	82.703	82.703	3	82.703	58.773	70.738	ABxAA	CORR	0	1	120	145	0	0.00049975	0.01999	0.00049975	0.00049975	0.00049975	0.00049975	0.00049975	NA	NA	NA	NA	NA	NA	not.assessed	NA	NA	NA	NA	NA	NA	NA	NA	NA	NA	NA	NA	NA	NA	NA	NA
105066_28	105066	8505	TGCAGCCATCCCCATTCACTGAGACTGGTGGTAGCCCACGATCATGAGAACAAAGGTTCCGTGTCCCAT	69	3	58.773	NA	58.773	3	82.703	58.773	70.738	ABxAA	CORR	1	0	146	119	0	0.00049975	0.0214893	0.00049975	0.00049975	0.00049975	0.00049975	0.00049975	NA	NA	NA	NA	NA	NA	not.assessed	17	1	0	1	0.944444	0.0555556	0	0.0526316	0.972222	0.0277778	15	2	1	1	0.833333	0.111111
105066_41	105066	NA	TGCAGCCATCCCCATTCACTGAGACTGGTGGTAGCCCACGATCATGAGAACAAAGGTTCCGTGTCCCAT	69	NA	NA	NA	NA	3	82.703	58.773	70.738	NA	NA	NA	NA	NA	NA	NA	NA	NA	NA	NA	NA	NA	NA	NA	NA	NA	NA	NA	NA	not.assessed	17	1	0	1	0.944444	0.0555556	0	0.0526316	0.972222	0.0277778	15	2	1	1	0.833333	0.111111
10507_19	10507	3259	TGCAGCTTCTAAGTAAACGCCTAGGATCAAAGTTCTCTGGTCCTGGCCACTAAAGCAGGCGCATGGCTG	69	3	58.773	NA	58.773	3	NA	58.773	58.773	ABxAA	CORR	1	0	146	120	0	0.00049975	0.0194903	0.00049975	0.00049975	0.00049975	0.00049975	0.00049975	NA	NA	NA	NA	NA	NA	not.assessed	NA	NA	NA	NA	NA	NA	NA	NA	NA	NA	NA	NA	NA	NA	NA	NA
10508_27	10508	NA	TGCAGACTTCACCTACTCTGTTGTGATTGGTAAAATCTGTATCAGCATATAAATTGACCTGTAAATGCAT	70	NA	NA	NA	NA	11	57.578	48.912	53.245	NA	NA	NA	NA	NA	NA	NA	NA	NA	NA	NA	NA	NA	NA	NA	NA	NA	NA	0.214759	1	non.significant	10	7	1	1	0.555556	0.388889	0.0555556	0.0526316	0.75	0.25	14	2	2	1	0.777778	0.111111
10508_63	10508	352	TGCAGACTTCACCTACTCTGTTGTGATTGGTAAAATCTGTATCAGCATATAAATTGACCTGTAAATGCAT	70	11	48.912	57.578	53.245	11	57.578	48.912	53.245	ABxAB	ERR	1	1	70	167	69	0.283858	0.00049975	0.00049975	0.00049975	0.00049975	0.00049975	0.00049975	NA	NA	NA	NA	0.214759	1	non.significant	12	6	0	1	0.666667	0.333333	0	0.0526316	0.833333	0.166667	15	2	1	1	0.833333	0.111111
105093_30	105093	1614	TGCAGCCTAATCAGCCTATTGGCTGATCAGGCCCTGTGTGCAGGAGACCAGGTGGCTACCTCCTTTTTC	69	3	59.426	139.244	99.335	3	139.244	59.426	99.335	ABxAB	CORR	1	1	71	136	65	0.871064	0.00049975	0.00049975	0.00049975	0.00049975	0.00049975	0.00049975	NA	NA	NA	NA	NA	NA	not.assessed	NA	NA	NA	NA	NA	NA	NA	NA	NA	NA	NA	NA	NA	NA	NA	NA
1051_48	1051	2040	TGCAGAGTAGACATGTTGGATGTGCCATAAAGAAGGTCACAGAGCTAGAGATTGAGCATGGGGCCCCAC	69	3	NA	108.717	108.717	3	108.717	NA	108.717	ABxAA	ERR	0	1	148	158	0	0.00049975	0.0334833	0.00049975	0.00049975	0.00049975	0.00049975	0.00049975	NA	NA	NA	NA	NA	NA	not.assessed	17	0	2	0	0.894737	0	0.105263	0	0.894737	0.105263	16	2	1	0	0.842105	0.105263
1051_50	1051	2041	TGCAGAGTAGACATGTTGGATGTGCCATAAAGAAGGTCACAGAGCTAGAGATTGAGCATGGGGCCCCAC	69	3	NA	108.717	108.717	3	108.717	NA	108.717	ABxAA	ERR	0	1	148	158	0	0.00049975	0.0309845	0.00049975	0.00049975	0.00049975	0.00049975	0.00049975	NA	NA	NA	NA	NA	NA	not.assessed	NA	NA	NA	NA	NA	NA	NA	NA	NA	NA	NA	NA	NA	NA	NA	NA
10513_46	10513	3260	TGCAGTCAAAAACAATTTTGCCATGGCCTGATATATATTAGACCTAATTTTTCTATATGAACATTCTGTC	70	1	54.472	NA	54.472	1	NA	54.472	54.472	ABxAA	CORR	1	0	121	94	0	0.00049975	0.0249875	0.00049975	0.00049975	0.00049975	0.00049975	0.00049975	NA	NA	NA	NA	NA	NA	not.assessed	NA	NA	NA	NA	NA	NA	NA	NA	NA	NA	NA	NA	NA	NA	NA	NA
105133_12	105133	NA	TGCAGTGCCTGGTGACCCCTGGTGGATACCGAGGGAAACACTCCTATAGACATGACACTGGGTACAAGTT	70	NA	NA	NA	NA	NA	NA	NA	NA	NA	NA	NA	NA	NA	NA	NA	NA	NA	NA	NA	NA	NA	NA	NA	NA	NA	NA	0.674707	1	non.significant	8	5	0	6	0.615385	0.384615	0	0.315789	0.807692	0.192308	6	2	0	11	0.75	0.25
105133_60	105133	NA	TGCAGTGCCTGGTGACCCCTGGTGGATACCGAGGGAAACACTCCTATAGACATGACACTGGGTACAAGTT	70	NA	NA	NA	NA	NA	NA	NA	NA	NA	NA	NA	NA	NA	NA	NA	NA	NA	NA	NA	NA	NA	NA	NA	NA	NA	NA	0.276353	1	non.significant	8	3	0	8	0.727273	0.272727	0	0.421053	0.863636	0.136364	4	5	0	10	0.444444	0.555556
105142_34	105142	NA	TGCAGTCTACAAGGCTTAGTTAACTGTCTGCGCATACCAAATGCCAAGTACGCGCAGACAGTTAAAACA	69	NA	NA	NA	NA	NA	NA	NA	NA	NA	NA	NA	NA	NA	NA	NA	NA	NA	NA	NA	NA	NA	NA	NA	NA	NA	NA	0.892494	1	non.significant	13	2	0	4	0.866667	0.133333	0	0.210526	0.933333	0.0666667	10	2	0	7	0.833333	0.166667
1052_10	1052	2042	TGCAGGGCATTGCTAAGAGAAAGATGAGAGACATGAGACTGAACAATGCAGAAGAGCTCAAGGCCACTA	69	3	NA	86.64	86.64	3	86.64	NA	86.64	ABxAA	ERR	0	1	170	136	0	0.00049975	0.0154923	0.00049975	0.00049975	0.00049975	0.00049975	0.00049975	NA	NA	NA	NA	0.483871	1	non.significant	14	5	0	0	0.736842	0.263158	0	0	0.868421	0.131579	18	1	0	0	0.947368	0.0526316
105264_44	105264	NA	TGCAGCGGGATATATGAGGTGCACGCTCTGATCCATATTCCCTCCAGCAGGATATATAAGGTGCATGAG	69	NA	NA	NA	NA	NA	NA	NA	NA	NA	NA	NA	NA	NA	NA	NA	NA	NA	NA	NA	NA	NA	NA	NA	NA	NA	NA	0.67778	1	non.significant	12	2	0	5	0.857143	0.142857	0	0.263158	0.928571	0.0714286	14	3	0	2	0.823529	0.176471
105264_49	105264	NA	TGCAGCGGGATATATGAGGTGCACGCTCTGATCCATATTCCCTCCAGCAGGATATATAAGGTGCATGAG	69	NA	NA	NA	NA	NA	NA	NA	NA	NA	NA	NA	NA	NA	NA	NA	NA	NA	NA	NA	NA	NA	NA	NA	NA	NA	NA	0.93041	1	non.significant	11	3	0	5	0.785714	0.214286	0	0.263158	0.892857	0.107143	12	3	0	4	0.8	0.2
105264_7	105264	NA	TGCAGCGGGATATATGAGGTGCACGCTCTGATCCATATTCCCTCCAGCAGGATATATAAGGTGCATGAG	69	NA	NA	NA	NA	NA	NA	NA	NA	NA	NA	NA	NA	NA	NA	NA	NA	NA	NA	NA	NA	NA	NA	NA	NA	NA	NA	0.93041	1	non.significant	11	3	0	5	0.785714	0.214286	0	0.263158	0.892857	0.107143	12	3	0	4	0.8	0.2
105309_12	105309	NA	TGCAGAGCCCATTACTCAAGAACAAAGCCCAGCCAAATGGACACAGGCTAGTACACATTACAGAATATA	69	NA	NA	NA	NA	NA	NA	NA	NA	NA	NA	NA	NA	NA	NA	NA	NA	NA	NA	NA	NA	NA	NA	NA	NA	NA	NA	NA	NA	not.assessed	0	17	0	2	0	1	0	0.105263	0.5	0.5	0	19	0	0	0	1
105309_14	105309	NA	TGCAGAGCCCATTACTCAAGAACAAAGCCCAGCCAAATGGACACAGGCTAGTACACATTACAGAATATA	69	NA	NA	NA	NA	NA	NA	NA	NA	NA	NA	NA	NA	NA	NA	NA	NA	NA	NA	NA	NA	NA	NA	NA	NA	NA	NA	NA	NA	not.assessed	0	17	0	2	0	1	0	0.105263	0.5	0.5	0	19	0	0	0	1
105309_22	105309	NA	TGCAGAGCCCATTACTCAAGAACAAAGCCCAGCCAAATGGACACAGGCTAGTACACATTACAGAATATA	69	NA	NA	NA	NA	NA	NA	NA	NA	NA	NA	NA	NA	NA	NA	NA	NA	NA	NA	NA	NA	NA	NA	NA	NA	NA	NA	NA	NA	not.assessed	0	17	0	2	0	1	0	0.105263	0.5	0.5	0	19	0	0	0	1
105309_33	105309	NA	TGCAGAGCCCATTACTCAAGAACAAAGCCCAGCCAAATGGACACAGGCTAGTACACATTACAGAATATA	69	NA	NA	NA	NA	NA	NA	NA	NA	NA	NA	NA	NA	NA	NA	NA	NA	NA	NA	NA	NA	NA	NA	NA	NA	NA	NA	NA	NA	not.assessed	0	17	0	2	0	1	0	0.105263	0.5	0.5	0	19	0	0	0	1
105309_9	105309	NA	TGCAGAGCCCATTACTCAAGAACAAAGCCCAGCCAAATGGACACAGGCTAGTACACATTACAGAATATA	69	NA	NA	NA	NA	NA	NA	NA	NA	NA	NA	NA	NA	NA	NA	NA	NA	NA	NA	NA	NA	NA	NA	NA	NA	NA	NA	NA	NA	not.assessed	0	17	0	2	0	1	0	0.105263	0.5	0.5	0	19	0	0	0	1
10536_41	10536	NA	TGCAGCACTGATTAGCACCAAAAAACGCACCAATTTTAGTCTGCCCACGCAGTTTTTGCACGTTTTTTC	69	NA	NA	NA	NA	5	90.274	57.62	73.947	NA	NA	NA	NA	NA	NA	NA	NA	NA	NA	NA	NA	NA	NA	NA	NA	NA	NA	0.179089	1	non.significant	7	4	2	6	0.538462	0.307692	0.153846	0.315789	0.692308	0.307692	12	2	2	3	0.75	0.125
10536_42	10536	3261	TGCAGCACTGATTAGCACCAAAAAACGCACCAATTTTAGTCTGCCCACGCAGTTTTTGCACGTTTTTTC	69	5	NA	90.274	90.274	5	90.274	57.62	73.947	ABxAA	CORR	0	1	136	122	0	0.00049975	0.0484758	0.00049975	0.00049975	0.00049975	0.00049975	0.00049975	NA	NA	NA	NA	NA	NA	not.assessed	NA	NA	NA	NA	NA	NA	NA	NA	NA	NA	NA	NA	NA	NA	NA	NA
10536_48	10536	NA	TGCAGCACTGATTAGCACCAAAAAACGCACCAATTTTAGTCTGCCCACGCAGTTTTTGCACGTTTTTTC	69	NA	NA	NA	NA	5	90.274	57.62	73.947	NA	NA	NA	NA	NA	NA	NA	NA	NA	NA	NA	NA	NA	NA	NA	NA	NA	NA	0.179089	1	non.significant	7	4	2	6	0.538462	0.307692	0.153846	0.315789	0.692308	0.307692	12	2	2	3	0.75	0.125
10536_61	10536	3262	TGCAGCACTGATTAGCACCAAAAAACGCACCAATTTTAGTCTGCCCACGCAGTTTTTGCACGTTTTTTC	69	5	57.62	NA	57.62	5	90.274	57.62	73.947	ABxAA	CORR	1	0	130	126	1	0.00049975	0.17941	0.00049975	0.00049975	0.00049975	0.00049975	0.00049975	NA	NA	NA	NA	NA	NA	not.assessed	NA	NA	NA	NA	NA	NA	NA	NA	NA	NA	NA	NA	NA	NA	NA	NA
10536_63	10536	NA	TGCAGCACTGATTAGCACCAAAAAACGCACCAATTTTAGTCTGCCCACGCAGTTTTTGCACGTTTTTTC	69	NA	NA	NA	NA	5	90.274	57.62	73.947	NA	NA	NA	NA	NA	NA	NA	NA	NA	NA	NA	NA	NA	NA	NA	NA	NA	NA	0.179089	1	non.significant	7	4	2	6	0.538462	0.307692	0.153846	0.315789	0.692308	0.307692	12	2	2	3	0.75	0.125
1054_19	1054	NA	TGCAGTGCATTTTTGTGGTTTTTTATTTCTAACTTTTGATCCTTTTTTCAGTCCATTGCATTTTTTTTCTA	71	NA	NA	NA	NA	NA	NA	NA	NA	NA	NA	NA	NA	NA	NA	NA	NA	NA	NA	NA	NA	NA	NA	NA	NA	NA	NA	0.0359681	1	non.significant	9	0	2	8	0.818182	0	0.181818	0.421053	0.818182	0.181818	3	0	8	8	0.272727	0
1054_20	1054	NA	TGCAGTGCATTTTTGTGGTTTTTTATTTCTAACTTTTGATCCTTTTTTCAGTCCATTGCATTTTTTTTCTA	71	NA	NA	NA	NA	NA	NA	NA	NA	NA	NA	NA	NA	NA	NA	NA	NA	NA	NA	NA	NA	NA	NA	NA	NA	NA	NA	0.352941	1	non.significant	10	1	0	8	0.909091	0.0909091	0	0.421053	0.954545	0.0454545	6	3	1	9	0.6	0.3
10546_24	10546	3263	TGCAGTCATTTTTGCAAAATCTATTCCATACAACTAAACGAGGCTTATTTCTGTTCCATGGGCATGAGA	69	4	55.79	NA	55.79	4	112.084	55.9535	83.9915	ABxAA	CORR	1	0	141	127	1	0.00049975	0.125937	0.00049975	0.00049975	0.00049975	0.00049975	0.00049975	NA	NA	NA	NA	NA	NA	not.assessed	NA	NA	NA	NA	NA	NA	NA	NA	NA	NA	NA	NA	NA	NA	NA	NA
10546_27	10546	353	TGCAGTCATTTTTGCAAAATCTATTCCATACAACTAAACGAGGCTTATTTCTGTTCCATGGGCATGAGA	69	4	56.117	112.084	84.1005	4	112.084	55.9535	83.9915	ABxAB	CORR	1	1	79	118	73	0.106447	0.00049975	0.00049975	0.00049975	0.00049975	0.00049975	0.00049975	NA	NA	NA	NA	NA	NA	not.assessed	NA	NA	NA	NA	NA	NA	NA	NA	NA	NA	NA	NA	NA	NA	NA	NA
10546_39	10546	3264	TGCAGTCATTTTTGCAAAATCTATTCCATACAACTAAACGAGGCTTATTTCTGTTCCATGGGCATGAGA	69	4	NA	112.084	112.084	4	112.084	55.9535	83.9915	ABxAA	CORR	0	1	123	145	1	0.00049975	0.0629685	0.00049975	0.00049975	0.00049975	0.00049975	0.00049975	NA	NA	NA	NA	NA	NA	not.assessed	NA	NA	NA	NA	NA	NA	NA	NA	NA	NA	NA	NA	NA	NA	NA	NA
10549_45	10549	NA	TGCAGTGTGAGGGGTTCAGATAAATCCATCTACCTACAAAACAGTGTGTGTGTGTGTGTGTGTGTGTGT	69	NA	NA	NA	NA	NA	NA	NA	NA	NA	NA	NA	NA	NA	NA	NA	NA	NA	NA	NA	NA	NA	NA	NA	NA	NA	NA	NA	NA	not.assessed	7	0	1	11	0.875	0	0.125	0.578947	0.875	0.125	7	1	0	11	0.875	0.125
10550_46	10550	NA	TGCAGCATGTGCATAGATTTCTGCAAGCCCTGTGTCCCTATAGTATCGCCTAATGGCCGTCATAAACTG	69	NA	NA	NA	NA	13	67.742	NA	67.742	NA	NA	NA	NA	NA	NA	NA	NA	NA	NA	NA	NA	NA	NA	NA	NA	NA	NA	NA	NA	not.assessed	13	3	0	3	0.8125	0.1875	0	0.157895	0.90625	0.09375	16	1	1	1	0.888889	0.0555556
10550_47	10550	3265	TGCAGCATGTGCATAGATTTCTGCAAGCCCTGTGTCCCTATAGTATCGCCTAATGGCCGTCATAAACTG	69	13	NA	67.742	67.742	13	67.742	NA	67.742	ABxAA	ERR	0	1	155	138	0	0.00049975	0.027986	0.00049975	0.00049975	0.00049975	0.00049975	0.00049975	NA	NA	NA	NA	NA	NA	not.assessed	12	3	0	4	0.8	0.2	0	0.210526	0.9	0.1	13	1	1	4	0.866667	0.0666667
10553_56	10553	NA	TGCAGTGTCCAAAAGTCAGGGGTTTTGCAGGGCTATGAGGGTCAGGTATTTACACGTTGTTACTGCGCA	69	NA	NA	NA	NA	NA	NA	NA	NA	NA	NA	NA	NA	NA	NA	NA	NA	NA	NA	NA	NA	NA	NA	NA	NA	NA	NA	1	1	non.significant	11	4	3	1	0.611111	0.222222	0.166667	0.0526316	0.722222	0.277778	11	5	1	2	0.647059	0.294118
10553_58	10553	NA	TGCAGTGTCCAAAAGTCAGGGGTTTTGCAGGGCTATGAGGGTCAGGTATTTACACGTTGTTACTGCGCA	69	NA	NA	NA	NA	NA	NA	NA	NA	NA	NA	NA	NA	NA	NA	NA	NA	NA	NA	NA	NA	NA	NA	NA	NA	NA	NA	0.830218	1	non.significant	13	5	1	0	0.684211	0.263158	0.0526316	0	0.815789	0.184211	11	5	1	2	0.647059	0.294118
10554_20	10554	NA	TGCAGTACTTACAATACATCATAGTAGTCCAGCACCCAAACTTGGAGATGGAAAGAGGGATAGGTATAA	69	NA	NA	NA	NA	3	139.244	59.426	86.032	NA	NA	NA	NA	NA	NA	NA	NA	NA	NA	NA	NA	NA	NA	NA	NA	NA	NA	1	1	non.significant	11	0	1	7	0.916667	0	0.0833333	0.368421	0.916667	0.0833333	10	2	1	6	0.769231	0.153846
10554_36	10554	3266	TGCAGTACTTACAATACATCATAGTAGTCCAGCACCCAAACTTGGAGATGGAAAGAGGGATAGGTATAA	69	3	59.426	NA	59.426	3	139.244	59.426	86.032	ABxAA	ERR	1	0	147	146	0	0.00049975	0.0529735	0.00049975	0.00049975	0.00049975	0.00049975	0.00049975	NA	NA	NA	NA	1	1	non.significant	12	1	0	6	0.923077	0.0769231	0	0.315789	0.961538	0.0384615	10	1	1	7	0.833333	0.0833333
10554_37	10554	3267	TGCAGTACTTACAATACATCATAGTAGTCCAGCACCCAAACTTGGAGATGGAAAGAGGGATAGGTATAA	69	3	NA	139.244	139.244	3	139.244	59.426	86.032	ABxAA	ERR	0	1	160	142	0	0.00049975	0.0189905	0.00049975	0.00049975	0.00049975	0.00049975	0.00049975	NA	NA	NA	NA	NA	NA	not.assessed	NA	NA	NA	NA	NA	NA	NA	NA	NA	NA	NA	NA	NA	NA	NA	NA
10554_53	10554	3268	TGCAGTACTTACAATACATCATAGTAGTCCAGCACCCAAACTTGGAGATGGAAAGAGGGATAGGTATAA	69	3	59.426	NA	59.426	3	139.244	59.426	86.032	ABxAA	ERR	1	0	146	155	0	0.00049975	0.0424788	0.00049975	0.00049975	0.00049975	0.00049975	0.00049975	NA	NA	NA	NA	1	1	non.significant	11	2	0	6	0.846154	0.153846	0	0.315789	0.923077	0.0769231	11	1	1	6	0.846154	0.0769231
105565_22	105565	NA	TGCAGCCACAGAAAACAGAGCGGTGGCTGCACATGCGTGTCTTTCACTACTATGGGAGTACCAAACATA	69	NA	NA	NA	NA	NA	NA	NA	NA	NA	NA	NA	NA	NA	NA	NA	NA	NA	NA	NA	NA	NA	NA	NA	NA	NA	NA	NA	NA	not.assessed	10	0	1	8	0.909091	0	0.0909091	0.421053	0.909091	0.0909091	9	0	0	10	1	0
105565_37	105565	NA	TGCAGCCACAGAAAACAGAGCGGTGGCTGCACATGCGTGTCTTTCACTACTATGGGAGTACCAAACATA	69	NA	NA	NA	NA	NA	NA	NA	NA	NA	NA	NA	NA	NA	NA	NA	NA	NA	NA	NA	NA	NA	NA	NA	NA	NA	NA	NA	NA	not.assessed	10	0	1	8	0.909091	0	0.0909091	0.421053	0.909091	0.0909091	9	0	0	10	1	0
105573_13	105573	8506	TGCAGCTGTCACCGAGCTGAGACTGGAATCCGGGGACAGAGTATATGGCGTGTACCATGTAAGTGAGCA	69	10	NA	101.241	101.241	10	101.241	95.658	99.38	ABxAA	CORR	0	1	147	137	2	0.00049975	0.241879	0.00049975	0.00049975	0.00049975	0.00049975	0.00049975	NA	NA	NA	NA	NA	NA	not.assessed	NA	NA	NA	NA	NA	NA	NA	NA	NA	NA	NA	NA	NA	NA	NA	NA
105573_31	105573	8507	TGCAGCTGTCACCGAGCTGAGACTGGAATCCGGGGACAGAGTATATGGCGTGTACCATGTAAGTGAGCA	69	10	95.658	NA	95.658	10	101.241	95.658	99.38	ABxAA	CORR	1	0	150	136	0	0.00049975	0.043978	0.00049975	0.00049975	0.00049975	0.00049975	0.00049975	NA	NA	NA	NA	NA	NA	not.assessed	NA	NA	NA	NA	NA	NA	NA	NA	NA	NA	NA	NA	NA	NA	NA	NA
105573_49	105573	8508	TGCAGCTGTCACCGAGCTGAGACTGGAATCCGGGGACAGAGTATATGGCGTGTACCATGTAAGTGAGCA	69	10	NA	101.241	101.241	10	101.241	95.658	99.38	ABxAA	CORR	0	1	146	138	2	0.00049975	0.253373	0.00049975	0.00049975	0.00049975	0.00049975	0.00049975	NA	NA	NA	NA	0.668897	1	non.significant	13	2	1	3	0.8125	0.125	0.0625	0.157895	0.875	0.125	16	2	0	1	0.888889	0.111111
1056_17	1056	NA	TGCAGTTACAAGGCTGTTAACTGTCTGCACGTACCAAATACACACAGACAGTTAAAACACCGCAGCGTA	69	NA	NA	NA	NA	NA	NA	NA	NA	NA	NA	NA	NA	NA	NA	NA	NA	NA	NA	NA	NA	NA	NA	NA	NA	NA	NA	0.636828	1	non.significant	10	3	0	6	0.769231	0.230769	0	0.315789	0.884615	0.115385	7	3	0	9	0.7	0.3
1056_29	1056	NA	TGCAGTTACAAGGCTGTTAACTGTCTGCACGTACCAAATACACACAGACAGTTAAAACACCGCAGCGTA	69	NA	NA	NA	NA	NA	NA	NA	NA	NA	NA	NA	NA	NA	NA	NA	NA	NA	NA	NA	NA	NA	NA	NA	NA	NA	NA	0.636828	1	non.significant	10	3	0	6	0.769231	0.230769	0	0.315789	0.884615	0.115385	7	3	0	9	0.7	0.3
1056_38	1056	NA	TGCAGTTACAAGGCTGTTAACTGTCTGCACGTACCAAATACACACAGACAGTTAAAACACCGCAGCGTA	69	NA	NA	NA	NA	NA	NA	NA	NA	NA	NA	NA	NA	NA	NA	NA	NA	NA	NA	NA	NA	NA	NA	NA	NA	NA	NA	0.636828	1	non.significant	10	3	0	6	0.769231	0.230769	0	0.315789	0.884615	0.115385	7	3	0	9	0.7	0.3
10567_17	10567	3269	TGCAGTAATCTGTCGTAAACCTCAATAAATTATTTTTGAGGTTTGCAGACCAATTATAGCAGTTGAACC	69	2	49.202	NA	49.202	2	111.328	49.202	80.265	ABxAA	CORR	1	0	134	139	0	0.00049975	0.0569715	0.00049975	0.00049975	0.00049975	0.00049975	0.00049975	NA	NA	NA	NA	NA	NA	not.assessed	NA	NA	NA	NA	NA	NA	NA	NA	NA	NA	NA	NA	NA	NA	NA	NA
10567_48	10567	354	TGCAGTAATCTGTCGTAAACCTCAATAAATTATTTTTGAGGTTTGCAGACCAATTATAGCAGTTGAACC	69	2	49.202	111.328	80.265	2	111.328	49.202	80.265	ABxAB	CORR	1	1	64	145	59	0.377811	0.00049975	0.00049975	0.00049975	0.00049975	0.00049975	0.00049975	NA	NA	NA	NA	NA	NA	not.assessed	14	0	2	3	0.875	0	0.125	0.157895	0.875	0.125	13	0	0	6	1	0
10567_63	10567	3270	TGCAGTAATCTGTCGTAAACCTCAATAAATTATTTTTGAGGTTTGCAGACCAATTATAGCAGTTGAACC	69	2	NA	111.328	111.328	2	111.328	49.202	80.265	ABxAA	CORR	0	1	138	133	0	0.00049975	0.0569715	0.00049975	0.00049975	0.00049975	0.00049975	0.00049975	NA	NA	NA	NA	NA	NA	not.assessed	NA	NA	NA	NA	NA	NA	NA	NA	NA	NA	NA	NA	NA	NA	NA	NA
1057_19	1057	NA	TGCAGAAAAAAATAAATAAAAAATGGAGGTGTGGGGGAAAAACCACCACAGTTTGCATGTGAAACCACCA	70	NA	NA	NA	NA	NA	NA	NA	NA	NA	NA	NA	NA	NA	NA	NA	NA	NA	NA	NA	NA	NA	NA	NA	NA	NA	NA	1	1	non.significant	13	0	0	6	1	0	0	0.315789	1	0	12	1	2	4	0.8	0.0666667
1057_51	1057	NA	TGCAGAAAAAAATAAATAAAAAATGGAGGTGTGGGGGAAAAACCACCACAGTTTGCATGTGAAACCACCA	70	NA	NA	NA	NA	NA	NA	NA	NA	NA	NA	NA	NA	NA	NA	NA	NA	NA	NA	NA	NA	NA	NA	NA	NA	NA	NA	1	1	non.significant	13	0	0	6	1	0	0	0.315789	1	0	12	1	2	4	0.8	0.0666667
10571_16	10571	355	TGCAGATTAACCACAAATTTAATTCCTGCTACACTGAAAGTGGTAAAAGCCGCAGTGAAAATCCTCTGC	69	8	50.104	58.026	54.065	8	58.026	50.104	54.065	ABxAB	ERR	1	1	78	153	67	0.589705	0.00049975	0.00049975	0.00049975	0.00049975	0.00049975	0.00049975	NA	NA	NA	NA	0.96237	1	non.significant	15	2	2	0	0.789474	0.105263	0.105263	0	0.842105	0.157895	14	4	0	1	0.777778	0.222222
10571_29	10571	NA	TGCAGATTAACCACAAATTTAATTCCTGCTACACTGAAAGTGGTAAAAGCCGCAGTGAAAATCCTCTGC	69	NA	NA	NA	NA	8	58.026	50.104	54.065	NA	NA	NA	NA	NA	NA	NA	NA	NA	NA	NA	NA	NA	NA	NA	NA	NA	NA	0.977881	1	non.significant	8	7	4	0	0.421053	0.368421	0.210526	0	0.605263	0.394737	8	7	3	1	0.444444	0.388889
10573_9	10573	3271	TGCAGATCCCCTAAGCAGCTGTTACTTTCACAAAATGTTTGCTGTGGCTGCAAAAAAGATTTGCAAAGC	69	6	54.172	NA	54.172	6	NA	54.172	54.172	ABxAA	CORR	1	0	109	94	0	0.00049975	0.0749625	0.00049975	0.00049975	0.00049975	0.00049975	0.00049975	NA	NA	NA	NA	NA	NA	not.assessed	NA	NA	NA	NA	NA	NA	NA	NA	NA	NA	NA	NA	NA	NA	NA	NA
10575_31	10575	NA	TGCAGAGCTGCAACGCAAAAGAAAGCGACATGTGAACCAAAAAGAGAGGTGAGAGCAAAGGACAGTGAGGAG	72	NA	NA	NA	NA	NA	NA	NA	NA	NA	NA	NA	NA	NA	NA	NA	NA	NA	NA	NA	NA	NA	NA	NA	NA	NA	NA	0.465153	1	non.significant	3	8	0	8	0.272727	0.727273	0	0.421053	0.636364	0.363636	3	5	0	11	0.375	0.625
105783_15	105783	NA	TGCAGTTACCTGGCCCTAGTGATCACGTGATTGCCAGGGATAGAATCAGAAATTATTCAGGCTTTCTGC	69	NA	NA	NA	NA	NA	NA	NA	NA	NA	NA	NA	NA	NA	NA	NA	NA	NA	NA	NA	NA	NA	NA	NA	NA	NA	NA	0.125938	1	non.significant	2	16	1	0	0.105263	0.842105	0.0526316	0	0.526316	0.473684	8	10	1	0	0.421053	0.526316
105783_26	105783	NA	TGCAGTTACCTGGCCCTAGTGATCACGTGATTGCCAGGGATAGAATCAGAAATTATTCAGGCTTTCTGC	69	NA	NA	NA	NA	NA	NA	NA	NA	NA	NA	NA	NA	NA	NA	NA	NA	NA	NA	NA	NA	NA	NA	NA	NA	NA	NA	0.195664	1	non.significant	2	16	1	0	0.105263	0.842105	0.0526316	0	0.526316	0.473684	7	10	1	1	0.388889	0.555556
10584_33	10584	3272	TGCAGGCATCATATGTACTAGGGGGAGAAAAACTCGAAGAACCGCTTGTTAAGATGGATCTGGGTGTAC	69	1	NA	96.893	96.893	1	96.893	NA	96.893	ABxAA	ERR	0	1	144	147	0	0.00049975	0.0509745	0.00049975	0.00049975	0.00049975	0.00049975	0.00049975	NA	NA	NA	NA	NA	NA	not.assessed	NA	NA	NA	NA	NA	NA	NA	NA	NA	NA	NA	NA	NA	NA	NA	NA
10584_35	10584	3273	TGCAGGCATCATATGTACTAGGGGGAGAAAAACTCGAAGAACCGCTTGTTAAGATGGATCTGGGTGTAC	69	1	NA	96.893	96.893	1	96.893	NA	96.893	ABxAA	ERR	0	1	145	146	0	0.00049975	0.05997	0.00049975	0.00049975	0.00049975	0.00049975	0.00049975	NA	NA	NA	NA	NA	NA	not.assessed	NA	NA	NA	NA	NA	NA	NA	NA	NA	NA	NA	NA	NA	NA	NA	NA
10587_23	10587	NA	TGCAGCATCTAAGTGATTAAGCATCCGGGAACAGAGTTATCTCAGTCGGCCATAGAGGTACAATGAAAG	69	NA	NA	NA	NA	NA	NA	NA	NA	NA	NA	NA	NA	NA	NA	NA	NA	NA	NA	NA	NA	NA	NA	NA	NA	NA	NA	NA	NA	not.assessed	8	2	0	9	0.8	0.2	0	0.473684	0.9	0.1	5	1	1	12	0.714286	0.142857
10587_26	10587	NA	TGCAGCATCTAAGTGATTAAGCATCCGGGAACAGAGTTATCTCAGTCGGCCATAGAGGTACAATGAAAG	69	NA	NA	NA	NA	NA	NA	NA	NA	NA	NA	NA	NA	NA	NA	NA	NA	NA	NA	NA	NA	NA	NA	NA	NA	NA	NA	NA	NA	not.assessed	8	2	0	9	0.8	0.2	0	0.473684	0.9	0.1	5	1	1	12	0.714286	0.142857
10587_48	10587	NA	TGCAGCATCTAAGTGATTAAGCATCCGGGAACAGAGTTATCTCAGTCGGCCATAGAGGTACAATGAAAG	69	NA	NA	NA	NA	NA	NA	NA	NA	NA	NA	NA	NA	NA	NA	NA	NA	NA	NA	NA	NA	NA	NA	NA	NA	NA	NA	NA	NA	not.assessed	8	2	0	9	0.8	0.2	0	0.473684	0.9	0.1	5	1	1	12	0.714286	0.142857
105904_25	105904	8509	TGCAGGCATCATATGTCTTAAGGGGAGAAAAACAGAGAGAATCACTTGTACAGAAAGATCTGGGCGTAC	69	3	NA	139.244	139.244	3	139.244	NA	139.244	ABxAA	CORR	0	1	149	125	0	0.00049975	0.0174913	0.00049975	0.00049975	0.00049975	0.00049975	0.00049975	NA	NA	NA	NA	NA	NA	not.assessed	NA	NA	NA	NA	NA	NA	NA	NA	NA	NA	NA	NA	NA	NA	NA	NA
105904_65	105904	8510	TGCAGGCATCATATGTCTTAAGGGGAGAAAAACAGAGAGAATCACTTGTACAGAAAGATCTGGGCGTAC	69	3	NA	139.244	139.244	3	139.244	NA	139.244	ABxAA	CORR	0	1	124	144	1	0.00049975	0.0754623	0.00049975	0.00049975	0.00049975	0.00049975	0.00049975	NA	NA	NA	NA	NA	NA	not.assessed	NA	NA	NA	NA	NA	NA	NA	NA	NA	NA	NA	NA	NA	NA	NA	NA
10592_27	10592	NA	TGCAGAATGATCTTGTACCTTTAGTCATTCAGCATCACAATGACAAGCAACTGTTTGATGCTGTCATCA	69	NA	NA	NA	NA	NA	NA	NA	NA	NA	NA	NA	NA	NA	NA	NA	NA	NA	NA	NA	NA	NA	NA	NA	NA	NA	NA	0.476191	1	non.significant	11	0	3	5	0.785714	0	0.214286	0.263158	0.785714	0.214286	9	3	1	6	0.692308	0.230769
10594_11	10594	3274	TGCAGGAACCTTCCTTGTTTACTGCCAGTGGATAAAAATCTGTTACTAAACATGTGATAGGCATGAGAT	69	1	NA	147.221	147.221	1	147.221	NA	147.221	ABxAA	ERR	0	1	122	142	0	0.00049975	0.0294853	0.00049975	0.00049975	0.00049975	0.00049975	0.00049975	NA	NA	NA	NA	NA	NA	not.assessed	NA	NA	NA	NA	NA	NA	NA	NA	NA	NA	NA	NA	NA	NA	NA	NA
10594_25	10594	NA	TGCAGGAACCTTCCTTGTTTACTGCCAGTGGATAAAAATCTGTTACTAAACATGTGATAGGCATGAGAT	69	NA	NA	NA	NA	1	147.221	NA	147.221	NA	NA	NA	NA	NA	NA	NA	NA	NA	NA	NA	NA	NA	NA	NA	NA	NA	NA	0.483871	1	non.significant	16	1	2	0	0.842105	0.0526316	0.105263	0	0.868421	0.131579	14	2	2	1	0.777778	0.111111
105943_21	105943	NA	TGCAGATTACAAATGTGTCCTGTGTAAACCCAGTAAGTATTTACCTTTTCCGAATAGGAAAAAGCCAGT	69	NA	NA	NA	NA	NA	NA	NA	NA	NA	NA	NA	NA	NA	NA	NA	NA	NA	NA	NA	NA	NA	NA	NA	NA	NA	NA	NA	NA	not.assessed	9	1	1	8	0.818182	0.0909091	0.0909091	0.421053	0.863636	0.136364	8	0	2	9	0.8	0
105943_66	105943	NA	TGCAGATTACAAATGTGTCCTGTGTAAACCCAGTAAGTATTTACCTTTTCCGAATAGGAAAAAGCCAGT	69	NA	NA	NA	NA	NA	NA	NA	NA	NA	NA	NA	NA	NA	NA	NA	NA	NA	NA	NA	NA	NA	NA	NA	NA	NA	NA	NA	NA	not.assessed	9	1	1	8	0.818182	0.0909091	0.0909091	0.421053	0.863636	0.136364	8	0	2	9	0.8	0
10597_49	10597	NA	TGCAGCTGATCATGTAGCTCATACAGTGTTGGTGTAAGGGTGGCACACCAAAAATTCCCGAGATCAGCT	69	NA	NA	NA	NA	NA	NA	NA	NA	NA	NA	NA	NA	NA	NA	NA	NA	NA	NA	NA	NA	NA	NA	NA	NA	NA	NA	NA	NA	not.assessed	16	1	2	0	0.842105	0.0526316	0.105263	0	0.868421	0.131579	17	0	1	1	0.944444	0
10597_59	10597	NA	TGCAGCTGATCATGTAGCTCATACAGTGTTGGTGTAAGGGTGGCACACCAAAAATTCCCGAGATCAGCT	69	NA	NA	NA	NA	NA	NA	NA	NA	NA	NA	NA	NA	NA	NA	NA	NA	NA	NA	NA	NA	NA	NA	NA	NA	NA	NA	NA	NA	not.assessed	17	0	2	0	0.894737	0	0.105263	0	0.894737	0.105263	17	0	1	1	0.944444	0
106156_61	106156	1615	TGCAGGTTATGCCATTCTTAATATATGGTATAAAACATTGACCCATTGTGACAAGGAAGTCTTGCTTTG	69	2	49.202	106.747	77.9745	2	106.747	49.202	77.9745	ABxAB	CORR	1	1	60	124	64	0.935532	0.00049975	0.00049975	0.00049975	0.00049975	0.00049975	0.00049975	NA	NA	NA	NA	NA	NA	not.assessed	NA	NA	NA	NA	NA	NA	NA	NA	NA	NA	NA	NA	NA	NA	NA	NA
10617_7	10617	356	TGCAGTGAACGGAAAGGGGACCACACATGGTCACCTCTTACTGTTCACTTCTATGGGAGCTTCGAGAGA	69	2	80.916	175.236	128.076	2	175.236	80.916	128.076	ABxAB	CORR	1	1	66	87	47	0.0234883	0.00049975	0.00049975	0.00049975	0.00049975	0.00049975	0.00049975	NA	NA	NA	NA	NA	NA	not.assessed	NA	NA	NA	NA	NA	NA	NA	NA	NA	NA	NA	NA	NA	NA	NA	NA
1063_47	1063	2043	TGCAGTTGCCTCAAATCTCAGCTACAAAATAAAAACAAACAAACACAGTTGGATTTAACTGAATTGCGT	69	5	NA	75.16	75.16	5	75.16	NA	75.16	ABxAA	CORR	0	1	130	151	0	0.00049975	0.0314843	0.00049975	0.00049975	0.00049975	0.00049975	0.00049975	NA	NA	NA	NA	0.538027	1	non.significant	6	10	0	3	0.375	0.625	0	0.157895	0.6875	0.3125	6	6	1	6	0.461538	0.461538
1063_55	1063	NA	TGCAGTTGCCTCAAATCTCAGCTACAAAATAAAAACAAACAAACACAGTTGGATTTAACTGAATTGCGT	69	NA	NA	NA	NA	5	75.16	NA	75.16	NA	NA	NA	NA	NA	NA	NA	NA	NA	NA	NA	NA	NA	NA	NA	NA	NA	NA	0.531176	1	non.significant	7	6	4	2	0.411765	0.352941	0.235294	0.105263	0.588235	0.411765	3	7	4	5	0.214286	0.5
10633_33	10633	NA	TGCAGCGCCCATCTAGAAAAACAACAAGTTTGATATAAATAAGGACACAGGTAAAAGAGGACATGAAAT	69	NA	NA	NA	NA	3	82.703	57.792	70.2475	NA	NA	NA	NA	NA	NA	NA	NA	NA	NA	NA	NA	NA	NA	NA	NA	NA	NA	0.305043	1	non.significant	15	3	0	1	0.833333	0.166667	0	0.0526316	0.916667	0.0833333	14	1	1	3	0.875	0.0625
10633_46	10633	NA	TGCAGCGCCCATCTAGAAAAACAACAAGTTTGATATAAATAAGGACACAGGTAAAAGAGGACATGAAAT	69	NA	NA	NA	NA	3	82.703	57.792	70.2475	NA	NA	NA	NA	NA	NA	NA	NA	NA	NA	NA	NA	NA	NA	NA	NA	NA	NA	0.682913	1	non.significant	13	4	1	1	0.722222	0.222222	0.0555556	0.0526316	0.833333	0.166667	12	3	1	3	0.75	0.1875
10633_66	10633	357	TGCAGCGCCCATCTAGAAAAACAACAAGTTTGATATAAATAAGGACACAGGTAAAAGAGGACATGAAAT	69	3	57.792	82.703	70.2475	3	82.703	57.792	70.2475	ABxAB	CORR	1	1	88	130	66	0.0654673	0.00049975	0.00049975	0.00049975	0.00049975	0.00049975	0.00049975	NA	NA	NA	NA	0.682913	1	non.significant	13	4	1	1	0.722222	0.222222	0.0555556	0.0526316	0.833333	0.166667	12	3	1	3	0.75	0.1875
106353_45	106353	NA	TGCAGCATAGCCAACCAACAGGACTTAGGCTAAGAACACACTACCATTTGGAACCTTCGCGCGGTAGTT	69	NA	NA	NA	NA	NA	NA	NA	NA	NA	NA	NA	NA	NA	NA	NA	NA	NA	NA	NA	NA	NA	NA	NA	NA	NA	NA	NA	NA	not.assessed	9	1	2	7	0.75	0.0833333	0.166667	0.368421	0.791667	0.208333	8	0	2	9	0.8	0
106353_46	106353	NA	TGCAGCATAGCCAACCAACAGGACTTAGGCTAAGAACACACTACCATTTGGAACCTTCGCGCGGTAGTT	69	NA	NA	NA	NA	NA	NA	NA	NA	NA	NA	NA	NA	NA	NA	NA	NA	NA	NA	NA	NA	NA	NA	NA	NA	NA	NA	NA	NA	not.assessed	9	1	2	7	0.75	0.0833333	0.166667	0.368421	0.791667	0.208333	8	0	2	9	0.8	0
106353_49	106353	NA	TGCAGCATAGCCAACCAACAGGACTTAGGCTAAGAACACACTACCATTTGGAACCTTCGCGCGGTAGTT	69	NA	NA	NA	NA	NA	NA	NA	NA	NA	NA	NA	NA	NA	NA	NA	NA	NA	NA	NA	NA	NA	NA	NA	NA	NA	NA	NA	NA	not.assessed	9	1	2	7	0.75	0.0833333	0.166667	0.368421	0.791667	0.208333	8	0	2	9	0.8	0
106353_52	106353	NA	TGCAGCATAGCCAACCAACAGGACTTAGGCTAAGAACACACTACCATTTGGAACCTTCGCGCGGTAGTT	69	NA	NA	NA	NA	NA	NA	NA	NA	NA	NA	NA	NA	NA	NA	NA	NA	NA	NA	NA	NA	NA	NA	NA	NA	NA	NA	NA	NA	not.assessed	9	1	2	7	0.75	0.0833333	0.166667	0.368421	0.791667	0.208333	8	0	2	9	0.8	0
106353_53	106353	NA	TGCAGCATAGCCAACCAACAGGACTTAGGCTAAGAACACACTACCATTTGGAACCTTCGCGCGGTAGTT	69	NA	NA	NA	NA	NA	NA	NA	NA	NA	NA	NA	NA	NA	NA	NA	NA	NA	NA	NA	NA	NA	NA	NA	NA	NA	NA	NA	NA	not.assessed	9	1	2	7	0.75	0.0833333	0.166667	0.368421	0.791667	0.208333	8	0	2	9	0.8	0
10639_57	10639	NA	TGCAGGAGATGCTGTAATAAACTTATCTTGGGACTACGCTTCTAAACAAAAGGGATCACAAAATGTCCT	69	NA	NA	NA	NA	NA	NA	NA	NA	NA	NA	NA	NA	NA	NA	NA	NA	NA	NA	NA	NA	NA	NA	NA	NA	NA	NA	0.629684	1	non.significant	12	5	0	2	0.705882	0.294118	0	0.105263	0.852941	0.147059	10	3	0	6	0.769231	0.230769
10640_58	10640	NA	TGCAGAGATTCCCTAAGTTTGTGGGGGCCCCATATGTGTGGGGGTCGCCCCTCCTTTAATCCGGCCCTG	69	NA	NA	NA	NA	NA	NA	NA	NA	NA	NA	NA	NA	NA	NA	NA	NA	NA	NA	NA	NA	NA	NA	NA	NA	NA	NA	NA	NA	not.assessed	15	0	2	2	0.882353	0	0.117647	0.105263	0.882353	0.117647	14	0	0	5	1	0
106440_62	106440	NA	TGCAGTCACTATTCTGCTGTTACATCATGTATTGGGACCTATGGGATCTCAGCTAACCTGCACTGTGTA	69	NA	NA	NA	NA	NA	NA	NA	NA	NA	NA	NA	NA	NA	NA	NA	NA	NA	NA	NA	NA	NA	NA	NA	NA	NA	NA	1	1	non.significant	15	3	0	1	0.833333	0.166667	0	0.0526316	0.916667	0.0833333	17	2	0	0	0.894737	0.105263
10649_8	10649	NA	TGCAGCAAAGACCAGATCCCTGTACAGGGGTTAGAGGGTGAAAACCAGGGGCCTCCTTAGACTCTGCTC	69	NA	NA	NA	NA	NA	NA	NA	NA	NA	NA	NA	NA	NA	NA	NA	NA	NA	NA	NA	NA	NA	NA	NA	NA	NA	NA	0.721313	1	non.significant	9	7	1	2	0.529412	0.411765	0.0588235	0.105263	0.735294	0.264706	10	5	2	2	0.588235	0.294118
10652_21	10652	NA	TGCAGCAGGACAATGACCCCAAACATCCAGCCAATGTCAATAAGCCTAGATCCACACTGATGTTGGAGG	69	NA	NA	NA	NA	NA	NA	NA	NA	NA	NA	NA	NA	NA	NA	NA	NA	NA	NA	NA	NA	NA	NA	NA	NA	NA	NA	0.477124	1	non.significant	10	2	1	6	0.769231	0.153846	0.0769231	0.315789	0.846154	0.153846	9	0	0	10	1	0
10652_52	10652	NA	TGCAGCAGGACAATGACCCCAAACATCCAGCCAATGTCAATAAGCCTAGATCCACACTGATGTTGGAGG	69	NA	NA	NA	NA	NA	NA	NA	NA	NA	NA	NA	NA	NA	NA	NA	NA	NA	NA	NA	NA	NA	NA	NA	NA	NA	NA	NA	NA	not.assessed	11	2	0	6	0.846154	0.153846	0	0.315789	0.923077	0.0769231	8	0	1	10	0.888889	0
10654_19	10654	NA	TGCAGAAACAATCAGTTTTGTTGAAACCTTGATCTTCAGCTAGATGCAGGTTAGTATCAGCAGCTTGCA	69	NA	NA	NA	NA	NA	NA	NA	NA	NA	NA	NA	NA	NA	NA	NA	NA	NA	NA	NA	NA	NA	NA	NA	NA	NA	NA	0.445237	1	non.significant	9	5	4	1	0.5	0.277778	0.222222	0.0526316	0.638889	0.361111	13	4	2	0	0.684211	0.210526
10654_38	10654	NA	TGCAGAAACAATCAGTTTTGTTGAAACCTTGATCTTCAGCTAGATGCAGGTTAGTATCAGCAGCTTGCA	69	NA	NA	NA	NA	NA	NA	NA	NA	NA	NA	NA	NA	NA	NA	NA	NA	NA	NA	NA	NA	NA	NA	NA	NA	NA	NA	0.225806	1	non.significant	14	2	2	1	0.777778	0.111111	0.111111	0.0526316	0.833333	0.166667	18	0	1	0	0.947368	0
10657_12	10657	NA	TGCAGCTTGTAGTTCTCGGTCCACAACTTCACCAACCATCAAGCAGAGTACCCCAAATATTCCAACATG	69	NA	NA	NA	NA	NA	NA	NA	NA	NA	NA	NA	NA	NA	NA	NA	NA	NA	NA	NA	NA	NA	NA	NA	NA	NA	NA	0.604396	1	non.significant	4	3	0	12	0.571429	0.428571	0	0.631579	0.785714	0.214286	8	0	3	8	0.727273	0
10658_68	10658	3275	TGCAGCACTTTACAATATGGACGATACGTATACAGGCATTACAGAGTAACAAGCTAATTAACAATTCGA	69	1	NA	22.029	22.029	1	22.029	NA	22.029	ABxAA	CORR	0	1	114	82	0	0.00049975	0.013993	0.00049975	0.00049975	0.00049975	0.00049975	0.00049975	NA	NA	NA	NA	NA	NA	not.assessed	NA	NA	NA	NA	NA	NA	NA	NA	NA	NA	NA	NA	NA	NA	NA	NA
10659_14	10659	3276	TGCAGCAAGGACTCGGTCTAGCACACAAGGGAACGGGGCATCTAAATAGCAAAATGATACAACACATGC	69	8	NA	103.445	103.445	8	103.445	NA	103.445	ABxAA	CORR	0	1	143	143	0	0.00049975	0.0554723	0.00049975	0.00049975	0.00049975	0.00049975	0.00049975	NA	NA	NA	NA	NA	NA	not.assessed	NA	NA	NA	NA	NA	NA	NA	NA	NA	NA	NA	NA	NA	NA	NA	NA
1066_36	1066	NA	TGCAGCCATTTGTATTCTCTGTATAAGTGACCAGCGTCCTATATCCAAGTGACCAGTGTGCGGCATGAG	69	NA	NA	NA	NA	NA	NA	NA	NA	NA	NA	NA	NA	NA	NA	NA	NA	NA	NA	NA	NA	NA	NA	NA	NA	NA	NA	1	1	non.significant	13	1	0	5	0.928571	0.0714286	0	0.263158	0.964286	0.0357143	13	3	0	3	0.8125	0.1875
1066_45	1066	NA	TGCAGCCATTTGTATTCTCTGTATAAGTGACCAGCGTCCTATATCCAAGTGACCAGTGTGCGGCATGAG	69	NA	NA	NA	NA	NA	NA	NA	NA	NA	NA	NA	NA	NA	NA	NA	NA	NA	NA	NA	NA	NA	NA	NA	NA	NA	NA	1	1	non.significant	13	1	0	5	0.928571	0.0714286	0	0.263158	0.964286	0.0357143	13	3	0	3	0.8125	0.1875
1066_55	1066	NA	TGCAGCCATTTGTATTCTCTGTATAAGTGACCAGCGTCCTATATCCAAGTGACCAGTGTGCGGCATGAG	69	NA	NA	NA	NA	NA	NA	NA	NA	NA	NA	NA	NA	NA	NA	NA	NA	NA	NA	NA	NA	NA	NA	NA	NA	NA	NA	1	1	non.significant	13	1	0	5	0.928571	0.0714286	0	0.263158	0.964286	0.0357143	13	3	0	3	0.8125	0.1875
1066_68	1066	NA	TGCAGCCATTTGTATTCTCTGTATAAGTGACCAGCGTCCTATATCCAAGTGACCAGTGTGCGGCATGAG	69	NA	NA	NA	NA	NA	NA	NA	NA	NA	NA	NA	NA	NA	NA	NA	NA	NA	NA	NA	NA	NA	NA	NA	NA	NA	NA	0.208785	1	non.significant	5	8	0	6	0.384615	0.615385	0	0.315789	0.692308	0.307692	8	4	0	7	0.666667	0.333333
10672_23	10672	NA	TGCAGAGACTTCATGAACTAATGTGGCTTCCAGCAGGGTAACCAACAGGCACAGCAACTTGTCATTAATG	70	NA	NA	NA	NA	NA	NA	NA	NA	NA	NA	NA	NA	NA	NA	NA	NA	NA	NA	NA	NA	NA	NA	NA	NA	NA	NA	0.567966	1	non.significant	10	2	6	1	0.555556	0.111111	0.333333	0.0526316	0.611111	0.388889	12	0	5	2	0.705882	0
10673_32	10673	NA	TGCAGTTGGGGGCTTTGGCCATTAGATTTGAACAACAGCCATCCAGCAGGGATGGGTCCATATAGGAAG	69	NA	NA	NA	NA	NA	NA	NA	NA	NA	NA	NA	NA	NA	NA	NA	NA	NA	NA	NA	NA	NA	NA	NA	NA	NA	NA	0.344348	1	non.significant	12	0	2	5	0.857143	0	0.142857	0.263158	0.857143	0.142857	10	3	3	3	0.625	0.1875
10673_42	10673	NA	TGCAGTTGGGGGCTTTGGCCATTAGATTTGAACAACAGCCATCCAGCAGGGATGGGTCCATATAGGAAG	69	NA	NA	NA	NA	NA	NA	NA	NA	NA	NA	NA	NA	NA	NA	NA	NA	NA	NA	NA	NA	NA	NA	NA	NA	NA	NA	1	1	non.significant	14	0	1	4	0.933333	0	0.0666667	0.210526	0.933333	0.0666667	14	2	1	2	0.823529	0.117647
10675_10	10675	NA	TGCAGAACTTCAAACCACAAAAAAGTTTGATGAAATCTCCGATACTTCTGCTTTCTGGTTGGCACAATT	69	NA	NA	NA	NA	NA	NA	NA	NA	NA	NA	NA	NA	NA	NA	NA	NA	NA	NA	NA	NA	NA	NA	NA	NA	NA	NA	NA	NA	not.assessed	7	0	2	10	0.777778	0	0.222222	0.526316	0.777778	0.222222	7	0	0	12	1	0
106786_36	106786	NA	TGCAGTTTCCTGAGCTCCTTTAGTCTTGGTAAGTTTTGTGCTGTCGGCCATGCACCATGTTAGTCGCCC	69	NA	NA	NA	NA	NA	NA	NA	NA	NA	NA	NA	NA	NA	NA	NA	NA	NA	NA	NA	NA	NA	NA	NA	NA	NA	NA	NA	NA	not.assessed	14	1	1	3	0.875	0.0625	0.0625	0.157895	0.90625	0.09375	15	1	0	3	0.9375	0.0625
10684_23	10684	NA	TGCAGTGTGTGAACTCGGCCTAACAAAGTGTCCAGTAATTAATTGCTTCAGCTGATTAGACTATTGCCT	69	NA	NA	NA	NA	NA	NA	NA	NA	NA	NA	NA	NA	NA	NA	NA	NA	NA	NA	NA	NA	NA	NA	NA	NA	NA	NA	NA	NA	not.assessed	17	1	1	0	0.894737	0.0526316	0.0526316	0	0.921053	0.0789474	16	2	1	0	0.842105	0.105263
10686_41	10686	NA	TGCAGAGCGTCACTACCTGTGTGATGATCTCTATGGGTGGTGAGTGACGCTGTGTGCTGATTGTAGAGC	69	NA	NA	NA	NA	NA	NA	NA	NA	NA	NA	NA	NA	NA	NA	NA	NA	NA	NA	NA	NA	NA	NA	NA	NA	NA	NA	NA	NA	not.assessed	17	2	0	0	0.894737	0.105263	0	0	0.947368	0.0526316	17	0	1	1	0.944444	0
10688_18	10688	NA	TGCAGGCAACGCAACACCAGCTAACGAAGCAGGACAATTACTAGTTCTGAGGCAGAAGTCACATGGTTA	69	NA	NA	NA	NA	NA	NA	NA	NA	NA	NA	NA	NA	NA	NA	NA	NA	NA	NA	NA	NA	NA	NA	NA	NA	NA	NA	NA	NA	not.assessed	17	2	0	0	0.894737	0.105263	0	0	0.947368	0.0526316	17	2	0	0	0.894737	0.105263
10691_15	10691	3277	TGCAGGAGCAGCCCCAGGTCTAGCGGTGGTCCAGAAAGCTTGCAGAAACTGCTGGAGGGACTTGCAGTTG	70	1	54.472	NA	54.472	1	NA	54.472	54.472	ABxAA	CORR	1	0	139	160	0	0.00049975	0.0209895	0.00049975	0.00049975	0.00049975	0.00049975	0.00049975	NA	NA	NA	NA	NA	NA	not.assessed	NA	NA	NA	NA	NA	NA	NA	NA	NA	NA	NA	NA	NA	NA	NA	NA
10695_32	10695	3278	TGCAGAAGTTTAAGATCCTGAAGAGCCATCACGTTTGGTCAACTATATATTTTTAACGTGTCCTCCTTA	69	4	16.212	NA	16.212	4	NA	16.212	16.212	ABxAA	CORR	1	0	142	118	2	0.00049975	0.111444	0.00049975	0.00049975	0.00049975	0.00049975	0.00049975	NA	NA	NA	NA	NA	NA	not.assessed	11	2	1	5	0.785714	0.142857	0.0714286	0.263158	0.857143	0.142857	12	1	1	5	0.857143	0.0714286
10695_36	10695	3279	TGCAGAAGTTTAAGATCCTGAAGAGCCATCACGTTTGGTCAACTATATATTTTTAACGTGTCCTCCTTA	69	4	16.212	NA	16.212	4	NA	16.212	16.212	ABxAA	CORR	1	0	143	117	2	0.00049975	0.0934533	0.00049975	0.00049975	0.00049975	0.00049975	0.00049975	NA	NA	NA	NA	NA	NA	not.assessed	11	2	1	5	0.785714	0.142857	0.0714286	0.263158	0.857143	0.142857	12	0	2	5	0.857143	0
10695_38	10695	3280	TGCAGAAGTTTAAGATCCTGAAGAGCCATCACGTTTGGTCAACTATATATTTTTAACGTGTCCTCCTTA	69	4	16.212	NA	16.212	4	NA	16.212	16.212	ABxAA	CORR	1	0	143	115	2	0.00049975	0.0764618	0.00049975	0.00049975	0.00049975	0.00049975	0.00049975	NA	NA	NA	NA	NA	NA	not.assessed	11	2	1	5	0.785714	0.142857	0.0714286	0.263158	0.857143	0.142857	12	0	2	5	0.857143	0
10697_30	10697	NA	TGCAGACAGCGCTGCTTTGGAGTTCCTGCCCCTCGCCAGTACAGAGTAAGGTGATGGTTGACTGGGTGA	69	NA	NA	NA	NA	NA	NA	NA	NA	NA	NA	NA	NA	NA	NA	NA	NA	NA	NA	NA	NA	NA	NA	NA	NA	NA	NA	NA	NA	not.assessed	5	1	0	13	0.833333	0.166667	0	0.684211	0.916667	0.0833333	9	0	1	9	0.9	0
10697_49	10697	NA	TGCAGACAGCGCTGCTTTGGAGTTCCTGCCCCTCGCCAGTACAGAGTAAGGTGATGGTTGACTGGGTGA	69	NA	NA	NA	NA	NA	NA	NA	NA	NA	NA	NA	NA	NA	NA	NA	NA	NA	NA	NA	NA	NA	NA	NA	NA	NA	NA	1	1	non.significant	6	0	0	13	1	0	0	0.684211	1	0	8	1	1	9	0.8	0.1
10698_12	10698	NA	TGCAGCCCAGCACAGGCAGCATGATGCAGTGACGTCATTACGCCGCCTGCACCAGGACGCTCAATTCGA	69	NA	NA	NA	NA	NA	NA	NA	NA	NA	NA	NA	NA	NA	NA	NA	NA	NA	NA	NA	NA	NA	NA	NA	NA	NA	NA	NA	NA	not.assessed	6	2	0	11	0.75	0.25	0	0.578947	0.875	0.125	9	1	0	9	0.9	0.1
10698_49	10698	NA	TGCAGCCCAGCACAGGCAGCATGATGCAGTGACGTCATTACGCCGCCTGCACCAGGACGCTCAATTCGA	69	NA	NA	NA	NA	NA	NA	NA	NA	NA	NA	NA	NA	NA	NA	NA	NA	NA	NA	NA	NA	NA	NA	NA	NA	NA	NA	NA	NA	not.assessed	6	2	0	11	0.75	0.25	0	0.578947	0.875	0.125	10	0	0	9	1	0
10698_65	10698	NA	TGCAGCCCAGCACAGGCAGCATGATGCAGTGACGTCATTACGCCGCCTGCACCAGGACGCTCAATTCGA	69	NA	NA	NA	NA	NA	NA	NA	NA	NA	NA	NA	NA	NA	NA	NA	NA	NA	NA	NA	NA	NA	NA	NA	NA	NA	NA	NA	NA	not.assessed	6	2	0	11	0.75	0.25	0	0.578947	0.875	0.125	9	1	0	9	0.9	0.1
10699_10	10699	3281	TGCAGCCTCTCGATTGGAAATTAATTTTGGACTCTTCATTAAGGCTATGTCCACACTATGGTTCGGGGGT	70	4	NA	34.192	34.192	4	34.192	NA	34.192	ABxAA	CORR	0	1	147	135	0	0.00049975	0.0404798	0.00049975	0.00049975	0.00049975	0.00049975	0.00049975	NA	NA	NA	NA	NA	NA	not.assessed	NA	NA	NA	NA	NA	NA	NA	NA	NA	NA	NA	NA	NA	NA	NA	NA
107_33	107	NA	TGCAGAAATAATTGGTCAAAAATTGGGAGTATGAGAAGAAAAGGGGAGTACTTGAGCAATAATGAGCAAT	70	NA	NA	NA	NA	NA	NA	NA	NA	NA	NA	NA	NA	NA	NA	NA	NA	NA	NA	NA	NA	NA	NA	NA	NA	NA	NA	0.273223	1	non.significant	15	1	0	3	0.9375	0.0625	0	0.157895	0.96875	0.03125	15	3	0	1	0.833333	0.166667
107_40	107	NA	TGCAGAAATAATTGGTCAAAAATTGGGAGTATGAGAAGAAAAGGGGAGTACTTGAGCAATAATGAGCAAT	70	NA	NA	NA	NA	NA	NA	NA	NA	NA	NA	NA	NA	NA	NA	NA	NA	NA	NA	NA	NA	NA	NA	NA	NA	NA	NA	0.91803	1	non.significant	10	5	0	4	0.666667	0.333333	0	0.210526	0.833333	0.166667	12	3	0	4	0.8	0.2
1070_21	1070	NA	TGCAGCTGTGGGGTGAAAGTACTCACTGCACCCCCAGAGGAATTCCTTAAAGGGTGTTTTTAGTGAGGA	69	NA	NA	NA	NA	NA	NA	NA	NA	NA	NA	NA	NA	NA	NA	NA	NA	NA	NA	NA	NA	NA	NA	NA	NA	NA	NA	NA	NA	not.assessed	9	1	1	8	0.818182	0.0909091	0.0909091	0.421053	0.863636	0.136364	10	0	1	8	0.909091	0
1070_42	1070	NA	TGCAGCTGTGGGGTGAAAGTACTCACTGCACCCCCAGAGGAATTCCTTAAAGGGTGTTTTTAGTGAGGA	69	NA	NA	NA	NA	NA	NA	NA	NA	NA	NA	NA	NA	NA	NA	NA	NA	NA	NA	NA	NA	NA	NA	NA	NA	NA	NA	NA	NA	not.assessed	9	1	1	8	0.818182	0.0909091	0.0909091	0.421053	0.863636	0.136364	10	0	1	8	0.909091	0
10701_24	10701	3282	TGCAGCGCCACCTCAGGGGAAATAAAGCATTACATGGTGACTGTGAATATCAGTGGGCTGCTCATGTAA	69	12	69.825	NA	69.825	12	87.198	69.825	78.5115	ABxAA	CORR	1	0	124	142	0	0.00049975	0.029985	0.00049975	0.00049975	0.00049975	0.00049975	0.00049975	NA	NA	NA	NA	NA	NA	not.assessed	NA	NA	NA	NA	NA	NA	NA	NA	NA	NA	NA	NA	NA	NA	NA	NA
10701_52	10701	3283	TGCAGCGCCACCTCAGGGGAAATAAAGCATTACATGGTGACTGTGAATATCAGTGGGCTGCTCATGTAA	69	12	NA	87.198	87.198	12	87.198	69.825	78.5115	ABxAA	CORR	0	1	136	130	1	0.00049975	0.161419	0.00049975	0.00049975	0.00049975	0.00049975	0.00049975	NA	NA	NA	NA	NA	NA	not.assessed	NA	NA	NA	NA	NA	NA	NA	NA	NA	NA	NA	NA	NA	NA	NA	NA
10703_44	10703	NA	TGCAGCCAGCATTTGACTATCATGGATACCTGATGAGTTGTCAATATGAAAGCCATGTTAGCATGAGAT	69	NA	NA	NA	NA	NA	NA	NA	NA	NA	NA	NA	NA	NA	NA	NA	NA	NA	NA	NA	NA	NA	NA	NA	NA	NA	NA	NA	NA	not.assessed	12	4	3	0	0.631579	0.210526	0.157895	0	0.736842	0.263158	11	5	3	0	0.578947	0.263158
10704_19	10704	NA	TGCAGCCATTGAGAAGCTGTGAGCACACTGAAGGCGTCAGTGGCCCCACGTAGGCGGCGTGATGACATC	69	NA	NA	NA	NA	NA	NA	NA	NA	NA	NA	NA	NA	NA	NA	NA	NA	NA	NA	NA	NA	NA	NA	NA	NA	NA	NA	0.788632	1	non.significant	7	2	0	10	0.777778	0.222222	0	0.526316	0.888889	0.111111	9	1	0	9	0.9	0.1
10708_26	10708	3284	TGCAGAAACTAAAGACAGCAGCAGCAGAGGACAGAAAACATACTTGTGAACAATATAATTGACCAAAAACA	71	6	54.172	NA	54.172	6	NA	54.172	54.172	ABxAA	CORR	1	0	138	130	0	0.00049975	0.0614693	0.00049975	0.00049975	0.00049975	0.00049975	0.00049975	NA	NA	NA	NA	0.302448	1	non.significant	4	6	0	9	0.4	0.6	0	0.473684	0.7	0.3	6	3	2	8	0.545455	0.272727
1071_22	1071	2045	TGCAGCATTGATTAGCCCCATTGAATTGGAGCTAATCGCGCCGCAAACCGCAACATAAACTGCACAAAT	69	10	64.508	NA	64.508	10	79.39	64.508	71.949	ABxAA	CORR	1	0	150	146	0	0.00049975	0.0474763	0.00049975	0.00049975	0.00049975	0.00049975	0.00049975	NA	NA	NA	NA	NA	NA	not.assessed	NA	NA	NA	NA	NA	NA	NA	NA	NA	NA	NA	NA	NA	NA	NA	NA
1071_40	1071	2046	TGCAGCATTGATTAGCCCCATTGAATTGGAGCTAATCGCGCCGCAAACCGCAACATAAACTGCACAAAT	69	10	NA	79.39	79.39	10	79.39	64.508	71.949	ABxAA	CORR	0	1	143	151	0	0.00049975	0.045977	0.00049975	0.00049975	0.00049975	0.00049975	0.00049975	NA	NA	NA	NA	NA	NA	not.assessed	16	2	0	1	0.888889	0.111111	0	0.0526316	0.944444	0.0555556	17	2	0	0	0.894737	0.105263
1071_65	1071	2047	TGCAGCATTGATTAGCCCCATTGAATTGGAGCTAATCGCGCCGCAAACCGCAACATAAACTGCACAAAT	69	10	NA	79.39	79.39	10	79.39	64.508	71.949	ABxAA	CORR	0	1	152	147	0	0.00049975	0.0444778	0.00049975	0.00049975	0.00049975	0.00049975	0.00049975	NA	NA	NA	NA	NA	NA	not.assessed	NA	NA	NA	NA	NA	NA	NA	NA	NA	NA	NA	NA	NA	NA	NA	NA
1071_8	1071	2044	TGCAGCATTGATTAGCCCCATTGAATTGGAGCTAATCGCGCCGCAAACCGCAACATAAACTGCACAAAT	69	10	64.508	NA	64.508	10	79.39	64.508	71.949	ABxAA	CORR	1	0	148	150	0	0.00049975	0.0469765	0.00049975	0.00049975	0.00049975	0.00049975	0.00049975	NA	NA	NA	NA	NA	NA	not.assessed	NA	NA	NA	NA	NA	NA	NA	NA	NA	NA	NA	NA	NA	NA	NA	NA
10710_64	10710	NA	TGCAGGTGATAGACGGTTTATTGTGTACACATGGTAGGGGCTGTGAGAGGCGGTTGGGAATGTCCTAGA	69	NA	NA	NA	NA	NA	NA	NA	NA	NA	NA	NA	NA	NA	NA	NA	NA	NA	NA	NA	NA	NA	NA	NA	NA	NA	NA	NA	NA	not.assessed	13	0	2	4	0.866667	0	0.133333	0.210526	0.866667	0.133333	11	1	0	7	0.916667	0.0833333
10713_60	10713	358	TGCAGGGGGAATGGATGATCAAATTGTAAGTGTCACCATGGTGCTGGGCAGGGGATGTGTCACTACAAC	69	13	89.11	88.71	88.91	13	88.71	89.11	88.91	ABxAB	CORR	1	1	71	119	71	0.368316	0.00049975	0.00049975	0.00049975	0.00049975	0.00049975	0.00049975	NA	NA	NA	NA	NA	NA	not.assessed	NA	NA	NA	NA	NA	NA	NA	NA	NA	NA	NA	NA	NA	NA	NA	NA
10716_47	10716	NA	TGCAGCCTAATCAGCCTATTGGCTAATCAGGCCCTGGGTTCAAGGGAGTCTAGTCCCTACCACTGCATG	69	NA	NA	NA	NA	NA	NA	NA	NA	NA	NA	NA	NA	NA	NA	NA	NA	NA	NA	NA	NA	NA	NA	NA	NA	NA	NA	NA	NA	not.assessed	5	0	2	12	0.714286	0	0.285714	0.631579	0.714286	0.285714	10	1	1	7	0.833333	0.0833333
10718_19	10718	NA	TGCAGCGCCACCGCAGGGAAAAAGAAGCATTGCATGGTGTCCATTGAAATCAATGAGGTGTCTGTGTAA	69	NA	NA	NA	NA	NA	NA	NA	NA	NA	NA	NA	NA	NA	NA	NA	NA	NA	NA	NA	NA	NA	NA	NA	NA	NA	NA	1	1	non.significant	15	3	1	0	0.789474	0.157895	0.0526316	0	0.868421	0.131579	17	1	1	0	0.894737	0.0526316
107348_18	107348	NA	TGCAGAGAGCAAGAGAGAGACAGAGCGGGGCCAACTCCTCCCCTCTCTAGAAAGTTCTCTGTATTAGTT	69	NA	NA	NA	NA	NA	NA	NA	NA	NA	NA	NA	NA	NA	NA	NA	NA	NA	NA	NA	NA	NA	NA	NA	NA	NA	NA	0.224138	1	non.significant	14	4	0	1	0.777778	0.222222	0	0.0526316	0.888889	0.111111	17	1	0	1	0.944444	0.0555556
10738_32	10738	3286	TGCAGTCATGAAAGGGTTATTTTACTAAAGCAGATCATGAGACATCCTGGGCATCATACATAAGGGTAA	69	7	NA	54.099	54.099	7	54.099	NA	54.099	ABxAA	ERR	0	1	141	130	1	0.00049975	0.12094	0.00049975	0.00049975	0.00049975	0.00049975	0.00049975	NA	NA	NA	NA	1	1	non.significant	11	3	0	5	0.785714	0.214286	0	0.263158	0.892857	0.107143	8	1	1	9	0.8	0.1
10738_55	10738	3287	TGCAGTCATGAAAGGGTTATTTTACTAAAGCAGATCATGAGACATCCTGGGCATCATACATAAGGGTAA	69	7	NA	54.099	54.099	7	54.099	NA	54.099	ABxAA	ERR	0	1	141	131	1	0.00049975	0.123938	0.00049975	0.00049975	0.00049975	0.00049975	0.00049975	NA	NA	NA	NA	0.688103	1	non.significant	13	2	0	4	0.866667	0.133333	0	0.210526	0.933333	0.0666667	7	3	0	9	0.7	0.3
10738_7	10738	3285	TGCAGTCATGAAAGGGTTATTTTACTAAAGCAGATCATGAGACATCCTGGGCATCATACATAAGGGTAA	69	7	NA	54.099	54.099	7	54.099	NA	54.099	ABxAA	ERR	0	1	141	131	1	0.00049975	0.132434	0.00049975	0.00049975	0.00049975	0.00049975	0.00049975	NA	NA	NA	NA	1	1	non.significant	14	2	0	3	0.875	0.125	0	0.157895	0.9375	0.0625	9	2	0	8	0.818182	0.181818
107380_33	107380	NA	TGCAGACATCATATGTACTAGGGGGAGAAAAAACTGGGAGAATCGCTTGTAGATCAAGATCTGGGTGTAC	70	NA	NA	NA	NA	NA	NA	NA	NA	NA	NA	NA	NA	NA	NA	NA	NA	NA	NA	NA	NA	NA	NA	NA	NA	NA	NA	NA	NA	not.assessed	15	1	2	1	0.833333	0.0555556	0.111111	0.0526316	0.861111	0.138889	16	0	1	2	0.941176	0
107380_34	107380	NA	TGCAGACATCATATGTACTAGGGGGAGAAAAAACTGGGAGAATCGCTTGTAGATCAAGATCTGGGTGTAC	70	NA	NA	NA	NA	NA	NA	NA	NA	NA	NA	NA	NA	NA	NA	NA	NA	NA	NA	NA	NA	NA	NA	NA	NA	NA	NA	1	1	non.significant	13	1	2	3	0.8125	0.0625	0.125	0.157895	0.84375	0.15625	13	1	2	3	0.8125	0.0625
107380_6	107380	NA	TGCAGACATCATATGTACTAGGGGGAGAAAAAACTGGGAGAATCGCTTGTAGATCAAGATCTGGGTGTAC	70	NA	NA	NA	NA	NA	NA	NA	NA	NA	NA	NA	NA	NA	NA	NA	NA	NA	NA	NA	NA	NA	NA	NA	NA	NA	NA	NA	NA	not.assessed	12	1	2	4	0.8	0.0666667	0.133333	0.210526	0.833333	0.166667	14	0	1	4	0.933333	0
1074_48	1074	NA	TGCAGCTACATCCCCCTCCTCTTTGACAGCTTGCAGTCTCACAGAGACAGAAGCTTCAGCTGAATCCCC	69	NA	NA	NA	NA	NA	NA	NA	NA	NA	NA	NA	NA	NA	NA	NA	NA	NA	NA	NA	NA	NA	NA	NA	NA	NA	NA	NA	NA	not.assessed	0	18	0	1	0	1	0	0.0526316	0.5	0.5	1	17	0	1	0.0555556	0.944444
1074_63	1074	NA	TGCAGCTACATCCCCCTCCTCTTTGACAGCTTGCAGTCTCACAGAGACAGAAGCTTCAGCTGAATCCCC	69	NA	NA	NA	NA	NA	NA	NA	NA	NA	NA	NA	NA	NA	NA	NA	NA	NA	NA	NA	NA	NA	NA	NA	NA	NA	NA	NA	NA	not.assessed	0	18	0	1	0	1	0	0.0526316	0.5	0.5	1	17	0	1	0.0555556	0.944444
107421_52	107421	NA	TGCAGTTTTGCAACGTCGTTACTGGCAAATGTTAAAAAACGTGTGCACCTGCAAAACCACAGCAATCTG	69	NA	NA	NA	NA	NA	NA	NA	NA	NA	NA	NA	NA	NA	NA	NA	NA	NA	NA	NA	NA	NA	NA	NA	NA	NA	NA	0.949365	1	non.significant	3	5	0	11	0.375	0.625	0	0.578947	0.6875	0.3125	5	5	0	9	0.5	0.5
10744_11	10744	3288	TGCAGTACACATGTAGCAGAGCTGAATGTGTCACTGAGCTGTTTTACTTTGCACATAACTGGTTATACA	69	7	81.629	NA	81.629	7	101.879	81.629	85.004	ABxAA	CORR	1	0	156	141	1	0.00049975	0.0684658	0.00049975	0.00049975	0.00049975	0.00049975	0.00049975	NA	NA	NA	NA	0.44	1	non.significant	10	2	2	5	0.714286	0.142857	0.142857	0.263158	0.785714	0.214286	14	1	1	3	0.875	0.0625
10744_19	10744	3289	TGCAGTACACATGTAGCAGAGCTGAATGTGTCACTGAGCTGTTTTACTTTGCACATAACTGGTTATACA	69	7	81.629	NA	81.629	7	101.879	81.629	85.004	ABxAA	CORR	1	0	159	140	1	0.00049975	0.0609695	0.00049975	0.00049975	0.00049975	0.00049975	0.00049975	NA	NA	NA	NA	NA	NA	not.assessed	11	2	0	6	0.846154	0.153846	0	0.315789	0.923077	0.0769231	15	1	0	3	0.9375	0.0625
10744_53	10744	359	TGCAGTACACATGTAGCAGAGCTGAATGTGTCACTGAGCTGTTTTACTTTGCACATAACTGGTTATACA	69	7	81.629	101.879	91.754	7	101.879	81.629	85.004	ABxAB	CORR	1	1	77	150	70	0.851074	0.00049975	0.00049975	0.00049975	0.00049975	0.00049975	0.00049975	NA	NA	NA	NA	NA	NA	not.assessed	12	2	0	5	0.857143	0.142857	0	0.263158	0.928571	0.0714286	14	2	0	3	0.875	0.125
10747_39	10747	NA	TGCAGTGTGACTAAAGCCAAGAATGATGTAATCTAGTTTGCGCTAGAGCAGGTTGGGGTAGGAGCTGCG	69	NA	NA	NA	NA	NA	NA	NA	NA	NA	NA	NA	NA	NA	NA	NA	NA	NA	NA	NA	NA	NA	NA	NA	NA	NA	NA	1	1	non.significant	8	2	0	9	0.8	0.2	0	0.473684	0.9	0.1	5	1	0	13	0.833333	0.166667
10751_45	10751	NA	TGCAGAAACTAAGATTAAACCGACTCCCACAAGTCTTATTGAGCAGTAGATGAAGCTATAGAAAGCAGT	69	NA	NA	NA	NA	NA	NA	NA	NA	NA	NA	NA	NA	NA	NA	NA	NA	NA	NA	NA	NA	NA	NA	NA	NA	NA	NA	1	1	non.significant	16	2	1	0	0.842105	0.105263	0.0526316	0	0.894737	0.105263	17	2	0	0	0.894737	0.105263
10764_33	10764	NA	TGCAGCAGGTACCAGGCCAAAAGAATCAATCAGAAAATCTGGTACCTATTGACTTCTATGGGAGGGTAGT	70	NA	NA	NA	NA	NA	NA	NA	NA	NA	NA	NA	NA	NA	NA	NA	NA	NA	NA	NA	NA	NA	NA	NA	NA	NA	NA	0.773448	1	non.significant	7	7	4	1	0.388889	0.388889	0.222222	0.0526316	0.583333	0.416667	7	9	3	0	0.368421	0.473684
107725_27	107725	NA	TGCAGCGTGGATGTGGTTAAATTGCTGGAATAGGAGTAATCTCCATGTTGAGATATTGAGGTATTGCAA	69	NA	NA	NA	NA	NA	NA	NA	NA	NA	NA	NA	NA	NA	NA	NA	NA	NA	NA	NA	NA	NA	NA	NA	NA	NA	NA	0.369273	1	non.significant	3	11	0	5	0.214286	0.785714	0	0.263158	0.607143	0.392857	4	8	0	7	0.333333	0.666667
107725_32	107725	NA	TGCAGCGTGGATGTGGTTAAATTGCTGGAATAGGAGTAATCTCCATGTTGAGATATTGAGGTATTGCAA	69	NA	NA	NA	NA	NA	NA	NA	NA	NA	NA	NA	NA	NA	NA	NA	NA	NA	NA	NA	NA	NA	NA	NA	NA	NA	NA	0.317708	1	non.significant	3	3	5	8	0.272727	0.272727	0.454545	0.421053	0.409091	0.590909	4	3	1	11	0.5	0.375
107725_33	107725	NA	TGCAGCGTGGATGTGGTTAAATTGCTGGAATAGGAGTAATCTCCATGTTGAGATATTGAGGTATTGCAA	69	NA	NA	NA	NA	NA	NA	NA	NA	NA	NA	NA	NA	NA	NA	NA	NA	NA	NA	NA	NA	NA	NA	NA	NA	NA	NA	0.369273	1	non.significant	3	11	0	5	0.214286	0.785714	0	0.263158	0.607143	0.392857	4	8	0	7	0.333333	0.666667
107725_44	107725	NA	TGCAGCGTGGATGTGGTTAAATTGCTGGAATAGGAGTAATCTCCATGTTGAGATATTGAGGTATTGCAA	69	NA	NA	NA	NA	NA	NA	NA	NA	NA	NA	NA	NA	NA	NA	NA	NA	NA	NA	NA	NA	NA	NA	NA	NA	NA	NA	0.369273	1	non.significant	3	11	0	5	0.214286	0.785714	0	0.263158	0.607143	0.392857	4	8	0	7	0.333333	0.666667
107725_7	107725	NA	TGCAGCGTGGATGTGGTTAAATTGCTGGAATAGGAGTAATCTCCATGTTGAGATATTGAGGTATTGCAA	69	NA	NA	NA	NA	NA	NA	NA	NA	NA	NA	NA	NA	NA	NA	NA	NA	NA	NA	NA	NA	NA	NA	NA	NA	NA	NA	0.368421	1	non.significant	3	11	0	5	0.214286	0.785714	0	0.263158	0.607143	0.392857	4	8	1	6	0.307692	0.615385
107725_8	107725	NA	TGCAGCGTGGATGTGGTTAAATTGCTGGAATAGGAGTAATCTCCATGTTGAGATATTGAGGTATTGCAA	69	NA	NA	NA	NA	NA	NA	NA	NA	NA	NA	NA	NA	NA	NA	NA	NA	NA	NA	NA	NA	NA	NA	NA	NA	NA	NA	0.247015	1	non.significant	2	9	3	5	0.142857	0.642857	0.214286	0.263158	0.464286	0.535714	4	6	3	6	0.307692	0.461538
10773_36	10773	NA	TGCAGGCGTGTGAGTAGTAGCGGTGGAGTGTGTTAAGCTCTGTCCACACGGAGTATTACTTGCACGGAT	69	NA	NA	NA	NA	NA	NA	NA	NA	NA	NA	NA	NA	NA	NA	NA	NA	NA	NA	NA	NA	NA	NA	NA	NA	NA	NA	NA	NA	not.assessed	8	0	0	11	1	0	0	0.578947	1	0	7	0	1	11	0.875	0
10773_50	10773	NA	TGCAGGCGTGTGAGTAGTAGCGGTGGAGTGTGTTAAGCTCTGTCCACACGGAGTATTACTTGCACGGAT	69	NA	NA	NA	NA	NA	NA	NA	NA	NA	NA	NA	NA	NA	NA	NA	NA	NA	NA	NA	NA	NA	NA	NA	NA	NA	NA	NA	NA	not.assessed	8	0	0	11	1	0	0	0.578947	1	0	7	0	1	11	0.875	0
10782_11	10782	NA	TGCAGTGGGCCCATAACCACCAGAGCTGGACCATGGAGCAATAGAAGACGATGGCCTGGTCTGATGAAT	69	NA	NA	NA	NA	NA	NA	NA	NA	NA	NA	NA	NA	NA	NA	NA	NA	NA	NA	NA	NA	NA	NA	NA	NA	NA	NA	0.261539	1	non.significant	5	0	4	10	0.555556	0	0.444444	0.526316	0.555556	0.444444	7	1	2	9	0.7	0.1
10782_47	10782	NA	TGCAGTGGGCCCATAACCACCAGAGCTGGACCATGGAGCAATAGAAGACGATGGCCTGGTCTGATGAAT	69	NA	NA	NA	NA	NA	NA	NA	NA	NA	NA	NA	NA	NA	NA	NA	NA	NA	NA	NA	NA	NA	NA	NA	NA	NA	NA	NA	NA	not.assessed	8	0	1	10	0.888889	0	0.111111	0.526316	0.888889	0.111111	10	0	0	9	1	0
10782_49	10782	NA	TGCAGTGGGCCCATAACCACCAGAGCTGGACCATGGAGCAATAGAAGACGATGGCCTGGTCTGATGAAT	69	NA	NA	NA	NA	NA	NA	NA	NA	NA	NA	NA	NA	NA	NA	NA	NA	NA	NA	NA	NA	NA	NA	NA	NA	NA	NA	NA	NA	not.assessed	8	0	1	10	0.888889	0	0.111111	0.526316	0.888889	0.111111	10	0	0	9	1	0
10782_56	10782	NA	TGCAGTGGGCCCATAACCACCAGAGCTGGACCATGGAGCAATAGAAGACGATGGCCTGGTCTGATGAAT	69	NA	NA	NA	NA	NA	NA	NA	NA	NA	NA	NA	NA	NA	NA	NA	NA	NA	NA	NA	NA	NA	NA	NA	NA	NA	NA	NA	NA	not.assessed	8	0	1	10	0.888889	0	0.111111	0.526316	0.888889	0.111111	10	0	0	9	1	0
10782_57	10782	NA	TGCAGTGGGCCCATAACCACCAGAGCTGGACCATGGAGCAATAGAAGACGATGGCCTGGTCTGATGAAT	69	NA	NA	NA	NA	NA	NA	NA	NA	NA	NA	NA	NA	NA	NA	NA	NA	NA	NA	NA	NA	NA	NA	NA	NA	NA	NA	NA	NA	not.assessed	8	0	1	10	0.888889	0	0.111111	0.526316	0.888889	0.111111	10	0	0	9	1	0
1079_51	1079	NA	TGCAGGCCTCTACTCCTTCACTCACACTGTCAGACTGTAAATGTCTTCCTATAATCTGTCATCATCACT	69	NA	NA	NA	NA	NA	NA	NA	NA	NA	NA	NA	NA	NA	NA	NA	NA	NA	NA	NA	NA	NA	NA	NA	NA	NA	NA	NA	NA	not.assessed	0	14	0	5	0	1	0	0.263158	0.5	0.5	0	16	0	3	0	1
1079_52	1079	NA	TGCAGGCCTCTACTCCTTCACTCACACTGTCAGACTGTAAATGTCTTCCTATAATCTGTCATCATCACT	69	NA	NA	NA	NA	NA	NA	NA	NA	NA	NA	NA	NA	NA	NA	NA	NA	NA	NA	NA	NA	NA	NA	NA	NA	NA	NA	NA	NA	not.assessed	0	14	0	5	0	1	0	0.263158	0.5	0.5	0	16	0	3	0	1
107925_13	107925	NA	TGCAGTGGGTACGACGCCAATACTTCATCCACGGATTACAGACGGTCGTCGAAGAAGTGTGTAGGGCAT	69	NA	NA	NA	NA	NA	NA	NA	NA	NA	NA	NA	NA	NA	NA	NA	NA	NA	NA	NA	NA	NA	NA	NA	NA	NA	NA	0.626505	1	non.significant	13	3	0	3	0.8125	0.1875	0	0.157895	0.90625	0.09375	12	3	0	4	0.8	0.2
107925_32	107925	NA	TGCAGTGGGTACGACGCCAATACTTCATCCACGGATTACAGACGGTCGTCGAAGAAGTGTGTAGGGCAT	69	NA	NA	NA	NA	NA	NA	NA	NA	NA	NA	NA	NA	NA	NA	NA	NA	NA	NA	NA	NA	NA	NA	NA	NA	NA	NA	1	1	non.significant	12	3	0	4	0.8	0.2	0	0.210526	0.9	0.1	12	3	1	3	0.75	0.1875
107925_33	107925	NA	TGCAGTGGGTACGACGCCAATACTTCATCCACGGATTACAGACGGTCGTCGAAGAAGTGTGTAGGGCAT	69	NA	NA	NA	NA	NA	NA	NA	NA	NA	NA	NA	NA	NA	NA	NA	NA	NA	NA	NA	NA	NA	NA	NA	NA	NA	NA	0.305043	1	non.significant	14	3	0	2	0.823529	0.176471	0	0.105263	0.911765	0.0882353	15	1	0	3	0.9375	0.0625
107925_35	107925	NA	TGCAGTGGGTACGACGCCAATACTTCATCCACGGATTACAGACGGTCGTCGAAGAAGTGTGTAGGGCAT	69	NA	NA	NA	NA	NA	NA	NA	NA	NA	NA	NA	NA	NA	NA	NA	NA	NA	NA	NA	NA	NA	NA	NA	NA	NA	NA	0.582162	1	non.significant	12	3	0	4	0.8	0.2	0	0.210526	0.9	0.1	12	3	0	4	0.8	0.2
107925_50	107925	NA	TGCAGTGGGTACGACGCCAATACTTCATCCACGGATTACAGACGGTCGTCGAAGAAGTGTGTAGGGCAT	69	NA	NA	NA	NA	NA	NA	NA	NA	NA	NA	NA	NA	NA	NA	NA	NA	NA	NA	NA	NA	NA	NA	NA	NA	NA	NA	1	1	non.significant	12	3	0	4	0.8	0.2	0	0.210526	0.9	0.1	12	3	1	3	0.75	0.1875
10796_44	10796	360	TGCAGCCTAATCAGCCTATTGGTTGATCAGGCCCTGCTAGTGTCGGTGGCATTACACCACTCCATCCGA	69	1	56.106	126.811	91.4585	1	126.811	56.106	91.4585	ABxAB	CORR	1	1	81	150	69	0.628186	0.00049975	0.00049975	0.00049975	0.00049975	0.00049975	0.00049975	NA	NA	NA	NA	NA	NA	not.assessed	NA	NA	NA	NA	NA	NA	NA	NA	NA	NA	NA	NA	NA	NA	NA	NA
10801_62	10801	3290	TGCAGTAACAGCCAGATTCGGAAGATAACTCCGCCCTTTGTCAACCATTGGCACCCTGGAATGAAATTG	69	5	50.734	NA	50.734	5	NA	50.734	50.734	ABxAA	ERR	1	0	161	145	0	0.00049975	0.0284858	0.00049975	0.00049975	0.00049975	0.00049975	0.00049975	NA	NA	NA	NA	NA	NA	not.assessed	16	2	1	0	0.842105	0.105263	0.0526316	0	0.894737	0.105263	16	1	2	0	0.842105	0.0526316
10802_17	10802	NA	TGCAGCTGGTTAACATCCTGGTCACCTTGATGACTTCAATAATTCTATGCTTTTCCTGTATTCCTTCTT	69	NA	NA	NA	NA	NA	NA	NA	NA	NA	NA	NA	NA	NA	NA	NA	NA	NA	NA	NA	NA	NA	NA	NA	NA	NA	NA	0.943522	1	non.significant	1	12	0	6	0.0769231	0.923077	0	0.315789	0.538462	0.461538	1	11	0	7	0.0833333	0.916667
10802_28	10802	NA	TGCAGCTGGTTAACATCCTGGTCACCTTGATGACTTCAATAATTCTATGCTTTTCCTGTATTCCTTCTT	69	NA	NA	NA	NA	NA	NA	NA	NA	NA	NA	NA	NA	NA	NA	NA	NA	NA	NA	NA	NA	NA	NA	NA	NA	NA	NA	0.943522	1	non.significant	1	12	0	6	0.0769231	0.923077	0	0.315789	0.538462	0.461538	1	11	0	7	0.0833333	0.916667
10802_63	10802	NA	TGCAGCTGGTTAACATCCTGGTCACCTTGATGACTTCAATAATTCTATGCTTTTCCTGTATTCCTTCTT	69	NA	NA	NA	NA	NA	NA	NA	NA	NA	NA	NA	NA	NA	NA	NA	NA	NA	NA	NA	NA	NA	NA	NA	NA	NA	NA	0.943522	1	non.significant	1	12	0	6	0.0769231	0.923077	0	0.315789	0.538462	0.461538	1	11	0	7	0.0833333	0.916667
10803_15	10803	NA	TGCAGCTAAAATCCGTGCAGAAAAACCCACCCTAAGGCTGGGTTTCCATGCTCCAGCTGCCACATGCAA	69	NA	NA	NA	NA	NA	NA	NA	NA	NA	NA	NA	NA	NA	NA	NA	NA	NA	NA	NA	NA	NA	NA	NA	NA	NA	NA	0.203077	1	non.significant	15	0	2	2	0.882353	0	0.117647	0.105263	0.882353	0.117647	10	3	2	4	0.666667	0.2
10803_16	10803	NA	TGCAGCTAAAATCCGTGCAGAAAAACCCACCCTAAGGCTGGGTTTCCATGCTCCAGCTGCCACATGCAA	69	NA	NA	NA	NA	NA	NA	NA	NA	NA	NA	NA	NA	NA	NA	NA	NA	NA	NA	NA	NA	NA	NA	NA	NA	NA	NA	0.188034	1	non.significant	16	0	2	1	0.888889	0	0.111111	0.0526316	0.888889	0.111111	11	3	1	4	0.733333	0.2
10804_47	10804	3291	TGCAGAATGTGCTGTGGGTTTACCATGAATTGCACCCCTACACATTGAAGGGGTGAAATCTGTAGCCTT	69	3	58.773	NA	58.773	3	121.861	58.773	90.317	ABxAA	ERR	1	0	155	142	0	0.00049975	0.033983	0.00049975	0.00049975	0.00049975	0.00049975	0.00049975	NA	NA	NA	NA	NA	NA	not.assessed	NA	NA	NA	NA	NA	NA	NA	NA	NA	NA	NA	NA	NA	NA	NA	NA
10804_66	10804	3292	TGCAGAATGTGCTGTGGGTTTACCATGAATTGCACCCCTACACATTGAAGGGGTGAAATCTGTAGCCTT	69	3	NA	121.861	121.861	3	121.861	58.773	90.317	ABxAA	ERR	0	1	145	152	0	0.00049975	0.0454773	0.00049975	0.00049975	0.00049975	0.00049975	0.00049975	NA	NA	NA	NA	NA	NA	not.assessed	NA	NA	NA	NA	NA	NA	NA	NA	NA	NA	NA	NA	NA	NA	NA	NA
10808_47	10808	3293	TGCAGTGCACTGCTGTGTCCACTAGATAAACTGCGGTTCTGTGGCCGCTAGATAAATTGCTGTGTCCAGT	70	6	NA	81.495	81.495	6	81.495	NA	81.495	ABxAA	CORR	0	1	143	158	0	0.00049975	0.03998	0.00049975	0.00049975	0.00049975	0.00049975	0.00049975	NA	NA	NA	NA	NA	NA	not.assessed	NA	NA	NA	NA	NA	NA	NA	NA	NA	NA	NA	NA	NA	NA	NA	NA
1081_20	1081	NA	TGCAGTTGGCATGATCTCTGTCATTTAATTCTTGAGCCACCATCATTTTGTAAGGATGCAGTTTTAAATCGGCAT	75	NA	NA	NA	NA	NA	NA	NA	NA	NA	NA	NA	NA	NA	NA	NA	NA	NA	NA	NA	NA	NA	NA	NA	NA	NA	NA	NA	NA	not.assessed	0	18	0	1	0	1	0	0.0526316	0.5	0.5	0	18	0	1	0	1
1081_24	1081	NA	TGCAGTTGGCATGATCTCTGTCATTTAATTCTTGAGCCACCATCATTTTGTAAGGATGCAGTTTTAAATCGGCAT	75	NA	NA	NA	NA	NA	NA	NA	NA	NA	NA	NA	NA	NA	NA	NA	NA	NA	NA	NA	NA	NA	NA	NA	NA	NA	NA	NA	NA	not.assessed	0	18	0	1	0	1	0	0.0526316	0.5	0.5	0	18	0	1	0	1
1081_33	1081	NA	TGCAGTTGGCATGATCTCTGTCATTTAATTCTTGAGCCACCATCATTTTGTAAGGATGCAGTTTTAAATCGGCAT	75	NA	NA	NA	NA	NA	NA	NA	NA	NA	NA	NA	NA	NA	NA	NA	NA	NA	NA	NA	NA	NA	NA	NA	NA	NA	NA	NA	NA	not.assessed	0	18	0	1	0	1	0	0.0526316	0.5	0.5	0	18	0	1	0	1
1081_47	1081	NA	TGCAGTTGGCATGATCTCTGTCATTTAATTCTTGAGCCACCATCATTTTGTAAGGATGCAGTTTTAAATCGGCAT	75	NA	NA	NA	NA	NA	NA	NA	NA	NA	NA	NA	NA	NA	NA	NA	NA	NA	NA	NA	NA	NA	NA	NA	NA	NA	NA	NA	NA	not.assessed	0	18	0	1	0	1	0	0.0526316	0.5	0.5	0	18	0	1	0	1
108146_11	108146	NA	TGCAGAAACAGTGCAGATCCACAGCAAATCCTGTAACTAGAATTTTTAATGGAAAAAATTAGTTTGCAT	69	NA	NA	NA	NA	NA	NA	NA	NA	NA	NA	NA	NA	NA	NA	NA	NA	NA	NA	NA	NA	NA	NA	NA	NA	NA	NA	NA	NA	not.assessed	13	1	1	4	0.866667	0.0666667	0.0666667	0.210526	0.9	0.1	14	0	0	5	1	0
108146_15	108146	NA	TGCAGAAACAGTGCAGATCCACAGCAAATCCTGTAACTAGAATTTTTAATGGAAAAAATTAGTTTGCAT	69	NA	NA	NA	NA	NA	NA	NA	NA	NA	NA	NA	NA	NA	NA	NA	NA	NA	NA	NA	NA	NA	NA	NA	NA	NA	NA	NA	NA	not.assessed	13	1	1	4	0.866667	0.0666667	0.0666667	0.210526	0.9	0.1	14	0	0	5	1	0
10815_17	10815	NA	TGCAGATACTTTGTCCACGGCGTCTAACAGGTTCAATGTCCGCGATTGGCCTTCTCACTGCTAGAGACC	69	NA	NA	NA	NA	NA	NA	NA	NA	NA	NA	NA	NA	NA	NA	NA	NA	NA	NA	NA	NA	NA	NA	NA	NA	NA	NA	1	1	non.significant	8	1	2	8	0.727273	0.0909091	0.181818	0.421053	0.772727	0.227273	13	3	1	2	0.764706	0.176471
10815_31	10815	NA	TGCAGATACTTTGTCCACGGCGTCTAACAGGTTCAATGTCCGCGATTGGCCTTCTCACTGCTAGAGACC	69	NA	NA	NA	NA	NA	NA	NA	NA	NA	NA	NA	NA	NA	NA	NA	NA	NA	NA	NA	NA	NA	NA	NA	NA	NA	NA	1	1	non.significant	8	0	3	8	0.727273	0	0.272727	0.421053	0.727273	0.272727	13	3	1	2	0.764706	0.176471
10815_53	10815	NA	TGCAGATACTTTGTCCACGGCGTCTAACAGGTTCAATGTCCGCGATTGGCCTTCTCACTGCTAGAGACC	69	NA	NA	NA	NA	NA	NA	NA	NA	NA	NA	NA	NA	NA	NA	NA	NA	NA	NA	NA	NA	NA	NA	NA	NA	NA	NA	1	1	non.significant	8	1	2	8	0.727273	0.0909091	0.181818	0.421053	0.772727	0.227273	13	3	1	2	0.764706	0.176471
10816_38	10816	3294	TGCAGGTGGCTCCTCTGTAATCTTTTTCTAATACCTAAATCTGGGATTTCAAACCAATTGTCCTTCCAG	69	10	89.715	NA	89.715	10	97.635	89.715	93.675	ABxAA	CORR	1	0	137	136	0	0.00049975	0.063968	0.00049975	0.00049975	0.00049975	0.00049975	0.00049975	NA	NA	NA	NA	NA	NA	not.assessed	NA	NA	NA	NA	NA	NA	NA	NA	NA	NA	NA	NA	NA	NA	NA	NA
10816_48	10816	361	TGCAGGTGGCTCCTCTGTAATCTTTTTCTAATACCTAAATCTGGGATTTCAAACCAATTGTCCTTCCAG	69	10	89.715	97.635	93.675	10	97.635	89.715	93.675	ABxAB	CORR	1	1	70	129	74	0.61969	0.00049975	0.00049975	0.00049975	0.00049975	0.00049975	0.00049975	NA	NA	NA	NA	NA	NA	not.assessed	NA	NA	NA	NA	NA	NA	NA	NA	NA	NA	NA	NA	NA	NA	NA	NA
10816_54	10816	3295	TGCAGGTGGCTCCTCTGTAATCTTTTTCTAATACCTAAATCTGGGATTTCAAACCAATTGTCCTTCCAG	69	10	NA	97.635	97.635	10	97.635	89.715	93.675	ABxAA	CORR	0	1	135	136	0	0.00049975	0.0624688	0.00049975	0.00049975	0.00049975	0.00049975	0.00049975	NA	NA	NA	NA	NA	NA	not.assessed	NA	NA	NA	NA	NA	NA	NA	NA	NA	NA	NA	NA	NA	NA	NA	NA
10822_52	10822	NA	TGCAGGATGCAGCAGAGTCCAGCTGCTATGTGATCTGAAAACACTGTGGCTGACTAATCGTTGGTAGGG	69	NA	NA	NA	NA	NA	NA	NA	NA	NA	NA	NA	NA	NA	NA	NA	NA	NA	NA	NA	NA	NA	NA	NA	NA	NA	NA	0.48	1	non.significant	12	0	1	6	0.923077	0	0.0769231	0.315789	0.923077	0.0769231	11	2	0	6	0.846154	0.153846
10823_32	10823	3296	TGCAGCTGCTGGTGGTCTCTGCCCTAATTTCCGATTCTTGTGCACTCTTTCAGTCCTACTGGTTGGCAT	69	2	49.529	NA	49.529	2	NA	49.529	49.529	ABxAA	CORR	1	0	150	155	0	0.00049975	0.03998	0.00049975	0.00049975	0.00049975	0.00049975	0.00049975	NA	NA	NA	NA	NA	NA	not.assessed	NA	NA	NA	NA	NA	NA	NA	NA	NA	NA	NA	NA	NA	NA	NA	NA
10839_46	10839	3297	TGCAGCACCACCACAGGATAAATGAAGTATTACATAATGCCCATTAAATTCAGTTGGCTGTCTATATAT	69	2	60.673	NA	60.673	2	NA	60.673	60.673	ABxAA	CORR	1	0	143	148	0	0.00049975	0.0509745	0.00049975	0.00049975	0.00049975	0.00049975	0.00049975	NA	NA	NA	NA	NA	NA	not.assessed	NA	NA	NA	NA	NA	NA	NA	NA	NA	NA	NA	NA	NA	NA	NA	NA
1084_18	1084	NA	TGCAGCAGCGGGCGCACCGCTGTTTAAAACATTACAGCGGGCGTCCAGCACATGGAGGTTGTGGCATGA	69	NA	NA	NA	NA	NA	NA	NA	NA	NA	NA	NA	NA	NA	NA	NA	NA	NA	NA	NA	NA	NA	NA	NA	NA	NA	NA	NA	NA	not.assessed	17	2	0	0	0.894737	0.105263	0	0	0.947368	0.0526316	17	1	1	0	0.894737	0.0526316
1084_43	1084	NA	TGCAGCAGCGGGCGCACCGCTGTTTAAAACATTACAGCGGGCGTCCAGCACATGGAGGTTGTGGCATGA	69	NA	NA	NA	NA	NA	NA	NA	NA	NA	NA	NA	NA	NA	NA	NA	NA	NA	NA	NA	NA	NA	NA	NA	NA	NA	NA	NA	NA	not.assessed	17	1	1	0	0.894737	0.0526316	0.0526316	0	0.921053	0.0789474	16	2	1	0	0.842105	0.105263
10853_12	10853	NA	TGCAGAATCCAACCTTGGACTTGGTGCAATCACTGACCTGTCATTCAAGCTAGGTATTGGAATTCTCGT	69	NA	NA	NA	NA	NA	NA	NA	NA	NA	NA	NA	NA	NA	NA	NA	NA	NA	NA	NA	NA	NA	NA	NA	NA	NA	NA	0.604348	1	non.significant	12	2	0	5	0.857143	0.142857	0	0.263158	0.928571	0.0714286	11	5	1	2	0.647059	0.294118
108536_15	108536	NA	TGCAGAAAAAAAAAACAATATAGGTCTATGGGGGAAAAATGCCACAAACTGACTGAAAAAAATGCCATA	69	NA	NA	NA	NA	NA	NA	NA	NA	NA	NA	NA	NA	NA	NA	NA	NA	NA	NA	NA	NA	NA	NA	NA	NA	NA	NA	NA	NA	not.assessed	8	0	0	11	1	0	0	0.578947	1	0	8	0	1	10	0.888889	0
108536_51	108536	NA	TGCAGAAAAAAAAAACAATATAGGTCTATGGGGGAAAAATGCCACAAACTGACTGAAAAAAATGCCATA	69	NA	NA	NA	NA	NA	NA	NA	NA	NA	NA	NA	NA	NA	NA	NA	NA	NA	NA	NA	NA	NA	NA	NA	NA	NA	NA	NA	NA	not.assessed	8	0	0	11	1	0	0	0.578947	1	0	8	0	1	10	0.888889	0
108536_66	108536	NA	TGCAGAAAAAAAAAACAATATAGGTCTATGGGGGAAAAATGCCACAAACTGACTGAAAAAAATGCCATA	69	NA	NA	NA	NA	NA	NA	NA	NA	NA	NA	NA	NA	NA	NA	NA	NA	NA	NA	NA	NA	NA	NA	NA	NA	NA	NA	NA	NA	not.assessed	8	0	0	11	1	0	0	0.578947	1	0	8	0	1	10	0.888889	0
10854_27	10854	NA	TGCAGAATTTTCTTGCACCAGATGCAAAAAATTCTACCTATTTCTCAGTGTCAGTGACTGTCACTGGTA	69	NA	NA	NA	NA	NA	NA	NA	NA	NA	NA	NA	NA	NA	NA	NA	NA	NA	NA	NA	NA	NA	NA	NA	NA	NA	NA	NA	NA	not.assessed	13	0	3	3	0.8125	0	0.1875	0.157895	0.8125	0.1875	14	1	2	2	0.823529	0.0588235
1086_49	1086	2048	TGCAGATAAGATTTACACAATGTTGATGATGAATTTTGGACCCTTCCTCCCTGTAAATGTGTTTCACTT	69	10	108.368	NA	108.368	10	NA	108.368	108.368	ABxAA	CORR	1	0	134	148	0	0.00049975	0.037981	0.00049975	0.00049975	0.00049975	0.00049975	0.00049975	NA	NA	NA	NA	0.202415	1	non.significant	7	5	4	3	0.4375	0.3125	0.25	0.157895	0.59375	0.40625	11	4	2	2	0.647059	0.235294
1086_67	1086	2049	TGCAGATAAGATTTACACAATGTTGATGATGAATTTTGGACCCTTCCTCCCTGTAAATGTGTTTCACTT	69	10	108.368	NA	108.368	10	NA	108.368	108.368	ABxAA	CORR	1	0	134	148	0	0.00049975	0.043978	0.00049975	0.00049975	0.00049975	0.00049975	0.00049975	NA	NA	NA	NA	NA	NA	not.assessed	NA	NA	NA	NA	NA	NA	NA	NA	NA	NA	NA	NA	NA	NA	NA	NA
10862_16	10862	NA	TGCAGACATTTCTTGTTGCAGAAATGTCAGTGACTGTATCCTTCACCTGTATGGGATTTGCAGAAATTC	69	NA	NA	NA	NA	NA	NA	NA	NA	NA	NA	NA	NA	NA	NA	NA	NA	NA	NA	NA	NA	NA	NA	NA	NA	NA	NA	NA	NA	not.assessed	17	0	2	0	0.894737	0	0.105263	0	0.894737	0.105263	17	1	0	1	0.944444	0.0555556
10862_41	10862	NA	TGCAGACATTTCTTGTTGCAGAAATGTCAGTGACTGTATCCTTCACCTGTATGGGATTTGCAGAAATTC	69	NA	NA	NA	NA	NA	NA	NA	NA	NA	NA	NA	NA	NA	NA	NA	NA	NA	NA	NA	NA	NA	NA	NA	NA	NA	NA	NA	NA	not.assessed	16	0	2	1	0.888889	0	0.111111	0.0526316	0.888889	0.111111	15	2	0	2	0.882353	0.117647
10862_56	10862	NA	TGCAGACATTTCTTGTTGCAGAAATGTCAGTGACTGTATCCTTCACCTGTATGGGATTTGCAGAAATTC	69	NA	NA	NA	NA	NA	NA	NA	NA	NA	NA	NA	NA	NA	NA	NA	NA	NA	NA	NA	NA	NA	NA	NA	NA	NA	NA	NA	NA	not.assessed	17	0	2	0	0.894737	0	0.105263	0	0.894737	0.105263	16	2	0	1	0.888889	0.111111
10862_58	10862	NA	TGCAGACATTTCTTGTTGCAGAAATGTCAGTGACTGTATCCTTCACCTGTATGGGATTTGCAGAAATTC	69	NA	NA	NA	NA	NA	NA	NA	NA	NA	NA	NA	NA	NA	NA	NA	NA	NA	NA	NA	NA	NA	NA	NA	NA	NA	NA	NA	NA	not.assessed	17	0	2	0	0.894737	0	0.105263	0	0.894737	0.105263	16	2	0	1	0.888889	0.111111
10867_52	10867	3298	TGCAGACGTATATCAGTGTATGGCCAATGTATGGTGGTAACTAGAGATGAGCGGGTCCGGATTCCCGAA	69	1	54.472	NA	54.472	1	NA	54.472	54.472	ABxAA	CORR	1	0	113	98	1	0.00049975	0.15992	0.00049975	0.00049975	0.00049975	0.00049975	0.00049975	NA	NA	NA	NA	NA	NA	not.assessed	NA	NA	NA	NA	NA	NA	NA	NA	NA	NA	NA	NA	NA	NA	NA	NA
10875_45	10875	3299	TGCAGCTACATGGACATAGAAGTCAATGAGTCAGCTCCTGTTCACAAGCTTCTATGGGAGAGCGTTCTG	69	6	NA	85.116	85.116	6	85.116	NA	85.116	ABxAA	CORR	0	1	152	119	0	0.00049975	0.009995	0.00049975	0.00049975	0.00049975	0.00049975	0.00049975	NA	NA	NA	NA	NA	NA	not.assessed	NA	NA	NA	NA	NA	NA	NA	NA	NA	NA	NA	NA	NA	NA	NA	NA
1088_23	1088	2050	TGCAGTACATGGCTGGGTTCACATGGCTTTTACTCGCATTTTCATGCGTGAAACAGGCACTTTACATGC	69	4	NA	93.631	93.631	4	93.631	NA	93.631	ABxAA	CORR	0	1	110	118	0	0.00049975	0.0844578	0.00049975	0.00049975	0.00049975	0.00049975	0.00049975	NA	NA	NA	NA	NA	NA	not.assessed	NA	NA	NA	NA	NA	NA	NA	NA	NA	NA	NA	NA	NA	NA	NA	NA
1088_37	1088	NA	TGCAGTACATGGCTGGGTTCACATGGCTTTTACTCGCATTTTCATGCGTGAAACAGGCACTTTACATGC	69	NA	NA	NA	NA	4	93.631	NA	93.631	NA	NA	NA	NA	NA	NA	NA	NA	NA	NA	NA	NA	NA	NA	NA	NA	NA	NA	NA	NA	not.assessed	11	0	2	6	0.846154	0	0.153846	0.315789	0.846154	0.153846	11	1	0	7	0.916667	0.0833333
1088_47	1088	2051	TGCAGTACATGGCTGGGTTCACATGGCTTTTACTCGCATTTTCATGCGTGAAACAGGCACTTTACATGC	69	4	NA	93.631	93.631	4	93.631	NA	93.631	ABxAA	CORR	0	1	119	106	1	0.00049975	0.168416	0.00049975	0.00049975	0.00049975	0.00049975	0.00049975	NA	NA	NA	NA	NA	NA	not.assessed	NA	NA	NA	NA	NA	NA	NA	NA	NA	NA	NA	NA	NA	NA	NA	NA
10884_23	10884	3300	TGCAGATTTTCAGTGCAGATTCCGCACAGCAAATCCACAACAATTTACAGTACAAAATCCCATCCATAT	69	7	NA	57.696	57.696	7	57.696	49.72	55.0373	ABxAA	CORR	0	1	143	149	2	0.00049975	0.247876	0.00049975	0.00049975	0.00049975	0.00049975	0.00049975	NA	NA	NA	NA	0.589627	1	non.significant	12	5	0	2	0.705882	0.294118	0	0.105263	0.852941	0.147059	13	5	0	1	0.722222	0.277778
10884_24	10884	3301	TGCAGATTTTCAGTGCAGATTCCGCACAGCAAATCCACAACAATTTACAGTACAAAATCCCATCCATAT	69	7	NA	57.696	57.696	7	57.696	49.72	55.0373	ABxAA	CORR	0	1	144	150	1	0.00049975	0.122939	0.00049975	0.00049975	0.00049975	0.00049975	0.00049975	NA	NA	NA	NA	NA	NA	not.assessed	NA	NA	NA	NA	NA	NA	NA	NA	NA	NA	NA	NA	NA	NA	NA	NA
10884_29	10884	3302	TGCAGATTTTCAGTGCAGATTCCGCACAGCAAATCCACAACAATTTACAGTACAAAATCCCATCCATAT	69	7	49.72	NA	49.72	7	57.696	49.72	55.0373	ABxAA	CORR	1	0	153	144	0	0.00049975	0.0524738	0.00049975	0.00049975	0.00049975	0.00049975	0.00049975	NA	NA	NA	NA	NA	NA	not.assessed	NA	NA	NA	NA	NA	NA	NA	NA	NA	NA	NA	NA	NA	NA	NA	NA
108952_23	108952	NA	TGCAGCTCTGCCTCCTCAGATTGTCCGTTGTGTAAAAAACACAAGTCTATCCCAGGCTCACCAGGAAGTC	70	NA	NA	NA	NA	NA	NA	NA	NA	NA	NA	NA	NA	NA	NA	NA	NA	NA	NA	NA	NA	NA	NA	NA	NA	NA	NA	NA	NA	not.assessed	17	1	1	0	0.894737	0.0526316	0.0526316	0	0.921053	0.0789474	16	2	1	0	0.842105	0.105263
109062_22	109062	NA	TGCAGCTGTCACTCAATGGTTAAAATCAGTAGCGCTACAAAAAGTCTCCATGTAGCCTTAGGGTGAGTC	69	NA	NA	NA	NA	NA	NA	NA	NA	NA	NA	NA	NA	NA	NA	NA	NA	NA	NA	NA	NA	NA	NA	NA	NA	NA	NA	NA	NA	not.assessed	10	1	1	7	0.833333	0.0833333	0.0833333	0.368421	0.875	0.125	16	2	0	1	0.888889	0.111111
10917_36	10917	NA	TGCAGCCTAATCAGCCTATTGGCTAATCAGGCCCTGCTAGCAGCATTCCCTGTCTGTTGCAAATTTCAT	69	NA	NA	NA	NA	NA	NA	NA	NA	NA	NA	NA	NA	NA	NA	NA	NA	NA	NA	NA	NA	NA	NA	NA	NA	NA	NA	NA	NA	not.assessed	15	0	2	2	0.882353	0	0.117647	0.105263	0.882353	0.117647	10	1	0	8	0.909091	0.0909091
10917_37	10917	NA	TGCAGCCTAATCAGCCTATTGGCTAATCAGGCCCTGCTAGCAGCATTCCCTGTCTGTTGCAAATTTCAT	69	NA	NA	NA	NA	NA	NA	NA	NA	NA	NA	NA	NA	NA	NA	NA	NA	NA	NA	NA	NA	NA	NA	NA	NA	NA	NA	NA	NA	not.assessed	15	0	2	2	0.882353	0	0.117647	0.105263	0.882353	0.117647	10	1	0	8	0.909091	0.0909091
10917_53	10917	NA	TGCAGCCTAATCAGCCTATTGGCTAATCAGGCCCTGCTAGCAGCATTCCCTGTCTGTTGCAAATTTCAT	69	NA	NA	NA	NA	NA	NA	NA	NA	NA	NA	NA	NA	NA	NA	NA	NA	NA	NA	NA	NA	NA	NA	NA	NA	NA	NA	0.501976	1	non.significant	13	2	2	2	0.764706	0.117647	0.117647	0.105263	0.823529	0.176471	9	1	1	8	0.818182	0.0909091
10917_67	10917	NA	TGCAGCCTAATCAGCCTATTGGCTAATCAGGCCCTGCTAGCAGCATTCCCTGTCTGTTGCAAATTTCAT	69	NA	NA	NA	NA	NA	NA	NA	NA	NA	NA	NA	NA	NA	NA	NA	NA	NA	NA	NA	NA	NA	NA	NA	NA	NA	NA	NA	NA	not.assessed	15	0	1	3	0.9375	0	0.0625	0.157895	0.9375	0.0625	10	1	0	8	0.909091	0.0909091
10928_51	10928	NA	TGCAGCTGCATGATTTCCATGTAGCTGCATACTCTGCAAGGACGTTCACAAAGTGGTTAAACAAGTCACAGG	72	NA	NA	NA	NA	NA	NA	NA	NA	NA	NA	NA	NA	NA	NA	NA	NA	NA	NA	NA	NA	NA	NA	NA	NA	NA	NA	0.440829	1	non.significant	10	2	1	6	0.769231	0.153846	0.0769231	0.315789	0.846154	0.153846	6	2	2	9	0.6	0.2
10932_11	10932	NA	TGCAGGTCAGCGCTGGGCATTGATCTACCTGTAAAGTGTCCTCTTCATTTTCCCTATGCTGATTCTCTG	69	NA	NA	NA	NA	1	NA	66.618	66.618	NA	NA	NA	NA	NA	NA	NA	NA	NA	NA	NA	NA	NA	NA	NA	NA	NA	NA	1	1	non.significant	18	0	0	1	1	0	0	0.0526316	1	0	15	2	2	0	0.789474	0.105263
10932_12	10932	NA	TGCAGGTCAGCGCTGGGCATTGATCTACCTGTAAAGTGTCCTCTTCATTTTCCCTATGCTGATTCTCTG	69	NA	NA	NA	NA	1	NA	66.618	66.618	NA	NA	NA	NA	NA	NA	NA	NA	NA	NA	NA	NA	NA	NA	NA	NA	NA	NA	1	1	non.significant	18	0	0	1	1	0	0	0.0526316	1	0	15	2	2	0	0.789474	0.105263
10932_52	10932	3304	TGCAGGTCAGCGCTGGGCATTGATCTACCTGTAAAGTGTCCTCTTCATTTTCCCTATGCTGATTCTCTG	69	1	66.618	NA	66.618	1	NA	66.618	66.618	ABxAA	CORR	1	0	172	135	0	0.00049975	0.0129935	0.00049975	0.00049975	0.00049975	0.00049975	0.00049975	NA	NA	NA	NA	NA	NA	not.assessed	NA	NA	NA	NA	NA	NA	NA	NA	NA	NA	NA	NA	NA	NA	NA	NA
10932_7	10932	3303	TGCAGGTCAGCGCTGGGCATTGATCTACCTGTAAAGTGTCCTCTTCATTTTCCCTATGCTGATTCTCTG	69	1	66.618	NA	66.618	1	NA	66.618	66.618	ABxAA	CORR	1	0	135	170	0	0.00049975	0.00749625	0.00049975	0.00049975	0.00049975	0.00049975	0.00049975	NA	NA	NA	NA	NA	NA	not.assessed	NA	NA	NA	NA	NA	NA	NA	NA	NA	NA	NA	NA	NA	NA	NA	NA
109349_17	109349	NA	TGCAGTCAGCCCATCCTAAATTCTTACCCTAACAACTTCTGTAAGGAGGGGCGCTTCGGTGTGGTGATC	69	NA	NA	NA	NA	NA	NA	NA	NA	NA	NA	NA	NA	NA	NA	NA	NA	NA	NA	NA	NA	NA	NA	NA	NA	NA	NA	0.700212	1	non.significant	9	2	0	8	0.818182	0.181818	0	0.421053	0.909091	0.0909091	6	1	0	12	0.857143	0.142857
109349_19	109349	NA	TGCAGTCAGCCCATCCTAAATTCTTACCCTAACAACTTCTGTAAGGAGGGGCGCTTCGGTGTGGTGATC	69	NA	NA	NA	NA	NA	NA	NA	NA	NA	NA	NA	NA	NA	NA	NA	NA	NA	NA	NA	NA	NA	NA	NA	NA	NA	NA	0.937364	1	non.significant	9	4	0	6	0.692308	0.307692	0	0.315789	0.846154	0.153846	6	1	0	12	0.857143	0.142857
109349_21	109349	NA	TGCAGTCAGCCCATCCTAAATTCTTACCCTAACAACTTCTGTAAGGAGGGGCGCTTCGGTGTGGTGATC	69	NA	NA	NA	NA	NA	NA	NA	NA	NA	NA	NA	NA	NA	NA	NA	NA	NA	NA	NA	NA	NA	NA	NA	NA	NA	NA	0.60835	1	non.significant	9	4	0	6	0.692308	0.307692	0	0.315789	0.846154	0.153846	6	2	0	11	0.75	0.25
109349_61	109349	NA	TGCAGTCAGCCCATCCTAAATTCTTACCCTAACAACTTCTGTAAGGAGGGGCGCTTCGGTGTGGTGATC	69	NA	NA	NA	NA	NA	NA	NA	NA	NA	NA	NA	NA	NA	NA	NA	NA	NA	NA	NA	NA	NA	NA	NA	NA	NA	NA	0.60835	1	non.significant	9	3	1	6	0.692308	0.230769	0.0769231	0.315789	0.807692	0.192308	6	2	0	11	0.75	0.25
10937_25	10937	3305	TGCAGTTATGTTAGAATGTATTCATGGACTACTTACCACAAAGTAGTATAGCAATGAGGATTTCACCATAAAGCCAT	77	3	NA	88.949	88.949	3	88.949	NA	88.949	ABxAA	CORR	0	1	113	122	1	0.00049975	0.169915	0.00049975	0.00049975	0.00049975	0.00049975	0.00049975	NA	NA	NA	NA	0.800973	1	non.significant	10	4	0	5	0.714286	0.285714	0	0.263158	0.857143	0.142857	9	3	1	6	0.692308	0.230769
1094_41	1094	NA	TGCAGTTTTTCGCAATAGTTTGTCAAATGTATGCAAAAATCCTTTTAATGTAGTAACCAAGATTGAAAA	69	NA	NA	NA	NA	NA	NA	NA	NA	NA	NA	NA	NA	NA	NA	NA	NA	NA	NA	NA	NA	NA	NA	NA	NA	NA	NA	0.478261	1	non.significant	12	1	2	4	0.8	0.0666667	0.133333	0.210526	0.833333	0.166667	10	2	1	6	0.769231	0.153846
10944_31	10944	3306	TGCAGCTGCACCCCCTCCCTTTCACAGCATGTACAGGCAAAGAAGCTCCAGCCCTCTCCCTTCTCACAA	69	8	58.611	NA	58.611	8	NA	58.611	58.611	ABxAA	CORR	1	0	125	131	0	0.00049975	0.057971	0.00049975	0.00049975	0.00049975	0.00049975	0.00049975	NA	NA	NA	NA	NA	NA	not.assessed	NA	NA	NA	NA	NA	NA	NA	NA	NA	NA	NA	NA	NA	NA	NA	NA
10945_19	10945	3307	TGCAGCTTCTGAAGAAGCCGGCTTGCCACATTTGGAATACCTCCATATATTGTGGAGAAGAGCGAGAAG	69	3	58.773	NA	58.773	3	NA	58.773	58.773	ABxAA	CORR	1	0	156	150	0	0.00049975	0.041979	0.00049975	0.00049975	0.00049975	0.00049975	0.00049975	NA	NA	NA	NA	NA	NA	not.assessed	NA	NA	NA	NA	NA	NA	NA	NA	NA	NA	NA	NA	NA	NA	NA	NA
10945_64	10945	NA	TGCAGCTTCTGAAGAAGCCGGCTTGCCACATTTGGAATACCTCCATATATTGTGGAGAAGAGCGAGAAG	69	NA	NA	NA	NA	3	NA	58.773	58.773	NA	NA	NA	NA	NA	NA	NA	NA	NA	NA	NA	NA	NA	NA	NA	NA	NA	NA	0.444445	1	non.significant	12	7	0	0	0.631579	0.368421	0	0	0.815789	0.184211	15	4	0	0	0.789474	0.210526
10946_54	10946	NA	TGCAGCAGTATCATGATGGACATTCCACCTATGTTAGTTCTGGCTTTCCACATCCAAACCTTTAATCAG	69	NA	NA	NA	NA	NA	NA	NA	NA	NA	NA	NA	NA	NA	NA	NA	NA	NA	NA	NA	NA	NA	NA	NA	NA	NA	NA	0.723314	1	non.significant	6	1	3	9	0.6	0.1	0.3	0.473684	0.65	0.35	7	3	2	7	0.583333	0.25
10949_12	10949	NA	TGCAGCTACACCGCCCCACACACAGAGCTGGCATACTTGTGTGTTATTTCCCTGTATGTGGCCGGTTTG	69	NA	NA	NA	NA	NA	NA	NA	NA	NA	NA	NA	NA	NA	NA	NA	NA	NA	NA	NA	NA	NA	NA	NA	NA	NA	NA	NA	NA	not.assessed	13	0	1	5	0.928571	0	0.0714286	0.263158	0.928571	0.0714286	17	0	1	1	0.944444	0
109587_53	109587	NA	TGCAGGAGGCAAGATCTTGCGACAAGACATTTGACCAGCGGGAGCGCGCACCGGATCGCAATCGCACGT	69	NA	NA	NA	NA	NA	NA	NA	NA	NA	NA	NA	NA	NA	NA	NA	NA	NA	NA	NA	NA	NA	NA	NA	NA	NA	NA	0.224775	1	non.significant	7	0	0	12	1	0	0	0.631579	1	0	4	3	2	10	0.444444	0.333333
109596_15	109596	8512	TGCAGGCATCATATGAGGTAGAGGGCGACAAACTGGGAGAATCGCTTGTAGAGAAGGATCTGGGTGTAC	69	1	NA	152.133	152.133	1	152.133	56.76	116.368	ABxAA	ERR	0	1	163	119	3	0.00049975	0.017991	0.00049975	0.00049975	0.00049975	0.00049975	0.00049975	NA	NA	NA	NA	0.502091	1	non.significant	15	3	0	1	0.833333	0.166667	0	0.0526316	0.916667	0.0833333	16	2	1	0	0.842105	0.105263
109596_36	109596	8513	TGCAGGCATCATATGAGGTAGAGGGCGACAAACTGGGAGAATCGCTTGTAGAGAAGGATCTGGGTGTAC	69	1	NA	152.133	152.133	1	152.133	56.76	116.368	ABxAA	ERR	0	1	165	119	3	0.00049975	0.0134933	0.00049975	0.00049975	0.00049975	0.00049975	0.00049975	NA	NA	NA	NA	NA	NA	not.assessed	NA	NA	NA	NA	NA	NA	NA	NA	NA	NA	NA	NA	NA	NA	NA	NA
109596_40	109596	8514	TGCAGGCATCATATGAGGTAGAGGGCGACAAACTGGGAGAATCGCTTGTAGAGAAGGATCTGGGTGTAC	69	1	56.76	NA	56.76	1	152.133	56.76	116.368	ABxAA	ERR	1	0	163	129	0	0.00049975	0.00549725	0.00049975	0.00049975	0.00049975	0.00049975	0.00049975	NA	NA	NA	NA	0.580573	1	non.significant	15	3	0	1	0.833333	0.166667	0	0.0526316	0.916667	0.0833333	14	2	1	2	0.823529	0.117647
109596_48	109596	1616	TGCAGGCATCATATGAGGTAGAGGGCGACAAACTGGGAGAATCGCTTGTAGAGAAGGATCTGGGTGTAC	69	1	56.76	152.133	104.447	1	152.133	56.76	116.368	ABxAB	ERR	1	1	76	139	65	0.682159	0.00049975	0.00049975	0.00049975	0.00049975	0.00049975	0.00049975	NA	NA	NA	NA	NA	NA	not.assessed	NA	NA	NA	NA	NA	NA	NA	NA	NA	NA	NA	NA	NA	NA	NA	NA
109596_49	109596	NA	TGCAGGCATCATATGAGGTAGAGGGCGACAAACTGGGAGAATCGCTTGTAGAGAAGGATCTGGGTGTAC	69	NA	NA	NA	NA	1	152.133	56.76	116.368	NA	NA	NA	NA	NA	NA	NA	NA	NA	NA	NA	NA	NA	NA	NA	NA	NA	NA	0.462272	1	non.significant	14	3	0	2	0.823529	0.176471	0	0.105263	0.911765	0.0882353	16	2	1	0	0.842105	0.105263
109653_37	109653	NA	TGCAGATATGTAACAGATGCACATAACCACATGGGTAAAGAACTGACGAGCAGAGCGGGGAACAAAGATG	70	NA	NA	NA	NA	NA	NA	NA	NA	NA	NA	NA	NA	NA	NA	NA	NA	NA	NA	NA	NA	NA	NA	NA	NA	NA	NA	NA	NA	not.assessed	15	0	1	3	0.9375	0	0.0625	0.157895	0.9375	0.0625	15	0	1	3	0.9375	0
10969_11	10969	3308	TGCAGAAGCTCAAACCAATTGGTCAAAGTCCTGCTTCTGAGGGGCTCCCTGATCTTCCCCCACAGCAGCA	70	9	NA	85.319	85.319	9	85.319	NA	85.319	ABxAA	CORR	0	1	138	151	0	0.00049975	0.0389805	0.00049975	0.00049975	0.00049975	0.00049975	0.00049975	NA	NA	NA	NA	NA	NA	not.assessed	NA	NA	NA	NA	NA	NA	NA	NA	NA	NA	NA	NA	NA	NA	NA	NA
10972_16	10972	NA	TGCAGACAATGGTGCGTAATAAGATAAGCATTAAAGATAAGCAAATTTTGACTACTTGGAGACTTTCTA	69	NA	NA	NA	NA	6	5.239	16.96	11.0995	NA	NA	NA	NA	NA	NA	NA	NA	NA	NA	NA	NA	NA	NA	NA	NA	NA	NA	NA	NA	not.assessed	15	1	1	2	0.882353	0.0588235	0.0588235	0.105263	0.911765	0.0882353	16	2	0	1	0.888889	0.111111
10972_20	10972	NA	TGCAGACAATGGTGCGTAATAAGATAAGCATTAAAGATAAGCAAATTTTGACTACTTGGAGACTTTCTA	69	NA	NA	NA	NA	6	5.239	16.96	11.0995	NA	NA	NA	NA	NA	NA	NA	NA	NA	NA	NA	NA	NA	NA	NA	NA	NA	NA	NA	NA	not.assessed	15	1	1	2	0.882353	0.0588235	0.0588235	0.105263	0.911765	0.0882353	16	2	0	1	0.888889	0.111111
10972_34	10972	362	TGCAGACAATGGTGCGTAATAAGATAAGCATTAAAGATAAGCAAATTTTGACTACTTGGAGACTTTCTA	69	6	16.96	5.239	11.0995	6	5.239	16.96	11.0995	ABxAB	CORR	1	1	74	128	74	0.481259	0.00049975	0.00049975	0.00049975	0.00049975	0.00049975	0.00049975	NA	NA	NA	NA	NA	NA	not.assessed	NA	NA	NA	NA	NA	NA	NA	NA	NA	NA	NA	NA	NA	NA	NA	NA
10978_14	10978	3309	TGCAGCGCCACCACAGTTAACATAATGCATTTCACAGTTTCCATAGCAATCTATAGGCTGTCCAGGTTA	69	11	NA	53.641	53.641	11	53.641	NA	53.641	ABxAA	CORR	0	1	147	148	0	0.00049975	0.045977	0.00049975	0.00049975	0.00049975	0.00049975	0.00049975	NA	NA	NA	NA	NA	NA	not.assessed	14	1	1	3	0.875	0.0625	0.0625	0.157895	0.90625	0.09375	17	0	1	1	0.944444	0
10979_50	10979	3310	TGCAGCTGCATCCCCTCCTCTCCTCCTCCCTGTCTTATAGTAGATTTCAAGGGAGTCGTCTGACACAGC	69	4	NA	159.501	159.501	4	159.501	90.32	136.441	ABxAA	CORR	0	1	128	104	0	0.00049975	0.023988	0.00049975	0.00049975	0.00049975	0.00049975	0.00049975	NA	NA	NA	NA	NA	NA	not.assessed	NA	NA	NA	NA	NA	NA	NA	NA	NA	NA	NA	NA	NA	NA	NA	NA
10979_53	10979	3311	TGCAGCTGCATCCCCTCCTCTCCTCCTCCCTGTCTTATAGTAGATTTCAAGGGAGTCGTCTGACACAGC	69	4	90.32	NA	90.32	4	159.501	90.32	136.441	ABxAA	CORR	1	0	137	96	1	0.00049975	0.00649675	0.00049975	0.00049975	0.00049975	0.00049975	0.00049975	NA	NA	NA	NA	NA	NA	not.assessed	NA	NA	NA	NA	NA	NA	NA	NA	NA	NA	NA	NA	NA	NA	NA	NA
10979_60	10979	3312	TGCAGCTGCATCCCCTCCTCTCCTCCTCCCTGTCTTATAGTAGATTTCAAGGGAGTCGTCTGACACAGC	69	4	NA	159.501	159.501	4	159.501	90.32	136.441	ABxAA	CORR	0	1	128	109	1	0.00049975	0.101949	0.00049975	0.00049975	0.00049975	0.00049975	0.00049975	NA	NA	NA	NA	NA	NA	not.assessed	NA	NA	NA	NA	NA	NA	NA	NA	NA	NA	NA	NA	NA	NA	NA	NA
10983_18	10983	NA	TGCAGCAAAGTCCAGATTCCTGTACAGGGGTTAATGGGTGAAACCCAGGGGGCTCCTTAGCTCTGCTCC	69	NA	NA	NA	NA	NA	NA	NA	NA	NA	NA	NA	NA	NA	NA	NA	NA	NA	NA	NA	NA	NA	NA	NA	NA	NA	NA	NA	NA	not.assessed	10	2	0	7	0.833333	0.166667	0	0.368421	0.916667	0.0833333	14	0	1	4	0.933333	0
10983_28	10983	NA	TGCAGCAAAGTCCAGATTCCTGTACAGGGGTTAATGGGTGAAACCCAGGGGGCTCCTTAGCTCTGCTCC	69	NA	NA	NA	NA	NA	NA	NA	NA	NA	NA	NA	NA	NA	NA	NA	NA	NA	NA	NA	NA	NA	NA	NA	NA	NA	NA	NA	NA	not.assessed	10	2	0	7	0.833333	0.166667	0	0.368421	0.916667	0.0833333	14	0	1	4	0.933333	0
10983_35	10983	NA	TGCAGCAAAGTCCAGATTCCTGTACAGGGGTTAATGGGTGAAACCCAGGGGGCTCCTTAGCTCTGCTCC	69	NA	NA	NA	NA	NA	NA	NA	NA	NA	NA	NA	NA	NA	NA	NA	NA	NA	NA	NA	NA	NA	NA	NA	NA	NA	NA	NA	NA	not.assessed	10	2	0	7	0.833333	0.166667	0	0.368421	0.916667	0.0833333	14	0	1	4	0.933333	0
10983_45	10983	NA	TGCAGCAAAGTCCAGATTCCTGTACAGGGGTTAATGGGTGAAACCCAGGGGGCTCCTTAGCTCTGCTCC	69	NA	NA	NA	NA	NA	NA	NA	NA	NA	NA	NA	NA	NA	NA	NA	NA	NA	NA	NA	NA	NA	NA	NA	NA	NA	NA	NA	NA	not.assessed	10	1	1	7	0.833333	0.0833333	0.0833333	0.368421	0.875	0.125	14	0	1	4	0.933333	0
10983_50	10983	NA	TGCAGCAAAGTCCAGATTCCTGTACAGGGGTTAATGGGTGAAACCCAGGGGGCTCCTTAGCTCTGCTCC	69	NA	NA	NA	NA	NA	NA	NA	NA	NA	NA	NA	NA	NA	NA	NA	NA	NA	NA	NA	NA	NA	NA	NA	NA	NA	NA	NA	NA	not.assessed	6	1	1	11	0.75	0.125	0.125	0.578947	0.8125	0.1875	13	0	1	5	0.928571	0
10983_58	10983	NA	TGCAGCAAAGTCCAGATTCCTGTACAGGGGTTAATGGGTGAAACCCAGGGGGCTCCTTAGCTCTGCTCC	69	NA	NA	NA	NA	NA	NA	NA	NA	NA	NA	NA	NA	NA	NA	NA	NA	NA	NA	NA	NA	NA	NA	NA	NA	NA	NA	NA	NA	not.assessed	10	2	0	7	0.833333	0.166667	0	0.368421	0.916667	0.0833333	14	0	1	4	0.933333	0
10983_63	10983	NA	TGCAGCAAAGTCCAGATTCCTGTACAGGGGTTAATGGGTGAAACCCAGGGGGCTCCTTAGCTCTGCTCC	69	NA	NA	NA	NA	NA	NA	NA	NA	NA	NA	NA	NA	NA	NA	NA	NA	NA	NA	NA	NA	NA	NA	NA	NA	NA	NA	NA	NA	not.assessed	5	1	1	12	0.714286	0.142857	0.142857	0.631579	0.785714	0.214286	9	0	1	9	0.9	0
10986_48	10986	NA	TGCAGAAATCCACGGGACAAGCTCGGATTACTAACATGTATTTCACACGGCATTTATGACATTTTACCA	69	NA	NA	NA	NA	NA	NA	NA	NA	NA	NA	NA	NA	NA	NA	NA	NA	NA	NA	NA	NA	NA	NA	NA	NA	NA	NA	NA	NA	not.assessed	9	1	0	9	0.9	0.1	0	0.473684	0.95	0.05	9	1	0	9	0.9	0.1
1099_39	1099	68	TGCAGAAGAAACTGTTGCAGGAGATGGAAGTTTCCACAGGCGGATCTCAAGGAGCTGCAAAAAAAAAAG	69	10	57.922	69.748	63.835	10	69.748	57.922	60.8785	ABxAB	CORR	1	1	69	106	48	0.0944528	0.00049975	0.00049975	0.00049975	0.00049975	0.00049975	0.00049975	NA	NA	NA	NA	NA	NA	not.assessed	NA	NA	NA	NA	NA	NA	NA	NA	NA	NA	NA	NA	NA	NA	NA	NA
1099_42	1099	2052	TGCAGAAGAAACTGTTGCAGGAGATGGAAGTTTCCACAGGCGGATCTCAAGGAGCTGCAAAAAAAAAAG	69	10	57.922	NA	57.922	10	69.748	57.922	60.8785	ABxAA	CORR	1	0	126	100	0	0.00049975	0.0244878	0.00049975	0.00049975	0.00049975	0.00049975	0.00049975	NA	NA	NA	NA	NA	NA	not.assessed	NA	NA	NA	NA	NA	NA	NA	NA	NA	NA	NA	NA	NA	NA	NA	NA
10995_22	10995	3313	TGCAGGTCAGTACAATTCTAGTGATGCTTGCATTGGACTCACAGAGCACTGGTTTGTTATATAAAAACC	69	3	NA	106.094	106.094	3	105.93	NA	105.93	ABxAA	CORR	0	1	121	139	1	0.00049975	0.0929535	0.00049975	0.00049975	0.00049975	0.00049975	0.00049975	NA	NA	NA	NA	NA	NA	not.assessed	NA	NA	NA	NA	NA	NA	NA	NA	NA	NA	NA	NA	NA	NA	NA	NA
10995_68	10995	3314	TGCAGGTCAGTACAATTCTAGTGATGCTTGCATTGGACTCACAGAGCACTGGTTTGTTATATAAAAACC	69	3	NA	105.767	105.767	3	105.93	NA	105.93	ABxAA	CORR	0	1	142	122	0	0.00049975	0.035982	0.00049975	0.00049975	0.00049975	0.00049975	0.00049975	NA	NA	NA	NA	NA	NA	not.assessed	NA	NA	NA	NA	NA	NA	NA	NA	NA	NA	NA	NA	NA	NA	NA	NA
110_40	110	NA	TGCAGCACTCACATCACCACATGACCCTTCGTTTCCAAGGTCTCAAAGTTTTCCGGGTGGTCCCCATAC	69	NA	NA	NA	NA	NA	NA	NA	NA	NA	NA	NA	NA	NA	NA	NA	NA	NA	NA	NA	NA	NA	NA	NA	NA	NA	NA	0.473684	1	non.significant	0	13	0	6	0	1	0	0.315789	0.5	0.5	1	11	0	7	0.0833333	0.916667
110_54	110	NA	TGCAGCACTCACATCACCACATGACCCTTCGTTTCCAAGGTCTCAAAGTTTTCCGGGTGGTCCCCATAC	69	NA	NA	NA	NA	NA	NA	NA	NA	NA	NA	NA	NA	NA	NA	NA	NA	NA	NA	NA	NA	NA	NA	NA	NA	NA	NA	NA	NA	not.assessed	11	2	0	6	0.846154	0.153846	0	0.315789	0.923077	0.0769231	11	2	0	6	0.846154	0.153846
110_55	110	NA	TGCAGCACTCACATCACCACATGACCCTTCGTTTCCAAGGTCTCAAAGTTTTCCGGGTGGTCCCCATAC	69	NA	NA	NA	NA	NA	NA	NA	NA	NA	NA	NA	NA	NA	NA	NA	NA	NA	NA	NA	NA	NA	NA	NA	NA	NA	NA	0.473684	1	non.significant	0	13	0	6	0	1	0	0.315789	0.5	0.5	1	11	0	7	0.0833333	0.916667
110_66	110	NA	TGCAGCACTCACATCACCACATGACCCTTCGTTTCCAAGGTCTCAAAGTTTTCCGGGTGGTCCCCATAC	69	NA	NA	NA	NA	NA	NA	NA	NA	NA	NA	NA	NA	NA	NA	NA	NA	NA	NA	NA	NA	NA	NA	NA	NA	NA	NA	NA	NA	not.assessed	11	2	0	6	0.846154	0.153846	0	0.315789	0.923077	0.0769231	11	2	0	6	0.846154	0.153846
110_68	110	NA	TGCAGCACTCACATCACCACATGACCCTTCGTTTCCAAGGTCTCAAAGTTTTCCGGGTGGTCCCCATAC	69	NA	NA	NA	NA	NA	NA	NA	NA	NA	NA	NA	NA	NA	NA	NA	NA	NA	NA	NA	NA	NA	NA	NA	NA	NA	NA	0.473684	1	non.significant	0	13	0	6	0	1	0	0.315789	0.5	0.5	1	11	0	7	0.0833333	0.916667
11004_14	11004	3315	TGCAGCTGAGACCGTGGACGGTAAAGTCTAGAGAGGATATTTTACAGTCTTGTATTACAGTATGGGATC	69	1	NA	0.326	0.326	1	0.326	4.9675	2.92233	ABxAA	CORR	0	1	136	127	0	0.00049975	0.0589705	0.00049975	0.00049975	0.00049975	0.00049975	0.00049975	NA	NA	NA	NA	NA	NA	not.assessed	NA	NA	NA	NA	NA	NA	NA	NA	NA	NA	NA	NA	NA	NA	NA	NA
11004_17	11004	3316	TGCAGCTGAGACCGTGGACGGTAAAGTCTAGAGAGGATATTTTACAGTCTTGTATTACAGTATGGGATC	69	1	6.621	NA	6.621	1	0.326	4.9675	2.92233	ABxAA	CORR	1	0	132	135	1	0.00049975	0.167416	0.00049975	0.00049975	0.00049975	0.00049975	0.00049975	NA	NA	NA	NA	NA	NA	not.assessed	15	0	2	2	0.882353	0	0.117647	0.105263	0.882353	0.117647	14	0	3	2	0.823529	0
11004_36	11004	363	TGCAGCTGAGACCGTGGACGGTAAAGTCTAGAGAGGATATTTTACAGTCTTGTATTACAGTATGGGATC	69	1	3.314	0.326	1.82	1	0.326	4.9675	2.92233	ABxAB	CORR	1	1	70	124	69	0.649175	0.00049975	0.00049975	0.00049975	0.00049975	0.00049975	0.00049975	NA	NA	NA	NA	NA	NA	not.assessed	16	0	2	1	0.888889	0	0.111111	0.0526316	0.888889	0.111111	14	0	3	2	0.823529	0
11005_49	11005	NA	TGCAGCATGCTGGGAGTTGTAGTTCTACAGCTGGAGGCCACAGGTTGTGTAACAGTGATCTAGTGCAGT	69	NA	NA	NA	NA	NA	NA	NA	NA	NA	NA	NA	NA	NA	NA	NA	NA	NA	NA	NA	NA	NA	NA	NA	NA	NA	NA	0.637004	1	non.significant	5	4	1	9	0.5	0.4	0.1	0.473684	0.7	0.3	4	5	1	9	0.4	0.5
11005_55	11005	NA	TGCAGCATGCTGGGAGTTGTAGTTCTACAGCTGGAGGCCACAGGTTGTGTAACAGTGATCTAGTGCAGT	69	NA	NA	NA	NA	NA	NA	NA	NA	NA	NA	NA	NA	NA	NA	NA	NA	NA	NA	NA	NA	NA	NA	NA	NA	NA	NA	0.042672	1	non.significant	10	1	0	8	0.909091	0.0909091	0	0.421053	0.954545	0.0454545	4	4	0	11	0.5	0.5
11011_31	11011	364	TGCAGACACAAGGAAGCGTAAGAAATACGGGAAAGAAAACGGCGCAGAGACCGTCCCACGAACCCGAAT	69	10	0.983	1.321	1.152	10	1.321	0.983	1.152	ABxAB	CORR	1	1	74	145	63	0.594203	0.00049975	0.00049975	0.00049975	0.00049975	0.00049975	0.00049975	NA	NA	NA	NA	NA	NA	not.assessed	NA	NA	NA	NA	NA	NA	NA	NA	NA	NA	NA	NA	NA	NA	NA	NA
110170_39	110170	NA	TGCAGGGAAGTAGGTACAGAAGAGATCTGAGGAAAAACGTCTCCACAGAAAGAGTAGTAGATAAGTGGA	69	NA	NA	NA	NA	NA	NA	NA	NA	NA	NA	NA	NA	NA	NA	NA	NA	NA	NA	NA	NA	NA	NA	NA	NA	NA	NA	1	1	non.significant	7	1	0	11	0.875	0.125	0	0.578947	0.9375	0.0625	11	1	0	7	0.916667	0.0833333
1102_61	1102	69	TGCAGTTTTAGCAGAACATCTGAATGTCTACTAATGCCAGGCACAGGCTATTAGTAAGGGGAAAAAACA	69	3	61.387	154.37	107.879	3	154.37	61.387	107.879	ABxAB	CORR	1	1	78	146	68	0.716142	0.00049975	0.00049975	0.00049975	0.00049975	0.00049975	0.00049975	NA	NA	NA	NA	NA	NA	not.assessed	NA	NA	NA	NA	NA	NA	NA	NA	NA	NA	NA	NA	NA	NA	NA	NA
11024_64	11024	NA	TGCAGCAGAGCTGTGTGTGTCATGTGCAAGGAGCAGAGCTGTGTATGTATGTGTGCATATATGTATGTA	69	NA	NA	NA	NA	NA	NA	NA	NA	NA	NA	NA	NA	NA	NA	NA	NA	NA	NA	NA	NA	NA	NA	NA	NA	NA	NA	0.228906	1	non.significant	12	3	0	4	0.8	0.2	0	0.210526	0.9	0.1	8	0	1	10	0.888889	0
11026_63	11026	365	TGCAGTGACGTTTTAAAACGGCAGAGTTAATCGTCCACCGTCCTGACTTTTACACCATTGAGTGGTCAG	69	4	56.444	125.539	90.9915	4	125.539	56.444	90.9915	ABxAB	CORR	1	1	85	124	65	0.0634683	0.00049975	0.00049975	0.00049975	0.00049975	0.00049975	0.00049975	NA	NA	NA	NA	NA	NA	not.assessed	NA	NA	NA	NA	NA	NA	NA	NA	NA	NA	NA	NA	NA	NA	NA	NA
1103_57	1103	NA	TGCAGCCAATATTGAACATATGGCCATAGTGTCACCATTACCGGCTGCACAATTTTGCAGGTATACAGC	69	NA	NA	NA	NA	NA	NA	NA	NA	NA	NA	NA	NA	NA	NA	NA	NA	NA	NA	NA	NA	NA	NA	NA	NA	NA	NA	1	1	non.significant	9	1	2	7	0.75	0.0833333	0.166667	0.368421	0.791667	0.208333	2	1	2	14	0.4	0.2
11036_38	11036	NA	TGCAGTTTCGCTACTGTAAAGTAAGGGGATGTCCACACTACTGTTAAAAACTCTGACACGGAACAGAAA	69	NA	NA	NA	NA	NA	NA	NA	NA	NA	NA	NA	NA	NA	NA	NA	NA	NA	NA	NA	NA	NA	NA	NA	NA	NA	NA	0.810229	1	non.significant	9	5	3	2	0.529412	0.294118	0.176471	0.105263	0.676471	0.323529	13	3	2	1	0.722222	0.166667
11037_7	11037	NA	TGCAGTTTTACCTGCAAAATTGTCAGTCCCCTTGAAAAAGCGGTGGCAAAATGCATGTTGGGGCATTCC	69	NA	NA	NA	NA	NA	NA	NA	NA	NA	NA	NA	NA	NA	NA	NA	NA	NA	NA	NA	NA	NA	NA	NA	NA	NA	NA	0.461539	1	non.significant	8	2	0	9	0.8	0.2	0	0.473684	0.9	0.1	10	0	0	9	1	0
110465_61	110465	8515	TGCAGTGGATCTGACCCCTGTGAACGTATCCCAAAAGAGGCCGACATGCATTACTAGTTCAGCCATTGA	69	11	3.606	NA	3.606	11	NA	3.606	3.606	ABxAA	CORR	1	0	104	121	2	0.00049975	0.274363	0.00049975	0.00049975	0.00049975	0.00049975	0.00049975	NA	NA	NA	NA	1	1	non.significant	7	1	0	11	0.875	0.125	0	0.578947	0.9375	0.0625	8	2	0	9	0.8	0.2
1105_36	1105	2053	TGCAGCGGAAGGGTCAAAGGGCTATTCCCATTTGGTTTCCTGCATAGAGGTGAATTAAAGAGCATGAGA	69	1	NA	64.007	64.007	1	64.007	54.472	59.2395	ABxAA	CORR	0	1	147	158	0	0.00049975	0.0364818	0.00049975	0.00049975	0.00049975	0.00049975	0.00049975	NA	NA	NA	NA	NA	NA	not.assessed	NA	NA	NA	NA	NA	NA	NA	NA	NA	NA	NA	NA	NA	NA	NA	NA
1105_50	1105	2054	TGCAGCGGAAGGGTCAAAGGGCTATTCCCATTTGGTTTCCTGCATAGAGGTGAATTAAAGAGCATGAGA	69	1	54.472	NA	54.472	1	64.007	54.472	59.2395	ABxAA	CORR	1	0	142	162	0	0.00049975	0.027986	0.00049975	0.00049975	0.00049975	0.00049975	0.00049975	NA	NA	NA	NA	NA	NA	not.assessed	NA	NA	NA	NA	NA	NA	NA	NA	NA	NA	NA	NA	NA	NA	NA	NA
1105_9	1105	NA	TGCAGCGGAAGGGTCAAAGGGCTATTCCCATTTGGTTTCCTGCATAGAGGTGAATTAAAGAGCATGAGA	69	NA	NA	NA	NA	1	64.007	54.472	59.2395	NA	NA	NA	NA	NA	NA	NA	NA	NA	NA	NA	NA	NA	NA	NA	NA	NA	NA	1	1	non.significant	12	2	2	3	0.75	0.125	0.125	0.157895	0.8125	0.1875	13	2	1	3	0.8125	0.125
11058_40	11058	NA	TGCAGTTCCATGACAGATTCCTTTGATGGAAAAACCCAGCGTGTAAACATGCCCTAAAAAATGCATGAG	69	NA	NA	NA	NA	NA	NA	NA	NA	NA	NA	NA	NA	NA	NA	NA	NA	NA	NA	NA	NA	NA	NA	NA	NA	NA	NA	NA	NA	not.assessed	12	7	0	0	0.631579	0.368421	0	0	0.815789	0.184211	11	8	0	0	0.578947	0.421053
1106_47	1106	2055	TGCAGGATAACTCGATTAAACAAGCATTAGTATGCATTAAAAAATCATCCCCTTGCTAACAAAGCATTGG	70	1	NA	124.515	124.515	1	124.515	NA	124.515	ABxAA	CORR	0	1	148	147	0	0.00049975	0.0434783	0.00049975	0.00049975	0.00049975	0.00049975	0.00049975	NA	NA	NA	NA	NA	NA	not.assessed	NA	NA	NA	NA	NA	NA	NA	NA	NA	NA	NA	NA	NA	NA	NA	NA
11060_44	11060	NA	TGCAGTTACGTGGCAAGTCCCCCACATACATTAAAAAAAGTTGGCCAAACCCACAAATGGAGCCTCTGAC	70	NA	NA	NA	NA	NA	NA	NA	NA	NA	NA	NA	NA	NA	NA	NA	NA	NA	NA	NA	NA	NA	NA	NA	NA	NA	NA	0.487001	1	non.significant	7	1	0	11	0.875	0.125	0	0.578947	0.9375	0.0625	5	3	0	11	0.625	0.375
11060_45	11060	NA	TGCAGTTACGTGGCAAGTCCCCCACATACATTAAAAAAAGTTGGCCAAACCCACAAATGGAGCCTCTGAC	70	NA	NA	NA	NA	NA	NA	NA	NA	NA	NA	NA	NA	NA	NA	NA	NA	NA	NA	NA	NA	NA	NA	NA	NA	NA	NA	0.487001	1	non.significant	7	1	0	11	0.875	0.125	0	0.578947	0.9375	0.0625	5	3	0	11	0.625	0.375
11060_59	11060	NA	TGCAGTTACGTGGCAAGTCCCCCACATACATTAAAAAAAGTTGGCCAAACCCACAAATGGAGCCTCTGAC	70	NA	NA	NA	NA	NA	NA	NA	NA	NA	NA	NA	NA	NA	NA	NA	NA	NA	NA	NA	NA	NA	NA	NA	NA	NA	NA	0.487001	1	non.significant	5	2	1	11	0.625	0.25	0.125	0.578947	0.75	0.25	4	3	1	11	0.5	0.375
11076_36	11076	3317	TGCAGTCACTAATTAGAACTATGCGCAAATGTAGCAGAGCTTAAAGAAGAAAAACAGGAACCCTATCAC	69	10	54.964	NA	54.964	10	NA	54.964	54.964	ABxAA	ERR	1	0	149	153	0	0.00049975	0.0414793	0.00049975	0.00049975	0.00049975	0.00049975	0.00049975	NA	NA	NA	NA	NA	NA	not.assessed	16	1	2	0	0.842105	0.0526316	0.105263	0	0.868421	0.131579	16	2	0	1	0.888889	0.111111
11076_60	11076	NA	TGCAGTCACTAATTAGAACTATGCGCAAATGTAGCAGAGCTTAAAGAAGAAAAACAGGAACCCTATCAC	69	NA	NA	NA	NA	10	NA	54.964	54.964	NA	NA	NA	NA	NA	NA	NA	NA	NA	NA	NA	NA	NA	NA	NA	NA	NA	NA	NA	NA	not.assessed	17	0	2	0	0.894737	0	0.105263	0	0.894737	0.105263	15	0	3	1	0.833333	0
11080_14	11080	3318	TGCAGATTTGTACTGTACCTGGTGTCGCTTGCTAACTAGCCATCCAAGTGTAAATTCAGATTTCACTCA	69	3	58.773	NA	58.773	3	NA	58.773	58.773	ABxAA	ERR	1	0	150	157	0	0.00049975	0.0389805	0.00049975	0.00049975	0.00049975	0.00049975	0.00049975	NA	NA	NA	NA	0.30358	1	non.significant	3	12	2	2	0.176471	0.705882	0.117647	0.105263	0.529412	0.470588	8	8	3	0	0.421053	0.421053
11080_58	11080	3319	TGCAGATTTGTACTGTACCTGGTGTCGCTTGCTAACTAGCCATCCAAGTGTAAATTCAGATTTCACTCA	69	3	58.773	NA	58.773	3	NA	58.773	58.773	ABxAA	ERR	1	0	150	157	0	0.00049975	0.035982	0.00049975	0.00049975	0.00049975	0.00049975	0.00049975	NA	NA	NA	NA	NA	NA	not.assessed	NA	NA	NA	NA	NA	NA	NA	NA	NA	NA	NA	NA	NA	NA	NA	NA
1109_25	1109	2056	TGCAGAACTGTGCAGCCACAGGGGGATTTTAAAGGGCTTGTCCACTGTACTGTAGGGAGGCGCTACTAG	69	6	25.849	NA	25.849	6	NA	25.849	25.849	ABxAA	CORR	1	0	131	118	0	0.00049975	0.045977	0.00049975	0.00049975	0.00049975	0.00049975	0.00049975	NA	NA	NA	NA	NA	NA	not.assessed	NA	NA	NA	NA	NA	NA	NA	NA	NA	NA	NA	NA	NA	NA	NA	NA
1109_47	1109	NA	TGCAGAACTGTGCAGCCACAGGGGGATTTTAAAGGGCTTGTCCACTGTACTGTAGGGAGGCGCTACTAG	69	NA	NA	NA	NA	6	NA	25.849	25.849	NA	NA	NA	NA	NA	NA	NA	NA	NA	NA	NA	NA	NA	NA	NA	NA	NA	NA	0.189474	1	non.significant	9	3	0	7	0.75	0.25	0	0.368421	0.875	0.125	13	0	0	6	1	0
11090_64	11090	3320	TGCAGATTTTGACTTTTCTATTGAAGCATTGCAATGTGTTTTATAAGAGATTGCATGGTAAAATGCCTT	69	4	NA	75.239	75.239	4	75.239	NA	75.239	ABxAA	ERR	0	1	158	143	0	0.00049975	0.0249875	0.00049975	0.00049975	0.00049975	0.00049975	0.00049975	NA	NA	NA	NA	NA	NA	not.assessed	NA	NA	NA	NA	NA	NA	NA	NA	NA	NA	NA	NA	NA	NA	NA	NA
11095_53	11095	NA	TGCAGTCTATGCAGCCTTGTATGCAGGTGCTTTGAAGTAACTTAATGTCTTAGGAGGTCTGTGGCATGGGTG	72	NA	NA	NA	NA	NA	NA	NA	NA	NA	NA	NA	NA	NA	NA	NA	NA	NA	NA	NA	NA	NA	NA	NA	NA	NA	NA	NA	NA	not.assessed	16	3	0	0	0.842105	0.157895	0	0	0.921053	0.0789474	17	2	0	0	0.894737	0.105263
11098_36	11098	NA	TGCAGAGGTGCTGGGACGGGCAACCCCGCCGCCCTGTATTTAGATTACGGCTCAAGTTTCATCAGCGTAC	70	NA	NA	NA	NA	NA	NA	NA	NA	NA	NA	NA	NA	NA	NA	NA	NA	NA	NA	NA	NA	NA	NA	NA	NA	NA	NA	1	1	non.significant	5	2	1	11	0.625	0.25	0.125	0.578947	0.75	0.25	6	2	1	10	0.666667	0.222222
111_41	111	1810	TGCAGGATCTCAGCTTCCCCTACGGTTGTATCGCCACCAGCGTCATGTCCCCTGACTAAGAGCATGAGA	69	3	58.773	NA	58.773	3	NA	58.773	58.773	ABxAA	CORR	1	0	114	122	2	0.00049975	0.383308	0.00049975	0.00049975	0.00049975	0.00049975	0.00049975	NA	NA	NA	NA	NA	NA	not.assessed	14	1	2	2	0.823529	0.0588235	0.117647	0.105263	0.852941	0.147059	17	1	1	0	0.894737	0.0526316
111069_13	111069	NA	TGCAGAGACACTGGTCACATTAACAGGATGCATTACATTATTTCCACCACTAGGTGGCAGCAGAGAGAC	69	NA	NA	NA	NA	NA	NA	NA	NA	NA	NA	NA	NA	NA	NA	NA	NA	NA	NA	NA	NA	NA	NA	NA	NA	NA	NA	0.409091	1	non.significant	1	13	0	5	0.0714286	0.928571	0	0.263158	0.535714	0.464286	1	9	0	9	0.1	0.9
111069_14	111069	NA	TGCAGAGACACTGGTCACATTAACAGGATGCATTACATTATTTCCACCACTAGGTGGCAGCAGAGAGAC	69	NA	NA	NA	NA	NA	NA	NA	NA	NA	NA	NA	NA	NA	NA	NA	NA	NA	NA	NA	NA	NA	NA	NA	NA	NA	NA	0.409091	1	non.significant	0	14	1	4	0	0.933333	0.0666667	0.210526	0.466667	0.533333	1	9	0	9	0.1	0.9
11107_15	11107	NA	TGCAGTTATGTCACGCTTATCTACCTCAATTTATTGGCAAACATGCTAAAGGATCAACTTGTTGCATGA	69	NA	NA	NA	NA	NA	NA	NA	NA	NA	NA	NA	NA	NA	NA	NA	NA	NA	NA	NA	NA	NA	NA	NA	NA	NA	NA	NA	NA	not.assessed	18	0	1	0	0.947368	0	0.0526316	0	0.947368	0.0526316	17	1	1	0	0.894737	0.0526316
111094_60	111094	NA	TGCAGGCCTGCAAAAAGAGATGCTTCCGGCTAGCGGGAAATTTCCCTCCCTGGCAACCAACCTGTCAAA	69	NA	NA	NA	NA	NA	NA	NA	NA	NA	NA	NA	NA	NA	NA	NA	NA	NA	NA	NA	NA	NA	NA	NA	NA	NA	NA	NA	NA	not.assessed	11	2	1	5	0.785714	0.142857	0.0714286	0.263158	0.857143	0.142857	15	1	0	3	0.9375	0.0625
111094_61	111094	NA	TGCAGGCCTGCAAAAAGAGATGCTTCCGGCTAGCGGGAAATTTCCCTCCCTGGCAACCAACCTGTCAAA	69	NA	NA	NA	NA	NA	NA	NA	NA	NA	NA	NA	NA	NA	NA	NA	NA	NA	NA	NA	NA	NA	NA	NA	NA	NA	NA	NA	NA	not.assessed	11	2	1	5	0.785714	0.142857	0.0714286	0.263158	0.857143	0.142857	15	1	0	3	0.9375	0.0625
11115_11	11115	NA	TGCAGTGGTGCGCACACTATTGTTTAAAACATTACAGTAGGGTTCAGAATATGGAGGTTGTGGCATGAG	69	NA	NA	NA	NA	NA	NA	NA	NA	NA	NA	NA	NA	NA	NA	NA	NA	NA	NA	NA	NA	NA	NA	NA	NA	NA	NA	1	1	non.significant	14	5	0	0	0.736842	0.263158	0	0	0.868421	0.131579	15	3	1	0	0.789474	0.157895
1112_60	1112	NA	TGCAGGACTCACACGTAACTACATAAATCACATATTTGCTATTGCAATTTATGTAGCTATGGCTGTGGC	69	NA	NA	NA	NA	NA	NA	NA	NA	NA	NA	NA	NA	NA	NA	NA	NA	NA	NA	NA	NA	NA	NA	NA	NA	NA	NA	0.470588	1	non.significant	0	11	0	8	0	1	0	0.421053	0.5	0.5	2	8	0	9	0.2	0.8
1112_63	1112	NA	TGCAGGACTCACACGTAACTACATAAATCACATATTTGCTATTGCAATTTATGTAGCTATGGCTGTGGC	69	NA	NA	NA	NA	NA	NA	NA	NA	NA	NA	NA	NA	NA	NA	NA	NA	NA	NA	NA	NA	NA	NA	NA	NA	NA	NA	0.470588	1	non.significant	0	11	0	8	0	1	0	0.421053	0.5	0.5	2	8	0	9	0.2	0.8
11120_30	11120	3321	TGCAGATTTTTTAGTGAGGATTCCACTCTGCAAATCCACAGCAAATTACAGTACAGTACATGTGGATGGG	70	4	NA	159.501	159.501	4	159.501	NA	159.501	ABxAA	CORR	0	1	139	137	0	0.00049975	0.0569715	0.00049975	0.00049975	0.00049975	0.00049975	0.00049975	NA	NA	NA	NA	NA	NA	not.assessed	NA	NA	NA	NA	NA	NA	NA	NA	NA	NA	NA	NA	NA	NA	NA	NA
111226_12	111226	NA	TGCAGGGTTTTTGCCTGCCGGAGCTCCGTAGCTCCGGGAAGGCCACAGCAGCTGATAGGAGCTGCCGTG	69	NA	NA	NA	NA	NA	NA	NA	NA	NA	NA	NA	NA	NA	NA	NA	NA	NA	NA	NA	NA	NA	NA	NA	NA	NA	NA	0.727614	1	non.significant	5	8	1	5	0.357143	0.571429	0.0714286	0.263158	0.642857	0.357143	4	5	2	8	0.363636	0.454545
111226_26	111226	NA	TGCAGGGTTTTTGCCTGCCGGAGCTCCGTAGCTCCGGGAAGGCCACAGCAGCTGATAGGAGCTGCCGTG	69	NA	NA	NA	NA	NA	NA	NA	NA	NA	NA	NA	NA	NA	NA	NA	NA	NA	NA	NA	NA	NA	NA	NA	NA	NA	NA	0.921902	1	non.significant	5	6	3	5	0.357143	0.428571	0.214286	0.263158	0.571429	0.428571	4	5	2	8	0.363636	0.454545
111226_38	111226	NA	TGCAGGGTTTTTGCCTGCCGGAGCTCCGTAGCTCCGGGAAGGCCACAGCAGCTGATAGGAGCTGCCGTG	69	NA	NA	NA	NA	NA	NA	NA	NA	NA	NA	NA	NA	NA	NA	NA	NA	NA	NA	NA	NA	NA	NA	NA	NA	NA	NA	0.464147	1	non.significant	2	8	3	6	0.153846	0.615385	0.230769	0.315789	0.461538	0.538462	4	5	2	8	0.363636	0.454545
111226_44	111226	NA	TGCAGGGTTTTTGCCTGCCGGAGCTCCGTAGCTCCGGGAAGGCCACAGCAGCTGATAGGAGCTGCCGTG	69	NA	NA	NA	NA	NA	NA	NA	NA	NA	NA	NA	NA	NA	NA	NA	NA	NA	NA	NA	NA	NA	NA	NA	NA	NA	NA	0.92602	1	non.significant	4	6	3	6	0.307692	0.461538	0.230769	0.315789	0.538462	0.461538	4	5	2	8	0.363636	0.454545
111226_57	111226	NA	TGCAGGGTTTTTGCCTGCCGGAGCTCCGTAGCTCCGGGAAGGCCACAGCAGCTGATAGGAGCTGCCGTG	69	NA	NA	NA	NA	NA	NA	NA	NA	NA	NA	NA	NA	NA	NA	NA	NA	NA	NA	NA	NA	NA	NA	NA	NA	NA	NA	0.464147	1	non.significant	2	8	3	6	0.153846	0.615385	0.230769	0.315789	0.461538	0.538462	4	5	2	8	0.363636	0.454545
11124_64	11124	3322	TGCAGCTACATGGACCATAGAATCCTGTGAACAGGAGCTGACTCATTGGCTTCAGCAGAGTGTGGTGGGC	70	6	56.132	NA	56.132	6	NA	56.132	56.132	ABxAA	CORR	1	0	135	106	0	0.00049975	0.0149925	0.00049975	0.00049975	0.00049975	0.00049975	0.00049975	NA	NA	NA	NA	NA	NA	not.assessed	NA	NA	NA	NA	NA	NA	NA	NA	NA	NA	NA	NA	NA	NA	NA	NA
11127_52	11127	NA	TGCAGGCAACTAAGATCAGAAAAAAAAATACATCACATAATTCAGTCACCATCAGCTAATTACACATCTC	70	NA	NA	NA	NA	NA	NA	NA	NA	NA	NA	NA	NA	NA	NA	NA	NA	NA	NA	NA	NA	NA	NA	NA	NA	NA	NA	1	1	non.significant	15	2	0	2	0.882353	0.117647	0	0.105263	0.941176	0.0588235	11	2	0	6	0.846154	0.153846
11127_68	11127	NA	TGCAGGCAACTAAGATCAGAAAAAAAAATACATCACATAATTCAGTCACCATCAGCTAATTACACATCTC	70	NA	NA	NA	NA	NA	NA	NA	NA	NA	NA	NA	NA	NA	NA	NA	NA	NA	NA	NA	NA	NA	NA	NA	NA	NA	NA	1	1	non.significant	14	3	0	2	0.823529	0.176471	0	0.105263	0.911765	0.0882353	10	0	2	7	0.833333	0
1113_63	1113	70	TGCAGGTGTGCAGCGGATCTGCACATGGATTTGCCCCTTTGTCATTCAGTAGGGCTCATCATAAGTGTT	69	12	48.929	54.495	51.712	12	54.495	48.929	50.3205	ABxAB	ERR	1	1	78	150	73	0.922039	0.00049975	0.00049975	0.00049975	0.00049975	0.00049975	0.00049975	NA	NA	NA	NA	NA	NA	not.assessed	NA	NA	NA	NA	NA	NA	NA	NA	NA	NA	NA	NA	NA	NA	NA	NA
1113_67	1113	2057	TGCAGGTGTGCAGCGGATCTGCACATGGATTTGCCCCTTTGTCATTCAGTAGGGCTCATCATAAGTGTT	69	12	48.929	NA	48.929	12	54.495	48.929	50.3205	ABxAA	ERR	1	0	150	149	0	0.00049975	0.043978	0.00049975	0.00049975	0.00049975	0.00049975	0.00049975	NA	NA	NA	NA	NA	NA	not.assessed	NA	NA	NA	NA	NA	NA	NA	NA	NA	NA	NA	NA	NA	NA	NA	NA
111304_17	111304	NA	TGCAGTCTACAAGACATCGGGAGGCTCCTCCCGACGCAGGCAGCGTGATGACATCACCGCATCACGCCG	69	NA	NA	NA	NA	NA	NA	NA	NA	NA	NA	NA	NA	NA	NA	NA	NA	NA	NA	NA	NA	NA	NA	NA	NA	NA	NA	0.0625	1	non.significant	10	0	0	9	1	0	0	0.473684	1	0	4	4	0	11	0.5	0.5
111304_19	111304	NA	TGCAGTCTACAAGACATCGGGAGGCTCCTCCCGACGCAGGCAGCGTGATGACATCACCGCATCACGCCG	69	NA	NA	NA	NA	NA	NA	NA	NA	NA	NA	NA	NA	NA	NA	NA	NA	NA	NA	NA	NA	NA	NA	NA	NA	NA	NA	0.48	1	non.significant	13	0	0	6	1	0	0	0.315789	1	0	11	3	0	5	0.785714	0.214286
111304_33	111304	NA	TGCAGTCTACAAGACATCGGGAGGCTCCTCCCGACGCAGGCAGCGTGATGACATCACCGCATCACGCCG	69	NA	NA	NA	NA	NA	NA	NA	NA	NA	NA	NA	NA	NA	NA	NA	NA	NA	NA	NA	NA	NA	NA	NA	NA	NA	NA	0.492754	1	non.significant	10	1	0	8	0.909091	0.0909091	0	0.421053	0.954545	0.0454545	12	3	0	4	0.8	0.2
111304_41	111304	NA	TGCAGTCTACAAGACATCGGGAGGCTCCTCCCGACGCAGGCAGCGTGATGACATCACCGCATCACGCCG	69	NA	NA	NA	NA	NA	NA	NA	NA	NA	NA	NA	NA	NA	NA	NA	NA	NA	NA	NA	NA	NA	NA	NA	NA	NA	NA	0.203077	1	non.significant	12	3	0	4	0.8	0.2	0	0.210526	0.9	0.1	15	0	0	4	1	0
111304_58	111304	NA	TGCAGTCTACAAGACATCGGGAGGCTCCTCCCGACGCAGGCAGCGTGATGACATCACCGCATCACGCCG	69	NA	NA	NA	NA	NA	NA	NA	NA	NA	NA	NA	NA	NA	NA	NA	NA	NA	NA	NA	NA	NA	NA	NA	NA	NA	NA	0.377343	1	non.significant	7	3	0	9	0.7	0.3	0	0.473684	0.85	0.15	4	4	0	11	0.5	0.5
111304_7	111304	NA	TGCAGTCTACAAGACATCGGGAGGCTCCTCCCGACGCAGGCAGCGTGATGACATCACCGCATCACGCCG	69	NA	NA	NA	NA	NA	NA	NA	NA	NA	NA	NA	NA	NA	NA	NA	NA	NA	NA	NA	NA	NA	NA	NA	NA	NA	NA	0.483077	1	non.significant	13	0	0	6	1	0	0	0.315789	1	0	12	3	0	4	0.8	0.2
11131_32	11131	3323	TGCAGTCTCTAAAATGGGTACACTGGCTTTGGGGTATGTCTCTGTGGGGTCTTGACGAGTTGTCCTGGA	69	10	54.637	NA	54.637	10	NA	54.637	54.637	ABxAA	ERR	1	0	153	149	0	0.00049975	0.047976	0.00049975	0.00049975	0.00049975	0.00049975	0.00049975	NA	NA	NA	NA	NA	NA	not.assessed	NA	NA	NA	NA	NA	NA	NA	NA	NA	NA	NA	NA	NA	NA	NA	NA
111360_16	111360	NA	TGCAGTGGCAGACAGCATGGCAGTTTAATAAACTACCCAAAAAAAGAGTTCGCAATGCTCCAAAGAGCA	69	NA	NA	NA	NA	NA	NA	NA	NA	NA	NA	NA	NA	NA	NA	NA	NA	NA	NA	NA	NA	NA	NA	NA	NA	NA	NA	0.428571	1	non.significant	7	0	1	11	0.875	0	0.125	0.578947	0.875	0.125	8	0	1	10	0.888889	0
111360_45	111360	NA	TGCAGTGGCAGACAGCATGGCAGTTTAATAAACTACCCAAAAAAAGAGTTCGCAATGCTCCAAAGAGCA	69	NA	NA	NA	NA	NA	NA	NA	NA	NA	NA	NA	NA	NA	NA	NA	NA	NA	NA	NA	NA	NA	NA	NA	NA	NA	NA	1	1	non.significant	9	1	0	9	0.9	0.1	0	0.473684	0.95	0.05	6	1	1	11	0.75	0.125
11137_54	11137	3324	TGCAGATTTCACCCGTTGCAAGTCCACATCTACAGTAGGCCTGCGGTCCACAAGACATCGGGAGGCTCCT	70	5	NA	33.079	33.079	5	33.079	NA	33.079	ABxAA	CORR	0	1	151	147	0	0.00049975	0.051974	0.00049975	0.00049975	0.00049975	0.00049975	0.00049975	NA	NA	NA	NA	NA	NA	not.assessed	NA	NA	NA	NA	NA	NA	NA	NA	NA	NA	NA	NA	NA	NA	NA	NA
1114_62	1114	NA	TGCAGGAAGGTGCCGCGCGCTGGATGTAAATGAGCTGTTTGACTCTTCACAGGCTCTGCTGTGCTCTGA	69	NA	NA	NA	NA	NA	NA	NA	NA	NA	NA	NA	NA	NA	NA	NA	NA	NA	NA	NA	NA	NA	NA	NA	NA	NA	NA	1	1	non.significant	15	3	1	0	0.789474	0.157895	0.0526316	0	0.868421	0.131579	16	2	1	0	0.842105	0.105263
11142_15	11142	367	TGCAGGTTCTATCTGTATTTTTCAGTTGTCTCTGAGCTATTTGGCCTAGACTGGCTGCTATGATGTCTC	69	4	47.572	39.793	43.6825	4	39.793	47.572	43.6825	ABxAB	CORR	1	1	80	135	74	0.475262	0.00049975	0.00049975	0.00049975	0.00049975	0.00049975	0.00049975	NA	NA	NA	NA	NA	NA	not.assessed	15	0	2	2	0.882353	0	0.117647	0.105263	0.882353	0.117647	16	1	0	2	0.941176	0.0588235
11142_31	11142	368	TGCAGGTTCTATCTGTATTTTTCAGTTGTCTCTGAGCTATTTGGCCTAGACTGGCTGCTATGATGTCTC	69	4	47.572	39.793	43.6825	4	39.793	47.572	43.6825	ABxAB	CORR	1	1	81	136	74	0.421789	0.00049975	0.00049975	0.00049975	0.00049975	0.00049975	0.00049975	NA	NA	NA	NA	NA	NA	not.assessed	16	0	2	1	0.888889	0	0.111111	0.0526316	0.888889	0.111111	16	1	0	2	0.941176	0.0588235
11142_9	11142	366	TGCAGGTTCTATCTGTATTTTTCAGTTGTCTCTGAGCTATTTGGCCTAGACTGGCTGCTATGATGTCTC	69	4	47.572	39.793	43.6825	4	39.793	47.572	43.6825	ABxAB	CORR	1	1	79	138	71	0.618191	0.00049975	0.00049975	0.00049975	0.00049975	0.00049975	0.00049975	NA	NA	NA	NA	NA	NA	not.assessed	16	0	2	1	0.888889	0	0.111111	0.0526316	0.888889	0.111111	16	2	0	1	0.888889	0.111111
11143_22	11143	3325	TGCAGGAACGGAAAGAGCGTGGTTCATAGTGAGCCTCGCTGTCCGCGTCTAGAAATAGCCACTGCGCAT	69	3	58.773	NA	58.773	3	91.241	58.2825	66.6448	ABxAA	CORR	1	0	128	126	1	0.00049975	0.186907	0.00049975	0.00049975	0.00049975	0.00049975	0.00049975	NA	NA	NA	NA	NA	NA	not.assessed	NA	NA	NA	NA	NA	NA	NA	NA	NA	NA	NA	NA	NA	NA	NA	NA
11143_53	11143	369	TGCAGGAACGGAAAGAGCGTGGTTCATAGTGAGCCTCGCTGTCCGCGTCTAGAAATAGCCACTGCGCAT	69	3	57.792	91.241	74.5165	3	91.241	58.2825	66.6448	ABxAB	CORR	1	1	73	125	57	0.33983	0.00049975	0.00049975	0.00049975	0.00049975	0.00049975	0.00049975	NA	NA	NA	NA	NA	NA	not.assessed	17	1	1	0	0.894737	0.0526316	0.0526316	0	0.921053	0.0789474	18	1	0	0	0.947368	0.0526316
11143_6	11143	NA	TGCAGGAACGGAAAGAGCGTGGTTCATAGTGAGCCTCGCTGTCCGCGTCTAGAAATAGCCACTGCGCAT	69	NA	NA	NA	NA	3	91.241	58.2825	66.6448	NA	NA	NA	NA	NA	NA	NA	NA	NA	NA	NA	NA	NA	NA	NA	NA	NA	NA	0.96237	1	non.significant	14	2	2	1	0.777778	0.111111	0.111111	0.0526316	0.833333	0.166667	15	2	2	0	0.789474	0.105263
11151_38	11151	NA	TGCAGGTCACGACCCCATGCTGAGGTGGGCACTACCCACTTTGGCTACATCATACACTAAAATCAATGC	69	NA	NA	NA	NA	NA	NA	NA	NA	NA	NA	NA	NA	NA	NA	NA	NA	NA	NA	NA	NA	NA	NA	NA	NA	NA	NA	NA	NA	not.assessed	16	1	1	1	0.888889	0.0555556	0.0555556	0.0526316	0.916667	0.0833333	17	1	1	0	0.894737	0.0526316
111525_26	111525	NA	TGCAGTTCCTCCTTCTGCCTCAGGGGGGCTGCTCTGATGCCTGAGGTCTAATTATTATCAAGCTGTTGC	69	NA	NA	NA	NA	NA	NA	NA	NA	NA	NA	NA	NA	NA	NA	NA	NA	NA	NA	NA	NA	NA	NA	NA	NA	NA	NA	0.311318	1	non.significant	9	4	2	4	0.6	0.266667	0.133333	0.210526	0.733333	0.266667	8	2	0	9	0.8	0.2
111525_28	111525	NA	TGCAGTTCCTCCTTCTGCCTCAGGGGGGCTGCTCTGATGCCTGAGGTCTAATTATTATCAAGCTGTTGC	69	NA	NA	NA	NA	NA	NA	NA	NA	NA	NA	NA	NA	NA	NA	NA	NA	NA	NA	NA	NA	NA	NA	NA	NA	NA	NA	0.678019	1	non.significant	7	6	2	4	0.466667	0.4	0.133333	0.210526	0.666667	0.333333	5	5	0	9	0.5	0.5
111525_37	111525	NA	TGCAGTTCCTCCTTCTGCCTCAGGGGGGCTGCTCTGATGCCTGAGGTCTAATTATTATCAAGCTGTTGC	69	NA	NA	NA	NA	NA	NA	NA	NA	NA	NA	NA	NA	NA	NA	NA	NA	NA	NA	NA	NA	NA	NA	NA	NA	NA	NA	0.34613	1	non.significant	10	1	3	5	0.714286	0.0714286	0.214286	0.263158	0.75	0.25	8	2	0	9	0.8	0.2
111525_40	111525	NA	TGCAGTTCCTCCTTCTGCCTCAGGGGGGCTGCTCTGATGCCTGAGGTCTAATTATTATCAAGCTGTTGC	69	NA	NA	NA	NA	NA	NA	NA	NA	NA	NA	NA	NA	NA	NA	NA	NA	NA	NA	NA	NA	NA	NA	NA	NA	NA	NA	0.92013	1	non.significant	12	3	0	4	0.8	0.2	0	0.210526	0.9	0.1	8	2	0	9	0.8	0.2
111525_60	111525	NA	TGCAGTTCCTCCTTCTGCCTCAGGGGGGCTGCTCTGATGCCTGAGGTCTAATTATTATCAAGCTGTTGC	69	NA	NA	NA	NA	NA	NA	NA	NA	NA	NA	NA	NA	NA	NA	NA	NA	NA	NA	NA	NA	NA	NA	NA	NA	NA	NA	0.350671	1	non.significant	9	3	3	4	0.6	0.2	0.2	0.210526	0.7	0.3	8	2	0	9	0.8	0.2
111533_24	111533	NA	TGCAGCCCAAGCGACCAAACATCTAAACCCAAGGCATTGAGGTGAACCCCATCTGATCTGTAAAAACCA	69	NA	NA	NA	NA	NA	NA	NA	NA	NA	NA	NA	NA	NA	NA	NA	NA	NA	NA	NA	NA	NA	NA	NA	NA	NA	NA	0.733396	1	non.significant	5	2	0	12	0.714286	0.285714	0	0.631579	0.857143	0.142857	7	2	0	10	0.777778	0.222222
11157_47	11157	NA	TGCAGCTGCAGCTAGGGGGCACTCACTGCACAGAGATTTTTACAGCTCCTATTGATTTCAATGTATAAATCCATAT	76	NA	NA	NA	NA	NA	NA	NA	NA	NA	NA	NA	NA	NA	NA	NA	NA	NA	NA	NA	NA	NA	NA	NA	NA	NA	NA	NA	NA	not.assessed	7	1	1	10	0.777778	0.111111	0.111111	0.526316	0.833333	0.166667	10	0	0	9	1	0
1116_12	1116	NA	TGCAGCAGCCAGATGTTAGCTGGAAGTCAATAGGGAAATATAAAACACACTACATACATTGCTTTTTTC	69	NA	NA	NA	NA	NA	NA	NA	NA	NA	NA	NA	NA	NA	NA	NA	NA	NA	NA	NA	NA	NA	NA	NA	NA	NA	NA	0.215686	1	non.significant	7	3	0	9	0.7	0.3	0	0.473684	0.85	0.15	9	0	0	10	1	0
1116_44	1116	NA	TGCAGCAGCCAGATGTTAGCTGGAAGTCAATAGGGAAATATAAAACACACTACATACATTGCTTTTTTC	69	NA	NA	NA	NA	NA	NA	NA	NA	NA	NA	NA	NA	NA	NA	NA	NA	NA	NA	NA	NA	NA	NA	NA	NA	NA	NA	0.22807	1	non.significant	8	4	0	7	0.666667	0.333333	0	0.368421	0.833333	0.166667	9	0	0	10	1	0
11163_13	11163	3326	TGCAGATTTCATTGGGACTGACCGACTATCTAAGGCTAGGTACACACTAGCGTTTGGACGCTCCATTTG	69	6	54.172	NA	54.172	6	79.53	54.172	66.851	ABxAA	CORR	1	0	148	150	0	0.00049975	0.0544728	0.00049975	0.00049975	0.00049975	0.00049975	0.00049975	NA	NA	NA	NA	0.18046	1	non.significant	10	4	0	5	0.714286	0.285714	0	0.263158	0.857143	0.142857	9	2	0	8	0.818182	0.181818
11163_56	11163	NA	TGCAGATTTCATTGGGACTGACCGACTATCTAAGGCTAGGTACACACTAGCGTTTGGACGCTCCATTTG	69	NA	NA	NA	NA	6	79.53	54.172	66.851	NA	NA	NA	NA	NA	NA	NA	NA	NA	NA	NA	NA	NA	NA	NA	NA	NA	NA	0.922926	1	non.significant	12	2	1	4	0.8	0.133333	0.0666667	0.210526	0.866667	0.133333	9	1	1	8	0.818182	0.0909091
11163_65	11163	3327	TGCAGATTTCATTGGGACTGACCGACTATCTAAGGCTAGGTACACACTAGCGTTTGGACGCTCCATTTG	69	6	NA	79.53	79.53	6	79.53	54.172	66.851	ABxAA	CORR	0	1	138	158	0	0.00049975	0.0204898	0.00049975	0.00049975	0.00049975	0.00049975	0.00049975	NA	NA	NA	NA	0.652587	1	non.significant	11	3	1	4	0.733333	0.2	0.0666667	0.210526	0.833333	0.166667	6	2	3	8	0.545455	0.181818
11170_23	11170	1672	TGCAGAATATGTAACTGACTGGAAGATCCCGCAAATTTTTATGAACATTTTACTTGTAAACCATCTGCAT	70	11	NA	46.595	46.595	11	46.595	NA	46.595	NULLS	CORR	0	1	121	1	92	0.00049975	0.00049975	0.00049975	0.00049975	0.00049975	0.00049975	0.0364818	NA	NA	NA	NA	NA	NA	not.assessed	NA	NA	NA	NA	NA	NA	NA	NA	NA	NA	NA	NA	NA	NA	NA	NA
11170_42	11170	1673	TGCAGAATATGTAACTGACTGGAAGATCCCGCAAATTTTTATGAACATTTTACTTGTAAACCATCTGCAT	70	11	NA	46.595	46.595	11	46.595	NA	46.595	NULLS	CORR	0	1	121	1	94	0.00049975	0.00049975	0.00049975	0.00049975	0.00049975	0.00049975	0.0504748	NA	NA	NA	NA	NA	NA	not.assessed	NA	NA	NA	NA	NA	NA	NA	NA	NA	NA	NA	NA	NA	NA	NA	NA
11170_43	11170	1674	TGCAGAATATGTAACTGACTGGAAGATCCCGCAAATTTTTATGAACATTTTACTTGTAAACCATCTGCAT	70	11	NA	46.595	46.595	11	46.595	NA	46.595	NULLS	CORR	0	1	120	1	93	0.00049975	0.00049975	0.00049975	0.00049975	0.00049975	0.00049975	0.0504748	NA	NA	NA	NA	NA	NA	not.assessed	17	0	1	1	0.944444	0	0.0555556	0.0526316	0.944444	0.0555556	14	0	1	4	0.933333	0
111709_33	111709	8516	TGCAGGCATCATATGTTCTAGGGGGAGAAAAACTGAGAATCGCTTGTAGAGAAGAAGCTGGTTATACTTG	70	1	59.05	NA	59.05	1	NA	59.05	59.05	ABxAA	ERR	1	0	120	148	1	0.00049975	0.037981	0.00049975	0.00049975	0.00049975	0.00049975	0.00049975	NA	NA	NA	NA	0.694584	1	non.significant	9	6	0	4	0.6	0.4	0	0.210526	0.8	0.2	9	5	2	3	0.5625	0.3125
111709_36	111709	8517	TGCAGGCATCATATGTTCTAGGGGGAGAAAAACTGAGAATCGCTTGTAGAGAAGAAGCTGGTTATACTTG	70	1	59.05	NA	59.05	1	NA	59.05	59.05	ABxAA	ERR	1	0	120	149	1	0.00049975	0.029985	0.00049975	0.00049975	0.00049975	0.00049975	0.00049975	NA	NA	NA	NA	0.694584	1	non.significant	9	6	0	4	0.6	0.4	0	0.210526	0.8	0.2	9	5	2	3	0.5625	0.3125
111753_58	111753	1617	TGCAGTCTATAAGGGTTTAACTGTCTGCGCGTACTAAGTACGCGCAGACAGTTAAAACACCGCAGCGCAGA	71	9	54.649	61.771	58.21	9	61.771	54.649	58.21	ABxAB	CORR	1	1	70	92	64	0.015992	0.00049975	0.00049975	0.00049975	0.00049975	0.00049975	0.00049975	NA	NA	NA	NA	NA	NA	not.assessed	NA	NA	NA	NA	NA	NA	NA	NA	NA	NA	NA	NA	NA	NA	NA	NA
11191_30	11191	3328	TGCAGATGGTATTACAAGAGTCTTAAAGTGCCCATATACCTTCAATAGCTGTTGCCCGACTGCCATGCC	69	3	NA	117.929	117.929	3	117.929	58.773	103.14	ABxAA	ERR	0	1	152	149	0	0.00049975	0.0434783	0.00049975	0.00049975	0.00049975	0.00049975	0.00049975	NA	NA	NA	NA	NA	NA	not.assessed	NA	NA	NA	NA	NA	NA	NA	NA	NA	NA	NA	NA	NA	NA	NA	NA
11191_41	11191	370	TGCAGATGGTATTACAAGAGTCTTAAAGTGCCCATATACCTTCAATAGCTGTTGCCCGACTGCCATGCC	69	3	58.773	117.929	88.351	3	117.929	58.773	103.14	ABxAB	ERR	1	1	82	136	80	0.346827	0.00049975	0.00049975	0.00049975	0.00049975	0.00049975	0.00049975	NA	NA	NA	NA	NA	NA	not.assessed	16	1	1	1	0.888889	0.0555556	0.0555556	0.0526316	0.916667	0.0833333	16	3	0	0	0.842105	0.157895
111944_67	111944	NA	TGCAGCTACATGCACATAGCAGCCTGTGGACAGGAGCCGACTCATTGACTTCTATAGGAGAGTTTTCTA	69	NA	NA	NA	NA	NA	NA	NA	NA	NA	NA	NA	NA	NA	NA	NA	NA	NA	NA	NA	NA	NA	NA	NA	NA	NA	NA	0.394763	1	non.significant	4	2	0	13	0.666667	0.333333	0	0.684211	0.833333	0.166667	4	6	0	9	0.4	0.6
11195_40	11195	3329	TGCAGGGGAGCAAGAGCAATTGTCCGGAGTTCTGGAGACGCCTTCTTCTGTCACAAAGCCGACTTCAGG	69	4	55.136	NA	55.136	4	NA	55.136	55.136	ABxAA	CORR	1	0	127	115	0	0.00049975	0.0624688	0.00049975	0.00049975	0.00049975	0.00049975	0.00049975	NA	NA	NA	NA	NA	NA	not.assessed	NA	NA	NA	NA	NA	NA	NA	NA	NA	NA	NA	NA	NA	NA	NA	NA
11199_50	11199	NA	TGCAGCCTACTCTAGCCTTCTGTCCATGCTACATTTTGCAGGAACTCTGCCTGTCCTGTCCTCGGTCTG	69	NA	NA	NA	NA	NA	NA	NA	NA	NA	NA	NA	NA	NA	NA	NA	NA	NA	NA	NA	NA	NA	NA	NA	NA	NA	NA	0.214286	1	non.significant	9	1	2	7	0.75	0.0833333	0.166667	0.368421	0.791667	0.208333	11	1	0	7	0.916667	0.0833333
112_55	112	9	TGCAGCACACTAGTCCCATATGACTCCTTCTTACCAAAGTTTATGGACCCTGTGTACTGCCATACGCAAAGAAAT	75	4	57.424	130.809	94.1165	4	130.809	57.424	112.463	ABxAB	CORR	1	1	70	105	65	0.124938	0.00049975	0.00049975	0.00049975	0.00049975	0.00049975	0.00049975	NA	NA	NA	NA	NA	NA	not.assessed	NA	NA	NA	NA	NA	NA	NA	NA	NA	NA	NA	NA	NA	NA	NA	NA
112_65	112	1811	TGCAGCACACTAGTCCCATATGACTCCTTCTTACCAAAGTTTATGGACCCTGTGTACTGCCATACGCAAAGAAAT	75	4	NA	130.809	130.809	4	130.809	57.424	112.463	ABxAA	CORR	0	1	112	129	0	0.00049975	0.0514743	0.00049975	0.00049975	0.00049975	0.00049975	0.00049975	NA	NA	NA	NA	NA	NA	not.assessed	NA	NA	NA	NA	NA	NA	NA	NA	NA	NA	NA	NA	NA	NA	NA	NA
11200_17	11200	3330	TGCAGAGATAAGCGGTCTCCAGAGATGTCAGGCAGCGGCTTCCTCTACTCGTCCCATTGAAAACATATG	69	12	0.654	NA	0.654	12	NA	0.4905	0.4905	ABxAA	CORR	1	0	150	156	1	0.00049975	0.091954	0.00049975	0.00049975	0.00049975	0.00049975	0.00049975	NA	NA	NA	NA	NA	NA	not.assessed	NA	NA	NA	NA	NA	NA	NA	NA	NA	NA	NA	NA	NA	NA	NA	NA
11200_51	11200	3331	TGCAGAGATAAGCGGTCTCCAGAGATGTCAGGCAGCGGCTTCCTCTACTCGTCCCATTGAAAACATATG	69	12	0.327	NA	0.327	12	NA	0.4905	0.4905	ABxAA	CORR	1	0	157	149	0	0.00049975	0.029985	0.00049975	0.00049975	0.00049975	0.00049975	0.00049975	NA	NA	NA	NA	NA	NA	not.assessed	NA	NA	NA	NA	NA	NA	NA	NA	NA	NA	NA	NA	NA	NA	NA	NA
11203_12	11203	NA	TGCAGAGGCCAGATGTGTAGTGTATAGCAATTTACAGCCACAATGTTCTGTGGATATTTGGACCTGTAG	69	NA	NA	NA	NA	NA	NA	NA	NA	NA	NA	NA	NA	NA	NA	NA	NA	NA	NA	NA	NA	NA	NA	NA	NA	NA	NA	0.579197	1	non.significant	16	3	0	0	0.842105	0.157895	0	0	0.921053	0.0789474	16	2	0	1	0.888889	0.111111
11203_8	11203	NA	TGCAGAGGCCAGATGTGTAGTGTATAGCAATTTACAGCCACAATGTTCTGTGGATATTTGGACCTGTAG	69	NA	NA	NA	NA	NA	NA	NA	NA	NA	NA	NA	NA	NA	NA	NA	NA	NA	NA	NA	NA	NA	NA	NA	NA	NA	NA	0.579197	1	non.significant	15	4	0	0	0.789474	0.210526	0	0	0.894737	0.105263	16	2	0	1	0.888889	0.111111
112040_26	112040	NA	TGCAGCAGACGCCTGGCATTGTGCATACTGATCGTAGGCTTCTATGTAGCTGCTCCAGTGTCCAGTGAT	69	NA	NA	NA	NA	NA	NA	NA	NA	NA	NA	NA	NA	NA	NA	NA	NA	NA	NA	NA	NA	NA	NA	NA	NA	NA	NA	0.161844	1	non.significant	11	5	1	2	0.647059	0.294118	0.0588235	0.105263	0.794118	0.205882	10	1	0	8	0.909091	0.0909091
112040_67	112040	NA	TGCAGCAGACGCCTGGCATTGTGCATACTGATCGTAGGCTTCTATGTAGCTGCTCCAGTGTCCAGTGAT	69	NA	NA	NA	NA	NA	NA	NA	NA	NA	NA	NA	NA	NA	NA	NA	NA	NA	NA	NA	NA	NA	NA	NA	NA	NA	NA	0.348301	1	non.significant	12	3	0	4	0.8	0.2	0	0.210526	0.9	0.1	11	1	0	7	0.916667	0.0833333
11206_10	11206	NA	TGCAGGGCTAAGCATATGATGTATTATCTCCGTATGGCTAGTGCTTTCATATTCTTTCTGCTTGATTAA	69	NA	NA	NA	NA	2	NA	49.529	49.529	NA	NA	NA	NA	NA	NA	NA	NA	NA	NA	NA	NA	NA	NA	NA	NA	NA	NA	NA	NA	not.assessed	14	1	1	3	0.875	0.0625	0.0625	0.157895	0.90625	0.09375	17	0	1	1	0.944444	0
11206_31	11206	3333	TGCAGGGCTAAGCATATGATGTATTATCTCCGTATGGCTAGTGCTTTCATATTCTTTCTGCTTGATTAA	69	2	49.529	NA	49.529	2	NA	49.529	49.529	ABxAA	CORR	1	0	148	147	0	0.00049975	0.0529735	0.00049975	0.00049975	0.00049975	0.00049975	0.00049975	NA	NA	NA	NA	NA	NA	not.assessed	NA	NA	NA	NA	NA	NA	NA	NA	NA	NA	NA	NA	NA	NA	NA	NA
11206_7	11206	3332	TGCAGGGCTAAGCATATGATGTATTATCTCCGTATGGCTAGTGCTTTCATATTCTTTCTGCTTGATTAA	69	2	49.529	NA	49.529	2	NA	49.529	49.529	ABxAA	CORR	1	0	148	147	0	0.00049975	0.0469765	0.00049975	0.00049975	0.00049975	0.00049975	0.00049975	NA	NA	NA	NA	NA	NA	not.assessed	NA	NA	NA	NA	NA	NA	NA	NA	NA	NA	NA	NA	NA	NA	NA	NA
11207_13	11207	3334	TGCAGACCCCACTAATATTCATTTTATGTGAATGGGCTTCTTAAAGTTTCATAGCTATGCCCTAGTAAA	69	6	54.498	NA	54.498	6	87.417	54.498	66.8426	ABxAA	ERR	1	0	142	113	2	0.00049975	0.0724638	0.00049975	0.00049975	0.00049975	0.00049975	0.00049975	NA	NA	NA	NA	NA	NA	not.assessed	NA	NA	NA	NA	NA	NA	NA	NA	NA	NA	NA	NA	NA	NA	NA	NA
11207_14	11207	3335	TGCAGACCCCACTAATATTCATTTTATGTGAATGGGCTTCTTAAAGTTTCATAGCTATGCCCTAGTAAA	69	6	54.498	NA	54.498	6	87.417	54.498	66.8426	ABxAA	ERR	1	0	142	115	2	0.00049975	0.0889555	0.00049975	0.00049975	0.00049975	0.00049975	0.00049975	NA	NA	NA	NA	NA	NA	not.assessed	NA	NA	NA	NA	NA	NA	NA	NA	NA	NA	NA	NA	NA	NA	NA	NA
11207_20	11207	371	TGCAGACCCCACTAATATTCATTTTATGTGAATGGGCTTCTTAAAGTTTCATAGCTATGCCCTAGTAAA	69	6	54.498	87.417	70.9575	6	87.417	54.498	66.8426	ABxAB	ERR	1	1	83	123	50	0.0109945	0.00049975	0.00049975	0.00049975	0.00049975	0.00049975	0.00049975	NA	NA	NA	NA	NA	NA	not.assessed	NA	NA	NA	NA	NA	NA	NA	NA	NA	NA	NA	NA	NA	NA	NA	NA
11207_21	11207	3336	TGCAGACCCCACTAATATTCATTTTATGTGAATGGGCTTCTTAAAGTTTCATAGCTATGCCCTAGTAAA	69	6	NA	87.417	87.417	6	87.417	54.498	66.8426	ABxAA	ERR	0	1	108	149	0	0.00049975	0.005997	0.00049975	0.00049975	0.00049975	0.00049975	0.00049975	NA	NA	NA	NA	1	1	non.significant	14	3	0	2	0.823529	0.176471	0	0.105263	0.911765	0.0882353	16	1	0	2	0.941176	0.0588235
11211_42	11211	3337	TGCAGGCTAATAGCTGGCAACAAATAAACCCAGTGGATCTGGATATGCTGGCACGCACCTTCTGAAACA	69	4	53.829	NA	53.829	4	NA	53.829	53.829	ABxAA	ERR	1	0	159	145	0	0.00049975	0.031984	0.00049975	0.00049975	0.00049975	0.00049975	0.00049975	NA	NA	NA	NA	NA	NA	not.assessed	NA	NA	NA	NA	NA	NA	NA	NA	NA	NA	NA	NA	NA	NA	NA	NA
112169_35	112169	NA	TGCAGCCTAATCAGCCTATTGGTTAATCAGGCCCAGGCGCAGACACATTTATTATGAAGCATATAAACA	69	NA	NA	NA	NA	NA	NA	NA	NA	NA	NA	NA	NA	NA	NA	NA	NA	NA	NA	NA	NA	NA	NA	NA	NA	NA	NA	0.293496	1	non.significant	8	3	4	4	0.533333	0.2	0.266667	0.210526	0.633333	0.366667	6	7	2	4	0.4	0.466667
11224_18	11224	3338	TGCAGAGCCCAACCTTACTGCCTTAAAAACATACTCTACTCTTCTCATTAGGGAAAATTTCCATTACCAT	70	5	NA	53.114	53.114	5	52.9505	49.753	52.192	ABxAA	CORR	0	1	143	153	0	0.00049975	0.0429785	0.00049975	0.00049975	0.00049975	0.00049975	0.00049975	NA	NA	NA	NA	NA	NA	not.assessed	NA	NA	NA	NA	NA	NA	NA	NA	NA	NA	NA	NA	NA	NA	NA	NA
11224_60	11224	372	TGCAGAGCCCAACCTTACTGCCTTAAAAACATACTCTACTCTTCTCATTAGGGAAAATTTCCATTACCAT	70	5	49.753	52.787	51.27	5	52.9505	49.753	52.192	ABxAB	CORR	1	1	74	147	74	1	0.00049975	0.00049975	0.00049975	0.00049975	0.00049975	0.00049975	NA	NA	NA	NA	NA	NA	not.assessed	NA	NA	NA	NA	NA	NA	NA	NA	NA	NA	NA	NA	NA	NA	NA	NA
11232_18	11232	3340	TGCAGAGGTGCAGCAATGTTCTTTTTGGTGAGCAGCAGCTTTCTCCTTGCAATCGTGCCATGCATGAGA	69	4	55.463	NA	55.463	4	NA	55.463	55.463	ABxAA	ERR	1	0	135	158	0	0.00049975	0.015992	0.00049975	0.00049975	0.00049975	0.00049975	0.00049975	NA	NA	NA	NA	NA	NA	not.assessed	NA	NA	NA	NA	NA	NA	NA	NA	NA	NA	NA	NA	NA	NA	NA	NA
11232_6	11232	3339	TGCAGAGGTGCAGCAATGTTCTTTTTGGTGAGCAGCAGCTTTCTCCTTGCAATCGTGCCATGCATGAGA	69	4	55.463	NA	55.463	4	NA	55.463	55.463	ABxAA	ERR	1	0	135	158	0	0.00049975	0.0234883	0.00049975	0.00049975	0.00049975	0.00049975	0.00049975	NA	NA	NA	NA	NA	NA	not.assessed	NA	NA	NA	NA	NA	NA	NA	NA	NA	NA	NA	NA	NA	NA	NA	NA
11236_47	11236	3341	TGCAGCTATCTGGGCTCCCATGGCAATGGGCCTACTCCTTACAAGCAGCGGGCCTCATTTACTAGAGAG	69	1	NA	159.332	159.332	1	159.332	NA	159.332	ABxAA	CORR	0	1	143	115	1	0.00049975	0.037981	0.00049975	0.00049975	0.00049975	0.00049975	0.00049975	NA	NA	NA	NA	NA	NA	not.assessed	NA	NA	NA	NA	NA	NA	NA	NA	NA	NA	NA	NA	NA	NA	NA	NA
11241_56	11241	NA	TGCAGCTCTATGAATAACCATCGACAGTAGCCCGGTGATCGAGGCTTAAGGCAATCACGCAATCTTCCT	69	NA	NA	NA	NA	NA	NA	NA	NA	NA	NA	NA	NA	NA	NA	NA	NA	NA	NA	NA	NA	NA	NA	NA	NA	NA	NA	NA	NA	not.assessed	9	0	2	8	0.818182	0	0.181818	0.421053	0.818182	0.181818	6	0	2	11	0.75	0
112483_11	112483	NA	TGCAGCCTAATCAGCCTATTGGCTGACCAGGCCCTGCTCCTCAGGGTCAGAGCAGTATTATAGTTTATA	69	NA	NA	NA	NA	NA	NA	NA	NA	NA	NA	NA	NA	NA	NA	NA	NA	NA	NA	NA	NA	NA	NA	NA	NA	NA	NA	NA	NA	not.assessed	9	0	2	8	0.818182	0	0.181818	0.421053	0.818182	0.181818	5	0	0	14	1	0
1125_48	1125	NA	TGCAGTTTTTCTTAAACCAAAGCCAGAAATGGATTCAAAGAAATGGAAATATTAAGGAAGGACTTGCCT	69	NA	NA	NA	NA	NA	NA	NA	NA	NA	NA	NA	NA	NA	NA	NA	NA	NA	NA	NA	NA	NA	NA	NA	NA	NA	NA	NA	NA	not.assessed	11	1	1	6	0.846154	0.0769231	0.0769231	0.315789	0.884615	0.115385	12	0	0	7	1	0
112588_10	112588	NA	TGCAGTTTGTTAAAGATCATCTGGACAAGCCAGAAGACTATTGGAACAATGTTGTGTGGATGGATGAGA	69	NA	NA	NA	NA	NA	NA	NA	NA	NA	NA	NA	NA	NA	NA	NA	NA	NA	NA	NA	NA	NA	NA	NA	NA	NA	NA	0.761394	1	non.significant	7	3	1	8	0.636364	0.272727	0.0909091	0.421053	0.772727	0.227273	6	4	1	8	0.545455	0.363636
112588_20	112588	NA	TGCAGTTTGTTAAAGATCATCTGGACAAGCCAGAAGACTATTGGAACAATGTTGTGTGGATGGATGAGA	69	NA	NA	NA	NA	NA	NA	NA	NA	NA	NA	NA	NA	NA	NA	NA	NA	NA	NA	NA	NA	NA	NA	NA	NA	NA	NA	0.969456	1	non.significant	6	4	1	8	0.545455	0.363636	0.0909091	0.421053	0.727273	0.272727	6	3	1	9	0.6	0.3
112588_24	112588	NA	TGCAGTTTGTTAAAGATCATCTGGACAAGCCAGAAGACTATTGGAACAATGTTGTGTGGATGGATGAGA	69	NA	NA	NA	NA	NA	NA	NA	NA	NA	NA	NA	NA	NA	NA	NA	NA	NA	NA	NA	NA	NA	NA	NA	NA	NA	NA	0.2	1	non.significant	9	1	0	9	0.9	0.1	0	0.473684	0.95	0.05	7	3	1	8	0.636364	0.272727
112588_33	112588	NA	TGCAGTTTGTTAAAGATCATCTGGACAAGCCAGAAGACTATTGGAACAATGTTGTGTGGATGGATGAGA	69	NA	NA	NA	NA	NA	NA	NA	NA	NA	NA	NA	NA	NA	NA	NA	NA	NA	NA	NA	NA	NA	NA	NA	NA	NA	NA	0.2	1	non.significant	9	1	0	9	0.9	0.1	0	0.473684	0.95	0.05	7	3	1	8	0.636364	0.272727
112588_37	112588	NA	TGCAGTTTGTTAAAGATCATCTGGACAAGCCAGAAGACTATTGGAACAATGTTGTGTGGATGGATGAGA	69	NA	NA	NA	NA	NA	NA	NA	NA	NA	NA	NA	NA	NA	NA	NA	NA	NA	NA	NA	NA	NA	NA	NA	NA	NA	NA	0.71282	1	non.significant	8	1	1	9	0.8	0.1	0.1	0.473684	0.85	0.15	7	3	1	8	0.636364	0.272727
112588_41	112588	NA	TGCAGTTTGTTAAAGATCATCTGGACAAGCCAGAAGACTATTGGAACAATGTTGTGTGGATGGATGAGA	69	NA	NA	NA	NA	NA	NA	NA	NA	NA	NA	NA	NA	NA	NA	NA	NA	NA	NA	NA	NA	NA	NA	NA	NA	NA	NA	0.9741	1	non.significant	6	4	1	8	0.545455	0.363636	0.0909091	0.421053	0.727273	0.272727	6	4	1	8	0.545455	0.363636
112588_54	112588	NA	TGCAGTTTGTTAAAGATCATCTGGACAAGCCAGAAGACTATTGGAACAATGTTGTGTGGATGGATGAGA	69	NA	NA	NA	NA	NA	NA	NA	NA	NA	NA	NA	NA	NA	NA	NA	NA	NA	NA	NA	NA	NA	NA	NA	NA	NA	NA	NA	NA	not.assessed	6	3	1	9	0.6	0.3	0.1	0.473684	0.75	0.25	7	3	1	8	0.636364	0.272727
112588_59	112588	NA	TGCAGTTTGTTAAAGATCATCTGGACAAGCCAGAAGACTATTGGAACAATGTTGTGTGGATGGATGAGA	69	NA	NA	NA	NA	NA	NA	NA	NA	NA	NA	NA	NA	NA	NA	NA	NA	NA	NA	NA	NA	NA	NA	NA	NA	NA	NA	0.435294	1	non.significant	9	1	1	8	0.818182	0.0909091	0.0909091	0.421053	0.863636	0.136364	7	3	1	8	0.636364	0.272727
112588_61	112588	NA	TGCAGTTTGTTAAAGATCATCTGGACAAGCCAGAAGACTATTGGAACAATGTTGTGTGGATGGATGAGA	69	NA	NA	NA	NA	NA	NA	NA	NA	NA	NA	NA	NA	NA	NA	NA	NA	NA	NA	NA	NA	NA	NA	NA	NA	NA	NA	0.435294	1	non.significant	8	1	1	9	0.8	0.1	0.1	0.473684	0.85	0.15	7	3	1	8	0.636364	0.272727
112588_9	112588	NA	TGCAGTTTGTTAAAGATCATCTGGACAAGCCAGAAGACTATTGGAACAATGTTGTGTGGATGGATGAGA	69	NA	NA	NA	NA	NA	NA	NA	NA	NA	NA	NA	NA	NA	NA	NA	NA	NA	NA	NA	NA	NA	NA	NA	NA	NA	NA	0.435294	1	non.significant	9	1	1	8	0.818182	0.0909091	0.0909091	0.421053	0.863636	0.136364	7	3	1	8	0.636364	0.272727
1126_40	1126	NA	TGCAGGACGCTCAGCGCAAGAGGCGGAGCTTAGAGCATTACCTGCAACGTGCACAATGGTAGAAAACCAGACCGCTAA	78	NA	NA	NA	NA	NA	NA	NA	NA	NA	NA	NA	NA	NA	NA	NA	NA	NA	NA	NA	NA	NA	NA	NA	NA	NA	NA	0.790427	1	non.significant	8	0	2	9	0.8	0	0.2	0.473684	0.8	0.2	8	0	1	10	0.888889	0
112640_54	112640	NA	TGCAGAGATCAAAGGTTCCTTTGATCTCCACAATTTGAAGGGGCTACAGCTGTGTATTATAGCTGCTGC	69	NA	NA	NA	NA	NA	NA	NA	NA	NA	NA	NA	NA	NA	NA	NA	NA	NA	NA	NA	NA	NA	NA	NA	NA	NA	NA	0.994406	1	non.significant	8	2	2	7	0.666667	0.166667	0.166667	0.368421	0.75	0.25	9	1	2	7	0.75	0.0833333
112640_9	112640	NA	TGCAGAGATCAAAGGTTCCTTTGATCTCCACAATTTGAAGGGGCTACAGCTGTGTATTATAGCTGCTGC	69	NA	NA	NA	NA	NA	NA	NA	NA	NA	NA	NA	NA	NA	NA	NA	NA	NA	NA	NA	NA	NA	NA	NA	NA	NA	NA	1	1	non.significant	8	1	2	8	0.727273	0.0909091	0.181818	0.421053	0.772727	0.227273	9	1	2	7	0.75	0.0833333
11278_43	11278	3342	TGCAGACTTTAAAATCCACACCATGTTCATTATTGCATGGAAAAGCTTCATTAAATTACAACGGGGCTA	69	3	NA	118.255	118.255	3	118.255	NA	118.255	ABxAA	CORR	0	1	151	152	0	0.00049975	0.043978	0.00049975	0.00049975	0.00049975	0.00049975	0.00049975	NA	NA	NA	NA	NA	NA	not.assessed	NA	NA	NA	NA	NA	NA	NA	NA	NA	NA	NA	NA	NA	NA	NA	NA
112793_15	112793	NA	TGCAGAAGATATCTAGGAAGAAGCCTCGTTATCAGGCATTCGTTCAAGATATCGCTGTAGTGTATGGGT	69	NA	NA	NA	NA	NA	NA	NA	NA	NA	NA	NA	NA	NA	NA	NA	NA	NA	NA	NA	NA	NA	NA	NA	NA	NA	NA	1	1	non.significant	14	1	2	2	0.823529	0.0588235	0.117647	0.105263	0.852941	0.147059	14	1	0	4	0.933333	0.0666667
1128_21	1128	71	TGCAGCCTATGAGACTCCGGGTGAAGATGTCAGTGGCCCGACATAGGTGGCAAGATGACGTCATAGCAT	69	2	49.202	109.363	79.2825	2	109.199	49.202	94.1592	ABxAB	CORR	1	1	82	139	77	0.463268	0.00049975	0.00049975	0.00049975	0.00049975	0.00049975	0.00049975	NA	NA	NA	NA	1	1	non.significant	18	1	0	0	0.947368	0.0526316	0	0	0.973684	0.0263158	16	2	1	0	0.842105	0.105263
1128_57	1128	2058	TGCAGCCTATGAGACTCCGGGTGAAGATGTCAGTGGCCCGACATAGGTGGCAAGATGACGTCATAGCAT	69	2	NA	109.036	109.036	2	109.199	49.202	94.1592	ABxAA	CORR	0	1	156	144	0	0.00049975	0.0314843	0.00049975	0.00049975	0.00049975	0.00049975	0.00049975	NA	NA	NA	NA	NA	NA	not.assessed	NA	NA	NA	NA	NA	NA	NA	NA	NA	NA	NA	NA	NA	NA	NA	NA
11290_52	11290	3343	TGCAGTGGTCACTAGAGGAGGAATGTGGTAATACAAAAGAATGGTCATTCAAATGGTAATTCAAATCAA	69	4	53.829	NA	53.829	4	NA	53.829	53.829	ABxAA	CORR	1	0	145	159	0	0.00049975	0.0349825	0.00049975	0.00049975	0.00049975	0.00049975	0.00049975	NA	NA	NA	NA	NA	NA	not.assessed	NA	NA	NA	NA	NA	NA	NA	NA	NA	NA	NA	NA	NA	NA	NA	NA
11293_14	11293	NA	TGCAGGCGGGAGTGGGAGGAAGTAATTAGTTTACTTTACAGGAGAGGCGAAGTTCATTAGAGGAGCGGAGAGCG	74	NA	NA	NA	NA	NA	NA	NA	NA	NA	NA	NA	NA	NA	NA	NA	NA	NA	NA	NA	NA	NA	NA	NA	NA	NA	NA	0.832491	1	non.significant	12	6	0	1	0.666667	0.333333	0	0.0526316	0.833333	0.166667	11	8	0	0	0.578947	0.421053
11293_22	11293	NA	TGCAGGCGGGAGTGGGAGGAAGTAATTAGTTTACTTTACAGGAGAGGCGAAGTTCATTAGAGGAGCGGAGAGCG	74	NA	NA	NA	NA	NA	NA	NA	NA	NA	NA	NA	NA	NA	NA	NA	NA	NA	NA	NA	NA	NA	NA	NA	NA	NA	NA	0.832491	1	non.significant	12	6	0	1	0.666667	0.333333	0	0.0526316	0.833333	0.166667	11	8	0	0	0.578947	0.421053
11293_27	11293	NA	TGCAGGCGGGAGTGGGAGGAAGTAATTAGTTTACTTTACAGGAGAGGCGAAGTTCATTAGAGGAGCGGAGAGCG	74	NA	NA	NA	NA	NA	NA	NA	NA	NA	NA	NA	NA	NA	NA	NA	NA	NA	NA	NA	NA	NA	NA	NA	NA	NA	NA	0.832491	1	non.significant	12	6	0	1	0.666667	0.333333	0	0.0526316	0.833333	0.166667	11	8	0	0	0.578947	0.421053
11293_30	11293	NA	TGCAGGCGGGAGTGGGAGGAAGTAATTAGTTTACTTTACAGGAGAGGCGAAGTTCATTAGAGGAGCGGAGAGCG	74	NA	NA	NA	NA	NA	NA	NA	NA	NA	NA	NA	NA	NA	NA	NA	NA	NA	NA	NA	NA	NA	NA	NA	NA	NA	NA	0.832491	1	non.significant	12	6	0	1	0.666667	0.333333	0	0.0526316	0.833333	0.166667	11	8	0	0	0.578947	0.421053
11293_32	11293	NA	TGCAGGCGGGAGTGGGAGGAAGTAATTAGTTTACTTTACAGGAGAGGCGAAGTTCATTAGAGGAGCGGAGAGCG	74	NA	NA	NA	NA	NA	NA	NA	NA	NA	NA	NA	NA	NA	NA	NA	NA	NA	NA	NA	NA	NA	NA	NA	NA	NA	NA	1	1	non.significant	11	6	1	1	0.611111	0.333333	0.0555556	0.0526316	0.777778	0.222222	11	8	0	0	0.578947	0.421053
11293_33	11293	NA	TGCAGGCGGGAGTGGGAGGAAGTAATTAGTTTACTTTACAGGAGAGGCGAAGTTCATTAGAGGAGCGGAGAGCG	74	NA	NA	NA	NA	NA	NA	NA	NA	NA	NA	NA	NA	NA	NA	NA	NA	NA	NA	NA	NA	NA	NA	NA	NA	NA	NA	1	1	non.significant	11	6	1	1	0.611111	0.333333	0.0555556	0.0526316	0.777778	0.222222	11	8	0	0	0.578947	0.421053
11294_32	11294	NA	TGCAGGGACAAGTGTGGAAGCTTTAATGTAGTGTCTAAGGCTATGTCCACACTACCGTTCGGTATTTTC	69	NA	NA	NA	NA	NA	NA	NA	NA	NA	NA	NA	NA	NA	NA	NA	NA	NA	NA	NA	NA	NA	NA	NA	NA	NA	NA	0.826571	1	non.significant	5	11	0	3	0.3125	0.6875	0	0.157895	0.65625	0.34375	5	12	0	2	0.294118	0.705882
11294_62	11294	NA	TGCAGGGACAAGTGTGGAAGCTTTAATGTAGTGTCTAAGGCTATGTCCACACTACCGTTCGGTATTTTC	69	NA	NA	NA	NA	NA	NA	NA	NA	NA	NA	NA	NA	NA	NA	NA	NA	NA	NA	NA	NA	NA	NA	NA	NA	NA	NA	0.744395	1	non.significant	5	11	0	3	0.3125	0.6875	0	0.157895	0.65625	0.34375	6	11	0	2	0.352941	0.647059
11297_14	11297	3344	TGCAGCAAAGTCCGCACTTTCTTATGGGGGTTAAGGGTGAATAACAGGGATCCCTTAGATTCCACAGCC	69	12	NA	30.904	30.904	12	30.904	NA	30.904	ABxAA	CORR	0	1	138	125	1	0.00049975	0.12044	0.00049975	0.00049975	0.00049975	0.00049975	0.00049975	NA	NA	NA	NA	0.209195	1	non.significant	18	1	0	0	0.947368	0.0526316	0	0	0.973684	0.0263158	13	3	1	2	0.764706	0.176471
11297_62	11297	NA	TGCAGCAAAGTCCGCACTTTCTTATGGGGGTTAAGGGTGAATAACAGGGATCCCTTAGATTCCACAGCC	69	NA	NA	NA	NA	12	30.904	NA	30.904	NA	NA	NA	NA	NA	NA	NA	NA	NA	NA	NA	NA	NA	NA	NA	NA	NA	NA	0.0317105	1	non.significant	9	8	1	1	0.5	0.444444	0.0555556	0.0526316	0.722222	0.277778	15	2	0	2	0.882353	0.117647
113_39	113	NA	TGCAGAAGCTGGTAACCACCAAAGACAAATATGGTCAGTGCCTCCAAACAATATGAAATAAATAGCGCA	69	NA	NA	NA	NA	NA	NA	NA	NA	NA	NA	NA	NA	NA	NA	NA	NA	NA	NA	NA	NA	NA	NA	NA	NA	NA	NA	0.91803	1	non.significant	13	3	0	3	0.8125	0.1875	0	0.157895	0.90625	0.09375	14	3	0	2	0.823529	0.176471
113041_44	113041	NA	TGCAGCTACATCCTCCTCCCCCCTCACAGTATGCAGCCTCACAGACACAGAGAGAAGCTGCAATTACATCCTC	73	NA	NA	NA	NA	NA	NA	NA	NA	NA	NA	NA	NA	NA	NA	NA	NA	NA	NA	NA	NA	NA	NA	NA	NA	NA	NA	0.900183	1	non.significant	4	1	2	12	0.571429	0.142857	0.285714	0.631579	0.642857	0.357143	6	4	2	7	0.5	0.333333
113088_11	113088	NA	TGCAGACAGGGACTTGTCCGTGTTAAAGAGTGTTTTGGTGCCAGAGAATGAGGGTAACCACATAAGGTG	69	NA	NA	NA	NA	NA	NA	NA	NA	NA	NA	NA	NA	NA	NA	NA	NA	NA	NA	NA	NA	NA	NA	NA	NA	NA	NA	1	1	non.significant	9	3	2	5	0.642857	0.214286	0.142857	0.263158	0.75	0.25	7	4	1	7	0.583333	0.333333
113088_30	113088	NA	TGCAGACAGGGACTTGTCCGTGTTAAAGAGTGTTTTGGTGCCAGAGAATGAGGGTAACCACATAAGGTG	69	NA	NA	NA	NA	NA	NA	NA	NA	NA	NA	NA	NA	NA	NA	NA	NA	NA	NA	NA	NA	NA	NA	NA	NA	NA	NA	1	1	non.significant	9	3	2	5	0.642857	0.214286	0.142857	0.263158	0.75	0.25	7	5	1	6	0.538462	0.384615
113088_41	113088	NA	TGCAGACAGGGACTTGTCCGTGTTAAAGAGTGTTTTGGTGCCAGAGAATGAGGGTAACCACATAAGGTG	69	NA	NA	NA	NA	NA	NA	NA	NA	NA	NA	NA	NA	NA	NA	NA	NA	NA	NA	NA	NA	NA	NA	NA	NA	NA	NA	1	1	non.significant	9	3	2	5	0.642857	0.214286	0.142857	0.263158	0.75	0.25	7	4	1	7	0.583333	0.333333
113088_49	113088	NA	TGCAGACAGGGACTTGTCCGTGTTAAAGAGTGTTTTGGTGCCAGAGAATGAGGGTAACCACATAAGGTG	69	NA	NA	NA	NA	NA	NA	NA	NA	NA	NA	NA	NA	NA	NA	NA	NA	NA	NA	NA	NA	NA	NA	NA	NA	NA	NA	1	1	non.significant	12	2	1	4	0.8	0.133333	0.0666667	0.210526	0.866667	0.133333	11	2	1	5	0.785714	0.142857
113088_55	113088	NA	TGCAGACAGGGACTTGTCCGTGTTAAAGAGTGTTTTGGTGCCAGAGAATGAGGGTAACCACATAAGGTG	69	NA	NA	NA	NA	NA	NA	NA	NA	NA	NA	NA	NA	NA	NA	NA	NA	NA	NA	NA	NA	NA	NA	NA	NA	NA	NA	1	1	non.significant	10	3	2	4	0.666667	0.2	0.133333	0.210526	0.766667	0.233333	8	5	1	5	0.571429	0.357143
1131_19	1131	2059	TGCAGCCTAATCAGCCTATTGGTTGATCAGGCCCTGGTTGTAGGGTACCCTGGATGGAAATCACTTGCT	69	3	58.773	NA	58.773	3	NA	58.773	58.773	ABxAA	CORR	1	0	149	147	0	0.00049975	0.043978	0.00049975	0.00049975	0.00049975	0.00049975	0.00049975	NA	NA	NA	NA	NA	NA	not.assessed	NA	NA	NA	NA	NA	NA	NA	NA	NA	NA	NA	NA	NA	NA	NA	NA
1131_67	1131	NA	TGCAGCCTAATCAGCCTATTGGTTGATCAGGCCCTGGTTGTAGGGTACCCTGGATGGAAATCACTTGCT	69	NA	NA	NA	NA	3	NA	58.773	58.773	NA	NA	NA	NA	NA	NA	NA	NA	NA	NA	NA	NA	NA	NA	NA	NA	NA	NA	0.744395	1	non.significant	11	5	0	3	0.6875	0.3125	0	0.157895	0.84375	0.15625	12	4	0	3	0.75	0.25
113171_50	113171	NA	TGCAGAATACAGTTGGCAACCCAACTATAAGTTATCCCAGTGCTCTAGGTACCCAAAGCCTTCTCTCTT	69	NA	NA	NA	NA	NA	NA	NA	NA	NA	NA	NA	NA	NA	NA	NA	NA	NA	NA	NA	NA	NA	NA	NA	NA	NA	NA	NA	NA	not.assessed	11	0	1	7	0.916667	0	0.0833333	0.368421	0.916667	0.0833333	6	0	1	12	0.857143	0
11318_16	11318	3345	TGCAGCTCCTGCTCTCCTGTCCTCACTGCTACCAGCGCCTGGGGACCAGCTACAGCCCTAGGCTGGTGA	69	3	58.773	NA	58.773	3	NA	58.773	58.773	ABxAA	CORR	1	0	140	118	0	0.00049975	0.0269865	0.00049975	0.00049975	0.00049975	0.00049975	0.00049975	NA	NA	NA	NA	NA	NA	not.assessed	NA	NA	NA	NA	NA	NA	NA	NA	NA	NA	NA	NA	NA	NA	NA	NA
11318_40	11318	3346	TGCAGCTCCTGCTCTCCTGTCCTCACTGCTACCAGCGCCTGGGGACCAGCTACAGCCCTAGGCTGGTGA	69	3	58.773	NA	58.773	3	NA	58.773	58.773	ABxAA	CORR	1	0	140	120	0	0.00049975	0.031984	0.00049975	0.00049975	0.00049975	0.00049975	0.00049975	NA	NA	NA	NA	NA	NA	not.assessed	NA	NA	NA	NA	NA	NA	NA	NA	NA	NA	NA	NA	NA	NA	NA	NA
11318_41	11318	3347	TGCAGCTCCTGCTCTCCTGTCCTCACTGCTACCAGCGCCTGGGGACCAGCTACAGCCCTAGGCTGGTGA	69	3	58.773	NA	58.773	3	NA	58.773	58.773	ABxAA	CORR	1	0	140	118	0	0.00049975	0.0289855	0.00049975	0.00049975	0.00049975	0.00049975	0.00049975	NA	NA	NA	NA	NA	NA	not.assessed	NA	NA	NA	NA	NA	NA	NA	NA	NA	NA	NA	NA	NA	NA	NA	NA
113235_12	113235	NA	TGCAGTTACACGAGGCTACAGCTCTTGTATAGAACAGTGATCTCCAATTGATATCTCTCAGCTGTTGCA	69	NA	NA	NA	NA	NA	NA	NA	NA	NA	NA	NA	NA	NA	NA	NA	NA	NA	NA	NA	NA	NA	NA	NA	NA	NA	NA	NA	NA	not.assessed	17	1	1	0	0.894737	0.0526316	0.0526316	0	0.921053	0.0789474	17	1	0	1	0.944444	0.0555556
11325_29	11325	3348	TGCAGCTACTCAAAATCCCAGAAACATGAGAAGCTAACTATATTCAGCTGTATCATCATTACACCTCGA	69	2	NA	119.202	119.202	2	119.202	NA	119.202	ABxAA	ERR	0	1	146	159	0	0.00049975	0.0409795	0.00049975	0.00049975	0.00049975	0.00049975	0.00049975	NA	NA	NA	NA	0.665561	1	non.significant	11	6	1	1	0.611111	0.333333	0.0555556	0.0526316	0.777778	0.222222	12	5	1	1	0.666667	0.277778
11326_39	11326	3349	TGCAGCACGTCAAGATCTCTTGGGGATTTATACCCCTTCAATGTAATGCGTTTTCTGTCGCTTCCGCAT	69	6	NA	96.952	96.952	6	96.952	NA	96.952	ABxAA	CORR	0	1	157	142	0	0.00049975	0.0349825	0.00049975	0.00049975	0.00049975	0.00049975	0.00049975	NA	NA	NA	NA	NA	NA	not.assessed	NA	NA	NA	NA	NA	NA	NA	NA	NA	NA	NA	NA	NA	NA	NA	NA
11328_13	11328	3350	TGCAGTGAGTCCTCAGAATAAAATCTGCACCAACGGAGCGAATTTTGCAGCAGATTTATGGCAGAGTAA	69	6	NA	0.653	0.653	6	0.653	NA	0.653	ABxAA	CORR	0	1	150	154	0	0.00049975	0.0424788	0.00049975	0.00049975	0.00049975	0.00049975	0.00049975	NA	NA	NA	NA	NA	NA	not.assessed	NA	NA	NA	NA	NA	NA	NA	NA	NA	NA	NA	NA	NA	NA	NA	NA
11328_16	11328	3351	TGCAGTGAGTCCTCAGAATAAAATCTGCACCAACGGAGCGAATTTTGCAGCAGATTTATGGCAGAGTAA	69	6	NA	0.653	0.653	6	0.653	NA	0.653	ABxAA	CORR	0	1	150	154	0	0.00049975	0.0404798	0.00049975	0.00049975	0.00049975	0.00049975	0.00049975	NA	NA	NA	NA	NA	NA	not.assessed	NA	NA	NA	NA	NA	NA	NA	NA	NA	NA	NA	NA	NA	NA	NA	NA
11328_34	11328	3352	TGCAGTGAGTCCTCAGAATAAAATCTGCACCAACGGAGCGAATTTTGCAGCAGATTTATGGCAGAGTAA	69	6	NA	0.653	0.653	6	0.653	NA	0.653	ABxAA	CORR	0	1	150	154	0	0.00049975	0.0389805	0.00049975	0.00049975	0.00049975	0.00049975	0.00049975	NA	NA	NA	NA	NA	NA	not.assessed	NA	NA	NA	NA	NA	NA	NA	NA	NA	NA	NA	NA	NA	NA	NA	NA
11328_63	11328	3353	TGCAGTGAGTCCTCAGAATAAAATCTGCACCAACGGAGCGAATTTTGCAGCAGATTTATGGCAGAGTAA	69	6	NA	0.653	0.653	6	0.653	NA	0.653	ABxAA	CORR	0	1	150	154	0	0.00049975	0.0434783	0.00049975	0.00049975	0.00049975	0.00049975	0.00049975	NA	NA	NA	NA	NA	NA	not.assessed	NA	NA	NA	NA	NA	NA	NA	NA	NA	NA	NA	NA	NA	NA	NA	NA
113305_8	113305	NA	TGCAGTCGGCTACAATTTTAGAACCAGAAAAAAAACCATATCCCTGATTTGATACAGGCCATATGGAAGC	70	NA	NA	NA	NA	NA	NA	NA	NA	NA	NA	NA	NA	NA	NA	NA	NA	NA	NA	NA	NA	NA	NA	NA	NA	NA	NA	1	1	non.significant	7	0	0	12	1	0	0	0.631579	1	0	7	1	1	10	0.777778	0.111111
11331_10	11331	NA	TGCAGTTGGCAGATGCATCAAATAAGTTGCTAACATTAATTGTATTTAAGCCGGGCTTAGGTGCATGAG	69	NA	NA	NA	NA	NA	NA	NA	NA	NA	NA	NA	NA	NA	NA	NA	NA	NA	NA	NA	NA	NA	NA	NA	NA	NA	NA	1	1	non.significant	15	2	2	0	0.789474	0.105263	0.105263	0	0.842105	0.157895	16	2	1	0	0.842105	0.105263
113333_35	113333	8520	TGCAGCAGGTCTCCATATCATACATGCATCATATGTCCTAAGGGGAGAAAACTGGGAGAATCGCTTGTA	69	3	58.773	NA	58.773	3	NA	58.773	58.773	ABxAA	ERR	1	0	127	121	0	0.00049975	0.081959	0.00049975	0.00049975	0.00049975	0.00049975	0.00049975	NA	NA	NA	NA	NA	NA	not.assessed	14	0	1	4	0.933333	0	0.0666667	0.210526	0.933333	0.0666667	14	1	0	4	0.933333	0.0666667
11335_15	11335	373	TGCAGATTTGCAGTAAAGAATCCACACCACAAATACGCCATGTCTGAGTTTGCTTCCCCACCTGTGTCCA	70	1	57.74	156.388	107.064	1	156.388	57.74	90.6227	ABxAB	CORR	1	1	83	139	65	0.290355	0.00049975	0.00049975	0.00049975	0.00049975	0.00049975	0.00049975	NA	NA	NA	NA	NA	NA	not.assessed	NA	NA	NA	NA	NA	NA	NA	NA	NA	NA	NA	NA	NA	NA	NA	NA
11335_17	11335	374	TGCAGATTTGCAGTAAAGAATCCACACCACAAATACGCCATGTCTGAGTTTGCTTCCCCACCTGTGTCCA	70	1	57.74	156.388	107.064	1	156.388	57.74	90.6227	ABxAB	CORR	1	1	83	139	65	0.276862	0.00049975	0.00049975	0.00049975	0.00049975	0.00049975	0.00049975	NA	NA	NA	NA	NA	NA	not.assessed	NA	NA	NA	NA	NA	NA	NA	NA	NA	NA	NA	NA	NA	NA	NA	NA
11335_34	11335	3354	TGCAGATTTGCAGTAAAGAATCCACACCACAAATACGCCATGTCTGAGTTTGCTTCCCCACCTGTGTCCA	70	1	57.74	NA	57.74	1	156.388	57.74	90.6227	ABxAA	CORR	1	0	132	159	0	0.00049975	0.0149925	0.00049975	0.00049975	0.00049975	0.00049975	0.00049975	NA	NA	NA	NA	NA	NA	not.assessed	NA	NA	NA	NA	NA	NA	NA	NA	NA	NA	NA	NA	NA	NA	NA	NA
11336_64	11336	3355	TGCAGCCTCTTCAACGTTTACATGAGTCTCAGTGATGTTCGCACTTTCAAACGCTGTACTAGGGGCAGA	69	10	NA	67.105	67.105	10	67.105	NA	67.105	ABxAA	CORR	0	1	153	142	0	0.00049975	0.0389805	0.00049975	0.00049975	0.00049975	0.00049975	0.00049975	NA	NA	NA	NA	NA	NA	not.assessed	NA	NA	NA	NA	NA	NA	NA	NA	NA	NA	NA	NA	NA	NA	NA	NA
11345_18	11345	NA	TGCAGCTAACAGGGTCTATAGTGTTGTGTGTTATCCTCTGACTAGTGAGGTGTATAGGCCTCATCTACA	69	NA	NA	NA	NA	NA	NA	NA	NA	NA	NA	NA	NA	NA	NA	NA	NA	NA	NA	NA	NA	NA	NA	NA	NA	NA	NA	0.396682	1	non.significant	7	3	0	9	0.7	0.3	0	0.473684	0.85	0.15	5	1	2	11	0.625	0.125
11345_19	11345	NA	TGCAGCTAACAGGGTCTATAGTGTTGTGTGTTATCCTCTGACTAGTGAGGTGTATAGGCCTCATCTACA	69	NA	NA	NA	NA	NA	NA	NA	NA	NA	NA	NA	NA	NA	NA	NA	NA	NA	NA	NA	NA	NA	NA	NA	NA	NA	NA	0.396682	1	non.significant	7	3	0	9	0.7	0.3	0	0.473684	0.85	0.15	5	1	2	11	0.625	0.125
11345_22	11345	NA	TGCAGCTAACAGGGTCTATAGTGTTGTGTGTTATCCTCTGACTAGTGAGGTGTATAGGCCTCATCTACA	69	NA	NA	NA	NA	NA	NA	NA	NA	NA	NA	NA	NA	NA	NA	NA	NA	NA	NA	NA	NA	NA	NA	NA	NA	NA	NA	0.429864	1	non.significant	5	4	0	10	0.555556	0.444444	0	0.526316	0.777778	0.222222	4	2	2	11	0.5	0.25
11345_23	11345	NA	TGCAGCTAACAGGGTCTATAGTGTTGTGTGTTATCCTCTGACTAGTGAGGTGTATAGGCCTCATCTACA	69	NA	NA	NA	NA	NA	NA	NA	NA	NA	NA	NA	NA	NA	NA	NA	NA	NA	NA	NA	NA	NA	NA	NA	NA	NA	NA	0.429864	1	non.significant	5	4	0	10	0.555556	0.444444	0	0.526316	0.777778	0.222222	4	2	2	11	0.5	0.25
11345_42	11345	NA	TGCAGCTAACAGGGTCTATAGTGTTGTGTGTTATCCTCTGACTAGTGAGGTGTATAGGCCTCATCTACA	69	NA	NA	NA	NA	NA	NA	NA	NA	NA	NA	NA	NA	NA	NA	NA	NA	NA	NA	NA	NA	NA	NA	NA	NA	NA	NA	0.788839	1	non.significant	7	3	0	9	0.7	0.3	0	0.473684	0.85	0.15	5	2	1	11	0.625	0.25
11345_56	11345	NA	TGCAGCTAACAGGGTCTATAGTGTTGTGTGTTATCCTCTGACTAGTGAGGTGTATAGGCCTCATCTACA	69	NA	NA	NA	NA	NA	NA	NA	NA	NA	NA	NA	NA	NA	NA	NA	NA	NA	NA	NA	NA	NA	NA	NA	NA	NA	NA	0.429864	1	non.significant	5	4	0	10	0.555556	0.444444	0	0.526316	0.777778	0.222222	4	2	2	11	0.5	0.25
11356_57	11356	3356	TGCAGTGTTTTAACTGTCTGCACATACTTGGTACTTGGTACGTGCAGAGAGTTAACTACGCCTTGTAAA	69	3	58.773	NA	58.773	3	110.68	58.773	84.7265	ABxAA	CORR	1	0	121	87	0	0.00049975	0.0089955	0.00049975	0.00049975	0.00049975	0.00049975	0.00049975	NA	NA	NA	NA	NA	NA	not.assessed	NA	NA	NA	NA	NA	NA	NA	NA	NA	NA	NA	NA	NA	NA	NA	NA
11356_66	11356	3357	TGCAGTGTTTTAACTGTCTGCACATACTTGGTACTTGGTACGTGCAGAGAGTTAACTACGCCTTGTAAA	69	3	NA	110.68	110.68	3	110.68	58.773	84.7265	ABxAA	CORR	0	1	118	89	0	0.00049975	0.0194903	0.00049975	0.00049975	0.00049975	0.00049975	0.00049975	NA	NA	NA	NA	NA	NA	not.assessed	NA	NA	NA	NA	NA	NA	NA	NA	NA	NA	NA	NA	NA	NA	NA	NA
1136_47	1136	NA	TGCAGCAGCAACTCCCTGGTGGCCTGTACTCACTCCCCCTCTGCATGAAATCACTCCCCATCCTCTGCACTG	72	NA	NA	NA	NA	NA	NA	NA	NA	NA	NA	NA	NA	NA	NA	NA	NA	NA	NA	NA	NA	NA	NA	NA	NA	NA	NA	0.849435	1	non.significant	7	2	1	9	0.7	0.2	0.1	0.473684	0.8	0.2	8	2	1	8	0.727273	0.181818
1136_60	1136	NA	TGCAGCAGCAACTCCCTGGTGGCCTGTACTCACTCCCCCTCTGCATGAAATCACTCCCCATCCTCTGCACTG	72	NA	NA	NA	NA	NA	NA	NA	NA	NA	NA	NA	NA	NA	NA	NA	NA	NA	NA	NA	NA	NA	NA	NA	NA	NA	NA	NA	NA	not.assessed	10	1	1	7	0.833333	0.0833333	0.0833333	0.368421	0.875	0.125	11	1	1	6	0.846154	0.0769231
1136_68	1136	NA	TGCAGCAGCAACTCCCTGGTGGCCTGTACTCACTCCCCCTCTGCATGAAATCACTCCCCATCCTCTGCACTG	72	NA	NA	NA	NA	NA	NA	NA	NA	NA	NA	NA	NA	NA	NA	NA	NA	NA	NA	NA	NA	NA	NA	NA	NA	NA	NA	NA	NA	not.assessed	10	1	1	7	0.833333	0.0833333	0.0833333	0.368421	0.875	0.125	11	1	1	6	0.846154	0.0769231
11364_38	11364	NA	TGCAGGGTCCGGGCCCATTCAAGTGAAGGGTCTTAAGCTGTCATAAAACTACAGTTCCCAGCATGAGAT	69	NA	NA	NA	NA	NA	NA	NA	NA	NA	NA	NA	NA	NA	NA	NA	NA	NA	NA	NA	NA	NA	NA	NA	NA	NA	NA	NA	NA	not.assessed	15	1	2	1	0.833333	0.0555556	0.111111	0.0526316	0.861111	0.138889	15	1	2	1	0.833333	0.0555556
11364_42	11364	NA	TGCAGGGTCCGGGCCCATTCAAGTGAAGGGTCTTAAGCTGTCATAAAACTACAGTTCCCAGCATGAGAT	69	NA	NA	NA	NA	NA	NA	NA	NA	NA	NA	NA	NA	NA	NA	NA	NA	NA	NA	NA	NA	NA	NA	NA	NA	NA	NA	NA	NA	not.assessed	18	1	0	0	0.947368	0.0526316	0	0	0.973684	0.0263158	16	2	1	0	0.842105	0.105263
11371_6	11371	3358	TGCAGCCCCCATAGAATTGGATAGAGAGGTAGTAACACTTACTCACAGCCCTGTCCACAGAAGTCTATGG	70	11	NA	57.905	57.905	11	57.905	NA	57.905	ABxAA	CORR	0	1	140	136	0	0.00049975	0.0549725	0.00049975	0.00049975	0.00049975	0.00049975	0.00049975	NA	NA	NA	NA	0.803136	1	non.significant	6	4	3	6	0.461538	0.307692	0.230769	0.315789	0.615385	0.384615	10	5	1	3	0.625	0.3125
11373_19	11373	NA	TGCAGCTGGCGCGTTTCGGTCACAGTAGGGAACATCCCTGGCATACAGCAGCTGGCACGTTTCAGTCAC	69	NA	NA	NA	NA	NA	NA	NA	NA	NA	NA	NA	NA	NA	NA	NA	NA	NA	NA	NA	NA	NA	NA	NA	NA	NA	NA	0.463533	1	non.significant	3	4	0	12	0.428571	0.571429	0	0.631579	0.714286	0.285714	2	6	1	10	0.222222	0.666667
11373_56	11373	NA	TGCAGCTGGCGCGTTTCGGTCACAGTAGGGAACATCCCTGGCATACAGCAGCTGGCACGTTTCAGTCAC	69	NA	NA	NA	NA	NA	NA	NA	NA	NA	NA	NA	NA	NA	NA	NA	NA	NA	NA	NA	NA	NA	NA	NA	NA	NA	NA	NA	NA	not.assessed	2	6	0	11	0.25	0.75	0	0.578947	0.625	0.375	2	6	1	10	0.222222	0.666667
113738_8	113738	8521	TGCAGGCGTTATATGCCCTAGGGATAGAAAAACTGGGAGAATCGCTTCTAGAGAAGGATCTGGGTGTATT	70	2	NA	92.969	92.969	2	92.969	NA	92.969	ABxAA	ERR	0	1	146	137	1	0.00049975	0.112444	0.00049975	0.00049975	0.00049975	0.00049975	0.00049975	NA	NA	NA	NA	NA	NA	not.assessed	NA	NA	NA	NA	NA	NA	NA	NA	NA	NA	NA	NA	NA	NA	NA	NA
11375_32	11375	NA	TGCAGAAAAGTGGCTTCTTTGCTGCCCTTCTTGACACCAGGCCATCCTCCAAAATTCTTCACCTCACTG	69	NA	NA	NA	NA	NA	NA	NA	NA	NA	NA	NA	NA	NA	NA	NA	NA	NA	NA	NA	NA	NA	NA	NA	NA	NA	NA	0.461539	1	non.significant	6	2	0	11	0.75	0.25	0	0.578947	0.875	0.125	8	0	0	11	1	0
11376_27	11376	3359	TGCAGTAGCAGTAGGGTTGCTTTCGGATTTTACTGTGTATTCTGACTTCCCCATTGAAGTCAATGGGGG	69	12	103.025	NA	103.025	12	103.48	103.244	103.362	ABxAA	ERR	1	0	165	124	0	0.00049975	0.00549725	0.00049975	0.00049975	0.00049975	0.00049975	0.00049975	NA	NA	NA	NA	0.0451666	1	non.significant	3	2	4	10	0.333333	0.222222	0.444444	0.526316	0.444444	0.555556	4	6	0	9	0.4	0.6
11376_47	11376	375	TGCAGTAGCAGTAGGGTTGCTTTCGGATTTTACTGTGTATTCTGACTTCCCCATTGAAGTCAATGGGGG	69	12	103.681	103.371	103.526	12	103.48	103.244	103.362	ABxAB	ERR	1	1	86	131	71	0.158421	0.00049975	0.00049975	0.00049975	0.00049975	0.00049975	0.00049975	NA	NA	NA	NA	NA	NA	not.assessed	NA	NA	NA	NA	NA	NA	NA	NA	NA	NA	NA	NA	NA	NA	NA	NA
11376_53	11376	376	TGCAGTAGCAGTAGGGTTGCTTTCGGATTTTACTGTGTATTCTGACTTCCCCATTGAAGTCAATGGGGG	69	12	103.025	103.371	103.198	12	103.48	103.244	103.362	ABxAB	ERR	1	1	86	130	69	0.133933	0.00049975	0.00049975	0.00049975	0.00049975	0.00049975	0.00049975	NA	NA	NA	NA	0.626791	1	non.significant	4	5	3	7	0.333333	0.416667	0.25	0.368421	0.541667	0.458333	6	2	4	7	0.5	0.166667
11376_59	11376	3360	TGCAGTAGCAGTAGGGTTGCTTTCGGATTTTACTGTGTATTCTGACTTCCCCATTGAAGTCAATGGGGG	69	12	NA	103.698	103.698	12	103.48	103.244	103.362	ABxAA	ERR	0	1	137	152	0	0.00049975	0.0444778	0.00049975	0.00049975	0.00049975	0.00049975	0.00049975	NA	NA	NA	NA	0.626791	1	non.significant	4	5	3	7	0.333333	0.416667	0.25	0.368421	0.541667	0.458333	6	2	4	7	0.5	0.166667
1138_18	1138	2060	TGCAGTTTTATAACCTCGAAATAATACTTTTTGTTGGTCCCTTTCAGGTCTCTGAACACGTGGCATGAG	69	7	NA	58.023	58.023	7	58.023	NA	58.023	ABxAA	ERR	0	1	148	157	0	0.00049975	0.043978	0.00049975	0.00049975	0.00049975	0.00049975	0.00049975	NA	NA	NA	NA	NA	NA	not.assessed	17	0	1	1	0.944444	0	0.0555556	0.0526316	0.944444	0.0555556	17	2	0	0	0.894737	0.105263
11390_28	11390	NA	TGCAGGCTTGTATTTTTAGGGTGGGAAGGGACAAATATCTTTGGACTTTCCCATCCTGATAGTATCAGC	69	NA	NA	NA	NA	NA	NA	NA	NA	NA	NA	NA	NA	NA	NA	NA	NA	NA	NA	NA	NA	NA	NA	NA	NA	NA	NA	0.305213	1	non.significant	15	3	1	0	0.789474	0.157895	0.0526316	0	0.868421	0.131579	15	2	1	1	0.833333	0.111111
11392_60	11392	NA	TGCAGGATGACATATTTTACTGAAGTCTAGAAATAGATGGGGCTGTGACAGCAGAATTCCGCATGAGAT	69	NA	NA	NA	NA	NA	NA	NA	NA	NA	NA	NA	NA	NA	NA	NA	NA	NA	NA	NA	NA	NA	NA	NA	NA	NA	NA	0.722394	1	non.significant	12	7	0	0	0.631579	0.368421	0	0	0.815789	0.184211	10	8	1	0	0.526316	0.421053
113924_63	113924	NA	TGCAGCACATGTCATTGACTGGAAGATCTGGCCAATTATCATAAACATTTTGCTTGTAAAACCTCTGTA	69	NA	NA	NA	NA	NA	NA	NA	NA	NA	NA	NA	NA	NA	NA	NA	NA	NA	NA	NA	NA	NA	NA	NA	NA	NA	NA	0.72127	1	non.significant	15	2	0	2	0.882353	0.117647	0	0.105263	0.941176	0.0588235	11	1	0	7	0.916667	0.0833333
11398_15	11398	3361	TGCAGACTAAAACTGACACAGCTGACATGGCCGGAGCCGTGACTCATGCTCTTCCTGCTTTTTTTGCAA	69	1	NA	68.926	68.926	1	68.926	54.69	61.8298	ABxAA	ERR	0	1	145	153	0	0.00049975	0.0489755	0.00049975	0.00049975	0.00049975	0.00049975	0.00049975	NA	NA	NA	NA	NA	NA	not.assessed	NA	NA	NA	NA	NA	NA	NA	NA	NA	NA	NA	NA	NA	NA	NA	NA
11398_21	11398	3362	TGCAGACTAAAACTGACACAGCTGACATGGCCGGAGCCGTGACTCATGCTCTTCCTGCTTTTTTTGCAA	69	1	54.472	NA	54.472	1	68.926	54.69	61.8298	ABxAA	ERR	1	0	136	161	0	0.00049975	0.015992	0.00049975	0.00049975	0.00049975	0.00049975	0.00049975	NA	NA	NA	NA	0.394389	1	non.significant	14	4	1	0	0.736842	0.210526	0.0526316	0	0.842105	0.157895	11	6	2	0	0.578947	0.315789
11398_39	11398	377	TGCAGACTAAAACTGACACAGCTGACATGGCCGGAGCCGTGACTCATGCTCTTCCTGCTTTTTTTGCAA	69	1	54.472	68.926	61.699	1	68.926	54.69	61.8298	ABxAB	ERR	1	1	87	138	74	0.258871	0.00049975	0.00049975	0.00049975	0.00049975	0.00049975	0.00049975	NA	NA	NA	NA	0.394389	1	non.significant	15	4	0	0	0.789474	0.210526	0	0	0.894737	0.105263	11	7	1	0	0.578947	0.368421
11398_59	11398	3363	TGCAGACTAAAACTGACACAGCTGACATGGCCGGAGCCGTGACTCATGCTCTTCCTGCTTTTTTTGCAA	69	1	NA	68.926	68.926	1	68.926	54.69	61.8298	ABxAA	ERR	0	1	145	153	0	0.00049975	0.0474763	0.00049975	0.00049975	0.00049975	0.00049975	0.00049975	NA	NA	NA	NA	NA	NA	not.assessed	NA	NA	NA	NA	NA	NA	NA	NA	NA	NA	NA	NA	NA	NA	NA	NA
11398_63	11398	3364	TGCAGACTAAAACTGACACAGCTGACATGGCCGGAGCCGTGACTCATGCTCTTCCTGCTTTTTTTGCAA	69	1	55.126	NA	55.126	1	68.926	54.69	61.8298	ABxAA	ERR	1	0	138	161	0	0.00049975	0.0224888	0.00049975	0.00049975	0.00049975	0.00049975	0.00049975	NA	NA	NA	NA	NA	NA	not.assessed	NA	NA	NA	NA	NA	NA	NA	NA	NA	NA	NA	NA	NA	NA	NA	NA
114_28	114	1812	TGCAGCTCTGCAACCTCATGATGTTGAAAGCTGGCAGGATGGCACATGATGGCTTCATGCATAGTACTATAA	72	11	NA	54.622	54.622	11	54.622	NA	54.622	ABxAA	CORR	0	1	151	145	0	0.00049975	0.0514743	0.00049975	0.00049975	0.00049975	0.00049975	0.00049975	NA	NA	NA	NA	1	1	non.significant	14	2	2	1	0.777778	0.111111	0.111111	0.0526316	0.833333	0.166667	14	2	2	1	0.777778	0.111111
114_32	114	1813	TGCAGCTCTGCAACCTCATGATGTTGAAAGCTGGCAGGATGGCACATGATGGCTTCATGCATAGTACTATAA	72	11	NA	54.622	54.622	11	54.622	NA	54.622	ABxAA	CORR	0	1	152	146	0	0.00049975	0.041979	0.00049975	0.00049975	0.00049975	0.00049975	0.00049975	NA	NA	NA	NA	0.651341	1	non.significant	13	2	2	2	0.764706	0.117647	0.117647	0.105263	0.823529	0.176471	12	3	2	2	0.705882	0.176471
1140_25	1140	NA	TGCAGTGTGTAAGGTACATCCAATGTGAGGCTAGGTCTACACAGAGTATTATTTGCGCGGATTGGACAT	69	NA	NA	NA	NA	NA	NA	NA	NA	NA	NA	NA	NA	NA	NA	NA	NA	NA	NA	NA	NA	NA	NA	NA	NA	NA	NA	1	1	non.significant	17	1	1	0	0.894737	0.0526316	0.0526316	0	0.921053	0.0789474	17	2	0	0	0.894737	0.105263
11404_56	11404	378	TGCAGAATACAGTTTGTACTCCAACTAAAGTCAGACCAGTGCTCTAGGAACCCAAACCCGTCTTTCCTA	69	3	53.542	41.825	47.6835	3	41.825	53.542	47.6835	ABxAB	CORR	1	1	67	108	58	0.373813	0.00049975	0.00049975	0.00049975	0.00049975	0.00049975	0.00049975	NA	NA	NA	NA	1	1	non.significant	10	2	0	7	0.833333	0.166667	0	0.368421	0.916667	0.0833333	7	3	0	9	0.7	0.3
11405_20	11405	NA	TGCAGCAGTGTAAGACCTTCTCTGCATCAGTATACTGGGACAGATGACACCATAGTCCTGTCTGTGCAT	69	NA	NA	NA	NA	5	NA	55.973	55.973	NA	NA	NA	NA	NA	NA	NA	NA	NA	NA	NA	NA	NA	NA	NA	NA	NA	NA	0.146661	1	non.significant	10	4	1	4	0.666667	0.266667	0.0666667	0.210526	0.8	0.2	11	2	0	6	0.846154	0.153846
11405_32	11405	3365	TGCAGCAGTGTAAGACCTTCTCTGCATCAGTATACTGGGACAGATGACACCATAGTCCTGTCTGTGCAT	69	5	55.973	NA	55.973	5	NA	55.973	55.973	ABxAA	CORR	1	0	107	84	0	0.00049975	0.0384808	0.00049975	0.00049975	0.00049975	0.00049975	0.00049975	NA	NA	NA	NA	NA	NA	not.assessed	NA	NA	NA	NA	NA	NA	NA	NA	NA	NA	NA	NA	NA	NA	NA	NA
11408_30	11408	NA	TGCAGGAAAGCTGCGCACTTTCCCCGAGCGTCGTCCGCACCGGTAATATTCTTCAGAAGCATCTTATAC	69	NA	NA	NA	NA	NA	NA	NA	NA	NA	NA	NA	NA	NA	NA	NA	NA	NA	NA	NA	NA	NA	NA	NA	NA	NA	NA	NA	NA	not.assessed	15	1	1	2	0.882353	0.0588235	0.0588235	0.105263	0.911765	0.0882353	15	1	0	3	0.9375	0.0625
114088_17	114088	NA	TGCAGGCATCATATGTCCTCGGGGGAGAAAAACTGGGAGAATTTCTTGTAGAGAAGGATCTGGGTGTAC	69	NA	NA	NA	NA	NA	NA	NA	NA	NA	NA	NA	NA	NA	NA	NA	NA	NA	NA	NA	NA	NA	NA	NA	NA	NA	NA	1	1	non.significant	8	1	2	8	0.727273	0.0909091	0.181818	0.421053	0.772727	0.227273	8	2	0	9	0.8	0.2
114088_20	114088	NA	TGCAGGCATCATATGTCCTCGGGGGAGAAAAACTGGGAGAATTTCTTGTAGAGAAGGATCTGGGTGTAC	69	NA	NA	NA	NA	NA	NA	NA	NA	NA	NA	NA	NA	NA	NA	NA	NA	NA	NA	NA	NA	NA	NA	NA	NA	NA	NA	1	1	non.significant	8	1	3	7	0.666667	0.0833333	0.25	0.368421	0.708333	0.291667	7	2	0	10	0.777778	0.222222
114088_43	114088	NA	TGCAGGCATCATATGTCCTCGGGGGAGAAAAACTGGGAGAATTTCTTGTAGAGAAGGATCTGGGTGTAC	69	NA	NA	NA	NA	NA	NA	NA	NA	NA	NA	NA	NA	NA	NA	NA	NA	NA	NA	NA	NA	NA	NA	NA	NA	NA	NA	1	1	non.significant	8	1	3	7	0.666667	0.0833333	0.25	0.368421	0.708333	0.291667	7	2	0	10	0.777778	0.222222
114088_44	114088	NA	TGCAGGCATCATATGTCCTCGGGGGAGAAAAACTGGGAGAATTTCTTGTAGAGAAGGATCTGGGTGTAC	69	NA	NA	NA	NA	NA	NA	NA	NA	NA	NA	NA	NA	NA	NA	NA	NA	NA	NA	NA	NA	NA	NA	NA	NA	NA	NA	1	1	non.significant	8	1	3	7	0.666667	0.0833333	0.25	0.368421	0.708333	0.291667	8	2	0	9	0.8	0.2
114088_48	114088	NA	TGCAGGCATCATATGTCCTCGGGGGAGAAAAACTGGGAGAATTTCTTGTAGAGAAGGATCTGGGTGTAC	69	NA	NA	NA	NA	NA	NA	NA	NA	NA	NA	NA	NA	NA	NA	NA	NA	NA	NA	NA	NA	NA	NA	NA	NA	NA	NA	1	1	non.significant	8	1	2	8	0.727273	0.0909091	0.181818	0.421053	0.772727	0.227273	8	2	0	9	0.8	0.2
114088_51	114088	NA	TGCAGGCATCATATGTCCTCGGGGGAGAAAAACTGGGAGAATTTCTTGTAGAGAAGGATCTGGGTGTAC	69	NA	NA	NA	NA	NA	NA	NA	NA	NA	NA	NA	NA	NA	NA	NA	NA	NA	NA	NA	NA	NA	NA	NA	NA	NA	NA	1	1	non.significant	8	1	3	7	0.666667	0.0833333	0.25	0.368421	0.708333	0.291667	8	2	0	9	0.8	0.2
114088_57	114088	NA	TGCAGGCATCATATGTCCTCGGGGGAGAAAAACTGGGAGAATTTCTTGTAGAGAAGGATCTGGGTGTAC	69	NA	NA	NA	NA	NA	NA	NA	NA	NA	NA	NA	NA	NA	NA	NA	NA	NA	NA	NA	NA	NA	NA	NA	NA	NA	NA	1	1	non.significant	7	1	3	8	0.636364	0.0909091	0.272727	0.421053	0.681818	0.318182	8	2	0	9	0.8	0.2
114088_7	114088	NA	TGCAGGCATCATATGTCCTCGGGGGAGAAAAACTGGGAGAATTTCTTGTAGAGAAGGATCTGGGTGTAC	69	NA	NA	NA	NA	NA	NA	NA	NA	NA	NA	NA	NA	NA	NA	NA	NA	NA	NA	NA	NA	NA	NA	NA	NA	NA	NA	1	1	non.significant	15	1	2	1	0.833333	0.0555556	0.111111	0.0526316	0.861111	0.138889	16	1	0	2	0.941176	0.0588235
114105_19	114105	NA	TGCAGCTACATGGACATATGAGCCTGTGAACAGGAGCCGACTCATAGACTTCTATGGGCGGGTTTTCTA	69	NA	NA	NA	NA	NA	NA	NA	NA	NA	NA	NA	NA	NA	NA	NA	NA	NA	NA	NA	NA	NA	NA	NA	NA	NA	NA	0.778552	1	non.significant	11	4	2	2	0.647059	0.235294	0.117647	0.105263	0.764706	0.235294	11	5	1	2	0.647059	0.294118
114105_21	114105	NA	TGCAGCTACATGGACATATGAGCCTGTGAACAGGAGCCGACTCATAGACTTCTATGGGCGGGTTTTCTA	69	NA	NA	NA	NA	NA	NA	NA	NA	NA	NA	NA	NA	NA	NA	NA	NA	NA	NA	NA	NA	NA	NA	NA	NA	NA	NA	0.314853	1	non.significant	6	6	2	5	0.428571	0.428571	0.142857	0.263158	0.642857	0.357143	11	5	1	2	0.647059	0.294118
11419_24	11419	379	TGCAGCAAATTCTTAGTAAAATCAGAATGCATTCCAAAAAGTTAAATCCAGAAGATATAGATTGTGCAT	69	9	50.392	34.838	42.615	9	34.838	50.392	38.7265	ABxAB	CORR	1	1	56	114	42	0.209895	0.00049975	0.00049975	0.00049975	0.00049975	0.00049975	0.00049975	NA	NA	NA	NA	NA	NA	not.assessed	10	0	1	8	0.909091	0	0.0909091	0.421053	0.909091	0.0909091	7	0	0	12	1	0
11419_63	11419	3366	TGCAGCAAATTCTTAGTAAAATCAGAATGCATTCCAAAAAGTTAAATCCAGAAGATATAGATTGTGCAT	69	9	NA	34.838	34.838	9	34.838	50.392	38.7265	ABxAA	CORR	0	1	87	125	1	0.00049975	0.00949525	0.00049975	0.00049975	0.00049975	0.00049975	0.00049975	NA	NA	NA	NA	NA	NA	not.assessed	NA	NA	NA	NA	NA	NA	NA	NA	NA	NA	NA	NA	NA	NA	NA	NA
11422_16	11422	NA	TGCAGTGATTTTTTGTTACTCCAGATGAGACTGTATCCAGTCATACAGAGAGCAGACAGCAGTACTGAA	69	NA	NA	NA	NA	NA	NA	NA	NA	NA	NA	NA	NA	NA	NA	NA	NA	NA	NA	NA	NA	NA	NA	NA	NA	NA	NA	NA	NA	not.assessed	9	0	2	8	0.818182	0	0.181818	0.421053	0.818182	0.181818	13	1	0	5	0.928571	0.0714286
11422_40	11422	NA	TGCAGTGATTTTTTGTTACTCCAGATGAGACTGTATCCAGTCATACAGAGAGCAGACAGCAGTACTGAA	69	NA	NA	NA	NA	NA	NA	NA	NA	NA	NA	NA	NA	NA	NA	NA	NA	NA	NA	NA	NA	NA	NA	NA	NA	NA	NA	NA	NA	not.assessed	10	0	1	8	0.909091	0	0.0909091	0.421053	0.909091	0.0909091	13	1	0	5	0.928571	0.0714286
11425_28	11425	3367	TGCAGCTGGTGTCAGCTCTAACAGGTGGAATCAGCGTTTACTCATGTGGCAAATGCCGCAATCCGTACT	69	6	NA	93.658	93.658	6	93.495	54.825	83.8682	ABxAA	CORR	0	1	146	151	0	0.00049975	0.0369815	0.00049975	0.00049975	0.00049975	0.00049975	0.00049975	NA	NA	NA	NA	NA	NA	not.assessed	NA	NA	NA	NA	NA	NA	NA	NA	NA	NA	NA	NA	NA	NA	NA	NA
11425_48	11425	380	TGCAGCTGGTGTCAGCTCTAACAGGTGGAATCAGCGTTTACTCATGTGGCAAATGCCGCAATCCGTACT	69	6	54.825	93.332	74.0785	6	93.495	54.825	83.8682	ABxAB	CORR	1	1	71	155	72	0.802099	0.00049975	0.00049975	0.00049975	0.00049975	0.00049975	0.00049975	NA	NA	NA	NA	NA	NA	not.assessed	NA	NA	NA	NA	NA	NA	NA	NA	NA	NA	NA	NA	NA	NA	NA	NA
11427_40	11427	NA	TGCAGCTTTTAGGAAGTGATGAAGAAGGGGAGCGCCCACTTCTGCCTCCCTATCCCCCCCTTCCCCTGC	69	NA	NA	NA	NA	NA	NA	NA	NA	NA	NA	NA	NA	NA	NA	NA	NA	NA	NA	NA	NA	NA	NA	NA	NA	NA	NA	0.0188846	1	non.significant	8	11	0	0	0.421053	0.578947	0	0	0.710526	0.289474	14	4	1	0	0.736842	0.210526
11428_19	11428	NA	TGCAGTAAAGCAGCATTTCCTGTTTGAAAGTTGTTTCCCTGTAAACTACAAGCCCCAGGATCCTTTGCT	69	NA	NA	NA	NA	NA	NA	NA	NA	NA	NA	NA	NA	NA	NA	NA	NA	NA	NA	NA	NA	NA	NA	NA	NA	NA	NA	0.678072	1	non.significant	11	4	1	3	0.6875	0.25	0.0625	0.157895	0.8125	0.1875	6	4	4	5	0.428571	0.285714
1144_40	1144	NA	TGCAGGAGGGCACGTAGGGCCTCTCTGTATGGGCCACAATGAGGGGCCACTATGTAAGAGCGCCCACCG	69	NA	NA	NA	NA	NA	NA	NA	NA	NA	NA	NA	NA	NA	NA	NA	NA	NA	NA	NA	NA	NA	NA	NA	NA	NA	NA	1	1	non.significant	16	1	1	1	0.888889	0.0555556	0.0555556	0.0526316	0.916667	0.0833333	11	0	1	7	0.916667	0
1144_65	1144	NA	TGCAGGAGGGCACGTAGGGCCTCTCTGTATGGGCCACAATGAGGGGCCACTATGTAAGAGCGCCCACCG	69	NA	NA	NA	NA	NA	NA	NA	NA	NA	NA	NA	NA	NA	NA	NA	NA	NA	NA	NA	NA	NA	NA	NA	NA	NA	NA	1	1	non.significant	15	1	2	1	0.833333	0.0555556	0.111111	0.0526316	0.861111	0.138889	11	0	1	7	0.916667	0
1144_68	1144	NA	TGCAGGAGGGCACGTAGGGCCTCTCTGTATGGGCCACAATGAGGGGCCACTATGTAAGAGCGCCCACCG	69	NA	NA	NA	NA	NA	NA	NA	NA	NA	NA	NA	NA	NA	NA	NA	NA	NA	NA	NA	NA	NA	NA	NA	NA	NA	NA	1	1	non.significant	15	1	2	1	0.833333	0.0555556	0.111111	0.0526316	0.861111	0.138889	9	1	1	8	0.818182	0.0909091
11458_16	11458	3368	TGCAGTATATCCACCCCATGGAAAACTCTTTGATGCATTAATTTGGGAGTTATGACTGAGTACTGCCAA	69	1	54.472	NA	54.472	1	NA	54.472	54.472	ABxAA	CORR	1	0	158	116	2	0.00049975	0.0129935	0.00049975	0.00049975	0.00049975	0.00049975	0.00049975	NA	NA	NA	NA	NA	NA	not.assessed	NA	NA	NA	NA	NA	NA	NA	NA	NA	NA	NA	NA	NA	NA	NA	NA
11460_49	11460	3369	TGCAGCGAGGGCGAGATGAACGGAGTGTGGAATATCCTCCTGTCTTTTGGCTTTATCTTGTTCTTGAGG	69	5	0	NA	0	5	NA	0	0	ABxAA	CORR	1	0	110	90	0	0.00049975	0.0504748	0.00049975	0.00049975	0.00049975	0.00049975	0.00049975	NA	NA	NA	NA	NA	NA	not.assessed	NA	NA	NA	NA	NA	NA	NA	NA	NA	NA	NA	NA	NA	NA	NA	NA
11462_22	11462	NA	TGCAGCCTAATCTGTAATATGTAGTTTAGTTCTGGGCACTGGTTAATAGAAAGAAAACCTGGGAATAGG	69	NA	NA	NA	NA	2	80.19	NA	80.19	NA	NA	NA	NA	NA	NA	NA	NA	NA	NA	NA	NA	NA	NA	NA	NA	NA	NA	NA	NA	not.assessed	6	0	1	12	0.857143	0	0.142857	0.631579	0.857143	0.142857	9	0	0	10	1	0
11462_7	11462	3370	TGCAGCCTAATCTGTAATATGTAGTTTAGTTCTGGGCACTGGTTAATAGAAAGAAAACCTGGGAATAGG	69	2	NA	80.19	80.19	2	80.19	NA	80.19	ABxAA	CORR	0	1	127	94	0	0.00049975	0.0104948	0.00049975	0.00049975	0.00049975	0.00049975	0.00049975	NA	NA	NA	NA	NA	NA	not.assessed	NA	NA	NA	NA	NA	NA	NA	NA	NA	NA	NA	NA	NA	NA	NA	NA
11466_46	11466	NA	TGCAGCCAGAATCTATACATATTCTATACGCAATGAAATGAAATGCCTGGGGGTAATGAGGACGGTCGC	69	NA	NA	NA	NA	NA	NA	NA	NA	NA	NA	NA	NA	NA	NA	NA	NA	NA	NA	NA	NA	NA	NA	NA	NA	NA	NA	0.639837	1	non.significant	7	7	4	1	0.388889	0.388889	0.222222	0.0526316	0.583333	0.416667	9	6	3	1	0.5	0.333333
1147_14	1147	NA	TGCAGGAGCAGCCCCGGGTCCAGCGCTGGTCAGGAGGCCAGTGCAGCTTCAGTCCCCCGGCAGCCAGCT	69	NA	NA	NA	NA	NA	NA	NA	NA	NA	NA	NA	NA	NA	NA	NA	NA	NA	NA	NA	NA	NA	NA	NA	NA	NA	NA	0.441916	1	non.significant	6	1	0	12	0.857143	0.142857	0	0.631579	0.928571	0.0714286	9	3	0	7	0.75	0.25
1147_15	1147	NA	TGCAGGAGCAGCCCCGGGTCCAGCGCTGGTCAGGAGGCCAGTGCAGCTTCAGTCCCCCGGCAGCCAGCT	69	NA	NA	NA	NA	NA	NA	NA	NA	NA	NA	NA	NA	NA	NA	NA	NA	NA	NA	NA	NA	NA	NA	NA	NA	NA	NA	0.22807	1	non.significant	10	0	0	9	1	0	0	0.473684	1	0	10	3	0	6	0.769231	0.230769
1147_25	1147	NA	TGCAGGAGCAGCCCCGGGTCCAGCGCTGGTCAGGAGGCCAGTGCAGCTTCAGTCCCCCGGCAGCCAGCT	69	NA	NA	NA	NA	NA	NA	NA	NA	NA	NA	NA	NA	NA	NA	NA	NA	NA	NA	NA	NA	NA	NA	NA	NA	NA	NA	0.949228	1	non.significant	5	2	0	12	0.714286	0.285714	0	0.631579	0.857143	0.142857	9	3	0	7	0.75	0.25
1147_27	1147	NA	TGCAGGAGCAGCCCCGGGTCCAGCGCTGGTCAGGAGGCCAGTGCAGCTTCAGTCCCCCGGCAGCCAGCT	69	NA	NA	NA	NA	NA	NA	NA	NA	NA	NA	NA	NA	NA	NA	NA	NA	NA	NA	NA	NA	NA	NA	NA	NA	NA	NA	0.542621	1	non.significant	6	1	0	12	0.857143	0.142857	0	0.631579	0.928571	0.0714286	7	3	0	9	0.7	0.3
1147_35	1147	NA	TGCAGGAGCAGCCCCGGGTCCAGCGCTGGTCAGGAGGCCAGTGCAGCTTCAGTCCCCCGGCAGCCAGCT	69	NA	NA	NA	NA	NA	NA	NA	NA	NA	NA	NA	NA	NA	NA	NA	NA	NA	NA	NA	NA	NA	NA	NA	NA	NA	NA	0.264904	1	non.significant	4	3	0	12	0.571429	0.428571	0	0.631579	0.785714	0.214286	7	4	0	8	0.636364	0.363636
1147_37	1147	NA	TGCAGGAGCAGCCCCGGGTCCAGCGCTGGTCAGGAGGCCAGTGCAGCTTCAGTCCCCCGGCAGCCAGCT	69	NA	NA	NA	NA	NA	NA	NA	NA	NA	NA	NA	NA	NA	NA	NA	NA	NA	NA	NA	NA	NA	NA	NA	NA	NA	NA	0.264904	1	non.significant	3	3	0	13	0.5	0.5	0	0.684211	0.75	0.25	7	3	0	9	0.7	0.3
1147_39	1147	NA	TGCAGGAGCAGCCCCGGGTCCAGCGCTGGTCAGGAGGCCAGTGCAGCTTCAGTCCCCCGGCAGCCAGCT	69	NA	NA	NA	NA	NA	NA	NA	NA	NA	NA	NA	NA	NA	NA	NA	NA	NA	NA	NA	NA	NA	NA	NA	NA	NA	NA	0.538462	1	non.significant	4	3	0	12	0.571429	0.428571	0	0.631579	0.785714	0.214286	7	4	1	7	0.583333	0.333333
1147_42	1147	NA	TGCAGGAGCAGCCCCGGGTCCAGCGCTGGTCAGGAGGCCAGTGCAGCTTCAGTCCCCCGGCAGCCAGCT	69	NA	NA	NA	NA	NA	NA	NA	NA	NA	NA	NA	NA	NA	NA	NA	NA	NA	NA	NA	NA	NA	NA	NA	NA	NA	NA	0.264904	1	non.significant	3	3	0	13	0.5	0.5	0	0.684211	0.75	0.25	7	3	0	9	0.7	0.3
1147_44	1147	NA	TGCAGGAGCAGCCCCGGGTCCAGCGCTGGTCAGGAGGCCAGTGCAGCTTCAGTCCCCCGGCAGCCAGCT	69	NA	NA	NA	NA	NA	NA	NA	NA	NA	NA	NA	NA	NA	NA	NA	NA	NA	NA	NA	NA	NA	NA	NA	NA	NA	NA	0.77983	1	non.significant	9	2	0	8	0.818182	0.181818	0	0.421053	0.909091	0.0909091	11	3	0	5	0.785714	0.214286
1147_49	1147	NA	TGCAGGAGCAGCCCCGGGTCCAGCGCTGGTCAGGAGGCCAGTGCAGCTTCAGTCCCCCGGCAGCCAGCT	69	NA	NA	NA	NA	NA	NA	NA	NA	NA	NA	NA	NA	NA	NA	NA	NA	NA	NA	NA	NA	NA	NA	NA	NA	NA	NA	0.840288	1	non.significant	9	2	0	8	0.818182	0.181818	0	0.421053	0.909091	0.0909091	12	2	0	5	0.857143	0.142857
1147_54	1147	NA	TGCAGGAGCAGCCCCGGGTCCAGCGCTGGTCAGGAGGCCAGTGCAGCTTCAGTCCCCCGGCAGCCAGCT	69	NA	NA	NA	NA	NA	NA	NA	NA	NA	NA	NA	NA	NA	NA	NA	NA	NA	NA	NA	NA	NA	NA	NA	NA	NA	NA	0.348243	1	non.significant	4	1	0	14	0.8	0.2	0	0.736842	0.9	0.1	7	4	0	8	0.636364	0.363636
1147_66	1147	NA	TGCAGGAGCAGCCCCGGGTCCAGCGCTGGTCAGGAGGCCAGTGCAGCTTCAGTCCCCCGGCAGCCAGCT	69	NA	NA	NA	NA	NA	NA	NA	NA	NA	NA	NA	NA	NA	NA	NA	NA	NA	NA	NA	NA	NA	NA	NA	NA	NA	NA	0.22807	1	non.significant	9	0	0	10	1	0	0	0.526316	1	0	10	3	0	6	0.769231	0.230769
11472_19	11472	NA	TGCAGCAATTTCTTACCCGTTAGGCTAGGTCCACACAGAGTGTTATTTGCGCGGATTGGACGCGGTTTC	69	NA	NA	NA	NA	NA	NA	NA	NA	NA	NA	NA	NA	NA	NA	NA	NA	NA	NA	NA	NA	NA	NA	NA	NA	NA	NA	0.493447	1	non.significant	8	3	4	4	0.533333	0.2	0.266667	0.210526	0.633333	0.366667	6	4	2	7	0.5	0.333333
11472_37	11472	NA	TGCAGCAATTTCTTACCCGTTAGGCTAGGTCCACACAGAGTGTTATTTGCGCGGATTGGACGCGGTTTC	69	NA	NA	NA	NA	NA	NA	NA	NA	NA	NA	NA	NA	NA	NA	NA	NA	NA	NA	NA	NA	NA	NA	NA	NA	NA	NA	0.493447	1	non.significant	8	3	4	4	0.533333	0.2	0.266667	0.210526	0.633333	0.366667	6	5	2	6	0.461538	0.384615
11472_42	11472	NA	TGCAGCAATTTCTTACCCGTTAGGCTAGGTCCACACAGAGTGTTATTTGCGCGGATTGGACGCGGTTTC	69	NA	NA	NA	NA	NA	NA	NA	NA	NA	NA	NA	NA	NA	NA	NA	NA	NA	NA	NA	NA	NA	NA	NA	NA	NA	NA	0.539015	1	non.significant	6	3	4	6	0.461538	0.230769	0.307692	0.315789	0.576923	0.423077	5	5	2	7	0.416667	0.416667
11472_64	11472	NA	TGCAGCAATTTCTTACCCGTTAGGCTAGGTCCACACAGAGTGTTATTTGCGCGGATTGGACGCGGTTTC	69	NA	NA	NA	NA	NA	NA	NA	NA	NA	NA	NA	NA	NA	NA	NA	NA	NA	NA	NA	NA	NA	NA	NA	NA	NA	NA	0.493447	1	non.significant	8	3	4	4	0.533333	0.2	0.266667	0.210526	0.633333	0.366667	6	5	2	6	0.461538	0.384615
11478_59	11478	NA	TGCAGTTTAAAGGGATTTTTCCAATGTTTTCTGACCTACTCATCCACATTCTCTCATATAGGTAGGTCT	69	NA	NA	NA	NA	NA	NA	NA	NA	NA	NA	NA	NA	NA	NA	NA	NA	NA	NA	NA	NA	NA	NA	NA	NA	NA	NA	NA	NA	not.assessed	7	0	1	11	0.875	0	0.125	0.578947	0.875	0.125	9	0	0	10	1	0
11479_48	11479	NA	TGCAGAAGTCTGTAAGCTGTGATGCACAGTGTCTGAAAAATCTTGTTCTTGTCACCTCCTCAAACAGTGACTTA	74	NA	NA	NA	NA	NA	NA	NA	NA	NA	NA	NA	NA	NA	NA	NA	NA	NA	NA	NA	NA	NA	NA	NA	NA	NA	NA	1	1	non.significant	18	1	0	0	0.947368	0.0526316	0	0	0.973684	0.0263158	16	3	0	0	0.842105	0.157895
11483_20	11483	NA	TGCAGACACTTCTCCCCAGGGCTGGACTGGGACCAAAAATCGGCCCTGATATTTAGAGCACACAGGTCTA	70	NA	NA	NA	NA	NA	NA	NA	NA	NA	NA	NA	NA	NA	NA	NA	NA	NA	NA	NA	NA	NA	NA	NA	NA	NA	NA	1	1	non.significant	17	0	0	2	1	0	0	0.105263	1	0	16	1	2	0	0.842105	0.0526316
11483_23	11483	NA	TGCAGACACTTCTCCCCAGGGCTGGACTGGGACCAAAAATCGGCCCTGATATTTAGAGCACACAGGTCTA	70	NA	NA	NA	NA	NA	NA	NA	NA	NA	NA	NA	NA	NA	NA	NA	NA	NA	NA	NA	NA	NA	NA	NA	NA	NA	NA	1	1	non.significant	17	0	0	2	1	0	0	0.105263	1	0	16	1	2	0	0.842105	0.0526316
11486_13	11486	3371	TGCAGTTTTTGATCCAAAGCCACAAGTGGATCCCGCAGGAAGGAGAAGTATGAGTCCCTCCTTTATATG	69	5	NA	54.423	54.423	5	54.423	NA	54.423	ABxAA	CORR	0	1	141	126	2	0.00049975	0.210895	0.00049975	0.00049975	0.00049975	0.00049975	0.00049975	NA	NA	NA	NA	NA	NA	not.assessed	NA	NA	NA	NA	NA	NA	NA	NA	NA	NA	NA	NA	NA	NA	NA	NA
11486_47	11486	3372	TGCAGTTTTTGATCCAAAGCCACAAGTGGATCCCGCAGGAAGGAGAAGTATGAGTCCCTCCTTTATATG	69	5	NA	54.423	54.423	5	54.423	NA	54.423	ABxAA	CORR	0	1	142	126	0	0.00049975	0.0404798	0.00049975	0.00049975	0.00049975	0.00049975	0.00049975	NA	NA	NA	NA	NA	NA	not.assessed	NA	NA	NA	NA	NA	NA	NA	NA	NA	NA	NA	NA	NA	NA	NA	NA
11486_60	11486	3373	TGCAGTTTTTGATCCAAAGCCACAAGTGGATCCCGCAGGAAGGAGAAGTATGAGTCCCTCCTTTATATG	69	5	NA	54.423	54.423	5	54.423	NA	54.423	ABxAA	CORR	0	1	142	128	0	0.00049975	0.0434783	0.00049975	0.00049975	0.00049975	0.00049975	0.00049975	NA	NA	NA	NA	NA	NA	not.assessed	NA	NA	NA	NA	NA	NA	NA	NA	NA	NA	NA	NA	NA	NA	NA	NA
11490_31	11490	NA	TGCAGTGGCTTTTTTCCAAAAAATGCTGTGTGTAACCCTTCCCCCTCCCCATTGTTAGGGAGCAATTCAG	70	NA	NA	NA	NA	NA	NA	NA	NA	NA	NA	NA	NA	NA	NA	NA	NA	NA	NA	NA	NA	NA	NA	NA	NA	NA	NA	0.333929	1	non.significant	10	9	0	0	0.526316	0.473684	0	0	0.763158	0.236842	11	4	2	2	0.647059	0.235294
114903_34	114903	1618	TGCAGATCAGCGGCACATGTGATACTGGAAGATGAAGCCGATTATCAGGAACATTTTACTTGTAAAACA	69	1	55.78	102.483	79.1315	1	102.483	55.78	79.1315	ABxAB	ERR	1	1	80	148	69	0.663168	0.00049975	0.00049975	0.00049975	0.00049975	0.00049975	0.00049975	NA	NA	NA	NA	NA	NA	not.assessed	NA	NA	NA	NA	NA	NA	NA	NA	NA	NA	NA	NA	NA	NA	NA	NA
11495_13	11495	3374	TGCAGCATATGGATGAAATGTCTTAAAATCTCATTTACATTGTTGTTACTGTAATACTCTGTGGAATTT	69	9	54.322	NA	54.322	9	NA	54.322	54.322	ABxAA	ERR	1	0	158	136	0	0.00049975	0.01999	0.00049975	0.00049975	0.00049975	0.00049975	0.00049975	NA	NA	NA	NA	NA	NA	not.assessed	NA	NA	NA	NA	NA	NA	NA	NA	NA	NA	NA	NA	NA	NA	NA	NA
11495_51	11495	3375	TGCAGCATATGGATGAAATGTCTTAAAATCTCATTTACATTGTTGTTACTGTAATACTCTGTGGAATTT	69	9	54.322	NA	54.322	9	NA	54.322	54.322	ABxAA	ERR	1	0	157	138	0	0.00049975	0.0214893	0.00049975	0.00049975	0.00049975	0.00049975	0.00049975	NA	NA	NA	NA	NA	NA	not.assessed	NA	NA	NA	NA	NA	NA	NA	NA	NA	NA	NA	NA	NA	NA	NA	NA
1150_25	1150	72	TGCAGAATAAAATCCGCATGGAAAATTTTTGCTGCGGATTTCTAGCAGAGTAAAATCGCACCTTTTTAG	69	5	54.01	84.003	69.0065	5	84.003	54.01	61.5082	ABxAB	CORR	1	1	88	128	69	0.0664668	0.00049975	0.00049975	0.00049975	0.00049975	0.00049975	0.00049975	NA	NA	NA	NA	NA	NA	not.assessed	NA	NA	NA	NA	NA	NA	NA	NA	NA	NA	NA	NA	NA	NA	NA	NA
1150_58	1150	2061	TGCAGAATAAAATCCGCATGGAAAATTTTTGCTGCGGATTTCTAGCAGAGTAAAATCGCACCTTTTTAG	69	5	54.01	NA	54.01	5	84.003	54.01	61.5082	ABxAA	CORR	1	0	168	114	4	0.00049975	0.00649675	0.00049975	0.00049975	0.00049975	0.00049975	0.00049975	NA	NA	NA	NA	NA	NA	not.assessed	NA	NA	NA	NA	NA	NA	NA	NA	NA	NA	NA	NA	NA	NA	NA	NA
11507_39	11507	NA	TGCAGTGCACAGAGATACTAAGCATGCCCAGGAGCCGTCCTATTCACTATTACCGCAGTGCACAGAGAT	69	NA	NA	NA	NA	NA	NA	NA	NA	NA	NA	NA	NA	NA	NA	NA	NA	NA	NA	NA	NA	NA	NA	NA	NA	NA	NA	0.227397	1	non.significant	4	4	4	7	0.333333	0.333333	0.333333	0.368421	0.5	0.5	5	6	1	7	0.416667	0.5
11507_46	11507	NA	TGCAGTGCACAGAGATACTAAGCATGCCCAGGAGCCGTCCTATTCACTATTACCGCAGTGCACAGAGAT	69	NA	NA	NA	NA	NA	NA	NA	NA	NA	NA	NA	NA	NA	NA	NA	NA	NA	NA	NA	NA	NA	NA	NA	NA	NA	NA	0.318755	1	non.significant	6	4	4	5	0.428571	0.285714	0.285714	0.263158	0.571429	0.428571	7	4	1	7	0.583333	0.333333
11507_48	11507	NA	TGCAGTGCACAGAGATACTAAGCATGCCCAGGAGCCGTCCTATTCACTATTACCGCAGTGCACAGAGAT	69	NA	NA	NA	NA	NA	NA	NA	NA	NA	NA	NA	NA	NA	NA	NA	NA	NA	NA	NA	NA	NA	NA	NA	NA	NA	NA	0.22914	1	non.significant	5	4	4	6	0.384615	0.307692	0.307692	0.315789	0.538462	0.461538	7	4	1	7	0.583333	0.333333
115106_64	115106	NA	TGCAGTGGCAGTCTGCTTTTTAACTGCCTGTCAGAGCTCCGGTCCGCTGGAGCTCACACCAGGTAGTTG	69	NA	NA	NA	NA	NA	NA	NA	NA	NA	NA	NA	NA	NA	NA	NA	NA	NA	NA	NA	NA	NA	NA	NA	NA	NA	NA	0.473684	1	non.significant	10	2	0	7	0.833333	0.166667	0	0.368421	0.916667	0.0833333	10	0	1	8	0.909091	0
11516_11	11516	NA	TGCAGTGATCCGCAATCTTGTACACGGGCCTAGCTGCTCATCATCTGGTTGTGAATAGCAGTCTCTCCC	69	NA	NA	NA	NA	2	NA	49.529	49.529	NA	NA	NA	NA	NA	NA	NA	NA	NA	NA	NA	NA	NA	NA	NA	NA	NA	NA	1	1	non.significant	15	2	0	2	0.882353	0.117647	0	0.105263	0.941176	0.0588235	16	2	1	0	0.842105	0.105263
11516_65	11516	3376	TGCAGTGATCCGCAATCTTGTACACGGGCCTAGCTGCTCATCATCTGGTTGTGAATAGCAGTCTCTCCC	69	2	49.529	NA	49.529	2	NA	49.529	49.529	ABxAA	CORR	1	0	154	151	0	0.00049975	0.0404798	0.00049975	0.00049975	0.00049975	0.00049975	0.00049975	NA	NA	NA	NA	NA	NA	not.assessed	NA	NA	NA	NA	NA	NA	NA	NA	NA	NA	NA	NA	NA	NA	NA	NA
11518_13	11518	3377	TGCAGCTCATCAGATTCACAGCACAAGTGCAGTAGTAGAAATCAGAAGTAGTTTGGGTGCATTTGTAAA	69	4	NA	61.473	61.473	4	61.473	54.483	57.279	ABxAA	CORR	0	1	158	134	0	0.00049975	0.01999	0.00049975	0.00049975	0.00049975	0.00049975	0.00049975	NA	NA	NA	NA	NA	NA	not.assessed	NA	NA	NA	NA	NA	NA	NA	NA	NA	NA	NA	NA	NA	NA	NA	NA
11518_24	11518	3378	TGCAGCTCATCAGATTCACAGCACAAGTGCAGTAGTAGAAATCAGAAGTAGTTTGGGTGCATTTGTAAA	69	4	54.483	NA	54.483	4	61.473	54.483	57.279	ABxAA	CORR	1	0	157	135	0	0.00049975	0.0274863	0.00049975	0.00049975	0.00049975	0.00049975	0.00049975	NA	NA	NA	NA	1	1	non.significant	2	1	2	14	0.4	0.2	0.4	0.736842	0.5	0.5	6	6	3	4	0.4	0.4
11518_35	11518	3379	TGCAGCTCATCAGATTCACAGCACAAGTGCAGTAGTAGAAATCAGAAGTAGTTTGGGTGCATTTGTAAA	69	4	54.483	NA	54.483	4	61.473	54.483	57.279	ABxAA	CORR	1	0	157	135	0	0.00049975	0.023988	0.00049975	0.00049975	0.00049975	0.00049975	0.00049975	NA	NA	NA	NA	1	1	non.significant	2	1	2	14	0.4	0.2	0.4	0.736842	0.5	0.5	6	6	3	4	0.4	0.4
11518_48	11518	3380	TGCAGCTCATCAGATTCACAGCACAAGTGCAGTAGTAGAAATCAGAAGTAGTTTGGGTGCATTTGTAAA	69	4	NA	61.473	61.473	4	61.473	54.483	57.279	ABxAA	CORR	0	1	158	135	0	0.00049975	0.0254873	0.00049975	0.00049975	0.00049975	0.00049975	0.00049975	NA	NA	NA	NA	NA	NA	not.assessed	NA	NA	NA	NA	NA	NA	NA	NA	NA	NA	NA	NA	NA	NA	NA	NA
11518_49	11518	3381	TGCAGCTCATCAGATTCACAGCACAAGTGCAGTAGTAGAAATCAGAAGTAGTTTGGGTGCATTTGTAAA	69	4	54.483	NA	54.483	4	61.473	54.483	57.279	ABxAA	CORR	1	0	157	132	0	0.00049975	0.01999	0.00049975	0.00049975	0.00049975	0.00049975	0.00049975	NA	NA	NA	NA	1	1	non.significant	2	1	2	14	0.4	0.2	0.4	0.736842	0.5	0.5	6	6	3	4	0.4	0.4
115200_31	115200	NA	TGCAGCCACAGCGAATGGTGAGGTGGGCGCGCATGTGCGGATCTCTATTTACTTCTATGGGAGTTTTGG	69	NA	NA	NA	NA	NA	NA	NA	NA	NA	NA	NA	NA	NA	NA	NA	NA	NA	NA	NA	NA	NA	NA	NA	NA	NA	NA	NA	NA	not.assessed	15	0	1	3	0.9375	0	0.0625	0.157895	0.9375	0.0625	14	1	1	3	0.875	0.0625
11522_33	11522	3383	TGCAGCATTTCAAAAGCAAAATCCACAACCCCTGTGGGTTTTGAGCTCCTCATTAAAGGCAATAAATCTT	70	4	NA	67.699	67.699	4	67.1257	NA	67.1257	ABxAA	ERR	0	1	139	127	0	0.00049975	0.049975	0.00049975	0.00049975	0.00049975	0.00049975	0.00049975	NA	NA	NA	NA	0.606335	1	non.significant	6	4	0	9	0.6	0.4	0	0.473684	0.8	0.2	7	3	2	7	0.583333	0.25
11522_43	11522	3384	TGCAGCATTTCAAAAGCAAAATCCACAACCCCTGTGGGTTTTGAGCTCCTCATTAAAGGCAATAAATCTT	70	4	NA	66.716	66.716	4	67.1257	NA	67.1257	ABxAA	ERR	0	1	127	140	1	0.00049975	0.103948	0.00049975	0.00049975	0.00049975	0.00049975	0.00049975	NA	NA	NA	NA	0.523744	1	non.significant	9	3	0	7	0.75	0.25	0	0.368421	0.875	0.125	8	3	0	8	0.727273	0.272727
11522_50	11522	3385	TGCAGCATTTCAAAAGCAAAATCCACAACCCCTGTGGGTTTTGAGCTCCTCATTAAAGGCAATAAATCTT	70	4	NA	67.372	67.372	4	67.1257	NA	67.1257	ABxAA	ERR	0	1	127	142	1	0.00049975	0.102949	0.00049975	0.00049975	0.00049975	0.00049975	0.00049975	NA	NA	NA	NA	0.523744	1	non.significant	9	3	0	7	0.75	0.25	0	0.368421	0.875	0.125	8	3	0	8	0.727273	0.272727
11522_9	11522	3382	TGCAGCATTTCAAAAGCAAAATCCACAACCCCTGTGGGTTTTGAGCTCCTCATTAAAGGCAATAAATCTT	70	4	NA	66.716	66.716	4	67.1257	NA	67.1257	ABxAA	ERR	0	1	127	142	1	0.00049975	0.111444	0.00049975	0.00049975	0.00049975	0.00049975	0.00049975	NA	NA	NA	NA	0.523744	1	non.significant	9	3	0	7	0.75	0.25	0	0.368421	0.875	0.125	8	3	0	8	0.727273	0.272727
1153_21	1153	73	TGCAGCACACGCTTACGGATGAAACCAGACCCACATGCAGCGGCCTATGGTCGCACAAGTTTGCCAGCA	69	6	57.115	117.698	87.4065	6	117.698	57.115	87.4065	ABxAB	CORR	1	1	82	116	56	0.0254873	0.00049975	0.00049975	0.00049975	0.00049975	0.00049975	0.00049975	NA	NA	NA	NA	0.127322	1	non.significant	9	2	1	7	0.75	0.166667	0.0833333	0.368421	0.833333	0.166667	5	4	0	10	0.555556	0.444444
11530_45	11530	3386	TGCAGGTTTCCTTGTCACAGCAATGTGTGTTTTATTCAGAAACGCTTCAGAGTAAAACACATTGAAAAA	69	9	54.322	NA	54.322	9	NA	54.322	54.322	ABxAA	CORR	1	0	157	141	0	0.00049975	0.0289855	0.00049975	0.00049975	0.00049975	0.00049975	0.00049975	NA	NA	NA	NA	NA	NA	not.assessed	NA	NA	NA	NA	NA	NA	NA	NA	NA	NA	NA	NA	NA	NA	NA	NA
11534_35	11534	NA	TGCAGCGAGCACTTCCTTGGCCCCTAATTTCAGCTCTGATTGACGGCTGAGGTGGTCTCCTGATTGCAT	69	NA	NA	NA	NA	NA	NA	NA	NA	NA	NA	NA	NA	NA	NA	NA	NA	NA	NA	NA	NA	NA	NA	NA	NA	NA	NA	NA	NA	not.assessed	18	1	0	0	0.947368	0.0526316	0	0	0.973684	0.0263158	16	3	0	0	0.842105	0.157895
11540_64	11540	NA	TGCAGGACAGCGGGCAGCTCAGCACTCCGATACCCCCACGGACGTCCAGCATCCCAGGGGCGCCGGGGT	69	NA	NA	NA	NA	NA	NA	NA	NA	NA	NA	NA	NA	NA	NA	NA	NA	NA	NA	NA	NA	NA	NA	NA	NA	NA	NA	NA	NA	not.assessed	14	1	0	4	0.933333	0.0666667	0	0.210526	0.966667	0.0333333	15	1	1	2	0.882353	0.0588235
1155_53	1155	NA	TGCAGAGCTCCTGTGTACACTGGTATACAGATGTGCCAACATACACCTTTCCTATACCCGGACATGTTT	69	NA	NA	NA	NA	NA	NA	NA	NA	NA	NA	NA	NA	NA	NA	NA	NA	NA	NA	NA	NA	NA	NA	NA	NA	NA	NA	NA	NA	not.assessed	0	16	0	3	0	1	0	0.157895	0.5	0.5	0	17	0	2	0	1
1155_57	1155	NA	TGCAGAGCTCCTGTGTACACTGGTATACAGATGTGCCAACATACACCTTTCCTATACCCGGACATGTTT	69	NA	NA	NA	NA	NA	NA	NA	NA	NA	NA	NA	NA	NA	NA	NA	NA	NA	NA	NA	NA	NA	NA	NA	NA	NA	NA	NA	NA	not.assessed	0	16	0	3	0	1	0	0.157895	0.5	0.5	0	17	0	2	0	1
1155_8	1155	NA	TGCAGAGCTCCTGTGTACACTGGTATACAGATGTGCCAACATACACCTTTCCTATACCCGGACATGTTT	69	NA	NA	NA	NA	NA	NA	NA	NA	NA	NA	NA	NA	NA	NA	NA	NA	NA	NA	NA	NA	NA	NA	NA	NA	NA	NA	NA	NA	not.assessed	0	16	0	3	0	1	0	0.157895	0.5	0.5	0	17	0	2	0	1
1155_9	1155	NA	TGCAGAGCTCCTGTGTACACTGGTATACAGATGTGCCAACATACACCTTTCCTATACCCGGACATGTTT	69	NA	NA	NA	NA	NA	NA	NA	NA	NA	NA	NA	NA	NA	NA	NA	NA	NA	NA	NA	NA	NA	NA	NA	NA	NA	NA	NA	NA	not.assessed	0	16	0	3	0	1	0	0.157895	0.5	0.5	0	17	0	2	0	1
11551_35	11551	3387	TGCAGTGGTCAAATGTTAGCTTAAAGTCTACTACGGTCCAATACAGACATTGTTTTTTTTCCTTTGATG	69	3	NA	41.825	41.825	3	41.825	NA	41.825	ABxAA	CORR	0	1	102	115	0	0.00049975	0.0729635	0.00049975	0.00049975	0.00049975	0.00049975	0.00049975	NA	NA	NA	NA	NA	NA	not.assessed	NA	NA	NA	NA	NA	NA	NA	NA	NA	NA	NA	NA	NA	NA	NA	NA
11551_53	11551	NA	TGCAGTGGTCAAATGTTAGCTTAAAGTCTACTACGGTCCAATACAGACATTGTTTTTTTTCCTTTGATG	69	NA	NA	NA	NA	3	41.825	NA	41.825	NA	NA	NA	NA	NA	NA	NA	NA	NA	NA	NA	NA	NA	NA	NA	NA	NA	NA	0.315748	1	non.significant	5	1	6	7	0.416667	0.0833333	0.5	0.368421	0.458333	0.541667	7	3	2	7	0.583333	0.25
11551_64	11551	NA	TGCAGTGGTCAAATGTTAGCTTAAAGTCTACTACGGTCCAATACAGACATTGTTTTTTTTCCTTTGATG	69	NA	NA	NA	NA	3	41.825	NA	41.825	NA	NA	NA	NA	NA	NA	NA	NA	NA	NA	NA	NA	NA	NA	NA	NA	NA	NA	0.315748	1	non.significant	5	1	6	7	0.416667	0.0833333	0.5	0.368421	0.458333	0.541667	7	3	2	7	0.583333	0.25
11551_67	11551	NA	TGCAGTGGTCAAATGTTAGCTTAAAGTCTACTACGGTCCAATACAGACATTGTTTTTTTTCCTTTGATG	69	NA	NA	NA	NA	3	41.825	NA	41.825	NA	NA	NA	NA	NA	NA	NA	NA	NA	NA	NA	NA	NA	NA	NA	NA	NA	NA	0.313529	1	non.significant	4	1	6	8	0.363636	0.0909091	0.545455	0.421053	0.409091	0.590909	6	3	2	8	0.545455	0.272727
11554_21	11554	NA	TGCAGCTACATGGACATAGGAGCCTCTGAACAGGAGCTGACATTAACTTCTGTGGGAGAATGTTCTGGG	69	NA	NA	NA	NA	3	93.917	NA	93.917	NA	NA	NA	NA	NA	NA	NA	NA	NA	NA	NA	NA	NA	NA	NA	NA	NA	NA	0.841902	1	non.significant	9	6	1	3	0.5625	0.375	0.0625	0.157895	0.75	0.25	11	6	0	2	0.647059	0.352941
11554_26	11554	NA	TGCAGCTACATGGACATAGGAGCCTCTGAACAGGAGCTGACATTAACTTCTGTGGGAGAATGTTCTGGG	69	NA	NA	NA	NA	3	93.917	NA	93.917	NA	NA	NA	NA	NA	NA	NA	NA	NA	NA	NA	NA	NA	NA	NA	NA	NA	NA	0.841902	1	non.significant	9	6	1	3	0.5625	0.375	0.0625	0.157895	0.75	0.25	11	6	0	2	0.647059	0.352941
11554_34	11554	3388	TGCAGCTACATGGACATAGGAGCCTCTGAACAGGAGCTGACATTAACTTCTGTGGGAGAATGTTCTGGG	69	3	NA	93.917	93.917	3	93.917	NA	93.917	ABxAA	CORR	0	1	126	147	0	0.00049975	0.0274863	0.00049975	0.00049975	0.00049975	0.00049975	0.00049975	NA	NA	NA	NA	NA	NA	not.assessed	NA	NA	NA	NA	NA	NA	NA	NA	NA	NA	NA	NA	NA	NA	NA	NA
115548_59	115548	NA	TGCAGAGAGACAGGGGCAGGGCCAGGGCAAGCTCCTCCCCCTCTAGAAAGTTCTCTGTACAAGTCTATG	69	NA	NA	NA	NA	NA	NA	NA	NA	NA	NA	NA	NA	NA	NA	NA	NA	NA	NA	NA	NA	NA	NA	NA	NA	NA	NA	NA	NA	not.assessed	16	2	0	1	0.888889	0.111111	0	0.0526316	0.944444	0.0555556	15	2	0	2	0.882353	0.117647
11555_24	11555	381	TGCAGGACTGGACTGAACCGGTTCTGTTTGTAGTCTGTAAACATGAATACACATAGGTCTGCACAGGAG	69	2	50.183	125.097	87.64	2	125.097	50.183	87.64	ABxAB	CORR	1	1	62	102	47	0.30035	0.00049975	0.00049975	0.00049975	0.00049975	0.00049975	0.00049975	NA	NA	NA	NA	1	1	non.significant	7	0	3	9	0.7	0	0.3	0.473684	0.7	0.3	9	1	0	9	0.9	0.1
11556_68	11556	NA	TGCAGGAACACAATGCCACATTCTGAATGAATGCAAAGCTAGTTAGTGATAACTAAAGCTGGCCATACA	69	NA	NA	NA	NA	NA	NA	NA	NA	NA	NA	NA	NA	NA	NA	NA	NA	NA	NA	NA	NA	NA	NA	NA	NA	NA	NA	NA	NA	not.assessed	7	2	0	10	0.777778	0.222222	0	0.526316	0.888889	0.111111	11	0	0	8	1	0
11560_49	11560	NA	TGCAGCTAAAATTCAGTGGCTAAAAGACAAGTCTTGATTAGACACTACGTGACTATGTTAAAAATGGTAC	70	NA	NA	NA	NA	NA	NA	NA	NA	NA	NA	NA	NA	NA	NA	NA	NA	NA	NA	NA	NA	NA	NA	NA	NA	NA	NA	0.19595	1	non.significant	4	1	4	10	0.444444	0.111111	0.444444	0.526316	0.5	0.5	3	5	2	9	0.3	0.5
115601_11	115601	NA	TGCAGGCATCATATTTTCCAGGGGGAGCAAAACTGGGAGAATCACTTACTGAGAAGGATCTGGGTGTACT	70	NA	NA	NA	NA	NA	NA	NA	NA	NA	NA	NA	NA	NA	NA	NA	NA	NA	NA	NA	NA	NA	NA	NA	NA	NA	NA	NA	NA	not.assessed	16	1	1	1	0.888889	0.0555556	0.0555556	0.0526316	0.916667	0.0833333	17	2	0	0	0.894737	0.105263
115603_48	115603	NA	TGCAGTGAAGACTGACACCAACACAAGTAGAATATAGGGCGCATATACGCCCATACACATTCAATAGCT	69	NA	NA	NA	NA	NA	NA	NA	NA	NA	NA	NA	NA	NA	NA	NA	NA	NA	NA	NA	NA	NA	NA	NA	NA	NA	NA	0.476191	1	non.significant	12	0	0	7	1	0	0	0.368421	1	0	9	1	1	8	0.818182	0.0909091
11567_67	11567	NA	TGCAGGTCAACACCGGCAAAACCGTGCGGCTATTACCAATCACTGGGATATCAATATGGGCATTACCCC	69	NA	NA	NA	NA	NA	NA	NA	NA	NA	NA	NA	NA	NA	NA	NA	NA	NA	NA	NA	NA	NA	NA	NA	NA	NA	NA	NA	NA	not.assessed	16	2	0	1	0.888889	0.111111	0	0.0526316	0.944444	0.0555556	17	2	0	0	0.894737	0.105263
11571_32	11571	NA	TGCAGTAGTTCCTATTTTGCAGGTTATTTATCACGTTATTCAATGTGCAGCATTTCTGTACTGCGCCTG	69	NA	NA	NA	NA	NA	NA	NA	NA	NA	NA	NA	NA	NA	NA	NA	NA	NA	NA	NA	NA	NA	NA	NA	NA	NA	NA	NA	NA	not.assessed	9	0	0	10	1	0	0	0.526316	1	0	10	0	1	8	0.909091	0
11571_51	11571	NA	TGCAGTAGTTCCTATTTTGCAGGTTATTTATCACGTTATTCAATGTGCAGCATTTCTGTACTGCGCCTG	69	NA	NA	NA	NA	NA	NA	NA	NA	NA	NA	NA	NA	NA	NA	NA	NA	NA	NA	NA	NA	NA	NA	NA	NA	NA	NA	1	1	non.significant	9	0	0	10	1	0	0	0.526316	1	0	8	1	1	9	0.8	0.1
11571_64	11571	NA	TGCAGTAGTTCCTATTTTGCAGGTTATTTATCACGTTATTCAATGTGCAGCATTTCTGTACTGCGCCTG	69	NA	NA	NA	NA	NA	NA	NA	NA	NA	NA	NA	NA	NA	NA	NA	NA	NA	NA	NA	NA	NA	NA	NA	NA	NA	NA	NA	NA	not.assessed	9	0	0	10	1	0	0	0.526316	1	0	9	0	1	9	0.9	0
115721_15	115721	NA	TGCAGTGACTACAACCGCGCATGCTTCTGCCCTCCTCGGTGCTGAATTGACAGGTATGGAGTGCGCATG	69	NA	NA	NA	NA	NA	NA	NA	NA	NA	NA	NA	NA	NA	NA	NA	NA	NA	NA	NA	NA	NA	NA	NA	NA	NA	NA	1	1	non.significant	3	7	0	9	0.3	0.7	0	0.473684	0.65	0.35	5	7	0	7	0.416667	0.583333
115721_50	115721	NA	TGCAGTGACTACAACCGCGCATGCTTCTGCCCTCCTCGGTGCTGAATTGACAGGTATGGAGTGCGCATG	69	NA	NA	NA	NA	NA	NA	NA	NA	NA	NA	NA	NA	NA	NA	NA	NA	NA	NA	NA	NA	NA	NA	NA	NA	NA	NA	0.285138	1	non.significant	10	2	0	7	0.833333	0.166667	0	0.368421	0.916667	0.0833333	5	4	0	10	0.555556	0.444444
11575_17	11575	3390	TGCAGCATGTAGATGAGATTTCTTAAAGTCTTATCCACTTTGCTTGTACTATAATACGCTCTGATTTTC	69	3	NA	83.357	83.357	3	83.357	NA	83.357	ABxAA	CORR	0	1	136	168	0	0.00049975	0.0114943	0.00049975	0.00049975	0.00049975	0.00049975	0.00049975	NA	NA	NA	NA	NA	NA	not.assessed	17	2	0	0	0.894737	0.105263	0	0	0.947368	0.0526316	17	2	0	0	0.894737	0.105263
11575_8	11575	3389	TGCAGCATGTAGATGAGATTTCTTAAAGTCTTATCCACTTTGCTTGTACTATAATACGCTCTGATTTTC	69	3	NA	83.357	83.357	3	83.357	NA	83.357	ABxAA	CORR	0	1	133	170	0	0.00049975	0.00849575	0.00049975	0.00049975	0.00049975	0.00049975	0.00049975	NA	NA	NA	NA	NA	NA	not.assessed	NA	NA	NA	NA	NA	NA	NA	NA	NA	NA	NA	NA	NA	NA	NA	NA
11577_16	11577	NA	TGCAGTGGAGGCTCCTAACGGAACCTCTAAGGCTAGGTGCACACAGAGTTTTATTGGCGTGGAATTGAC	69	NA	NA	NA	NA	NA	NA	NA	NA	NA	NA	NA	NA	NA	NA	NA	NA	NA	NA	NA	NA	NA	NA	NA	NA	NA	NA	NA	NA	not.assessed	8	0	1	10	0.888889	0	0.111111	0.526316	0.888889	0.111111	8	0	0	11	1	0
11578_60	11578	NA	TGCAGTTTTCCATGTTTTACCTGCTGTTTTAATTCCAGTTTTTCATGATTGACTTCAGTGTGGAAAACC	69	NA	NA	NA	NA	NA	NA	NA	NA	NA	NA	NA	NA	NA	NA	NA	NA	NA	NA	NA	NA	NA	NA	NA	NA	NA	NA	NA	NA	not.assessed	10	3	0	6	0.769231	0.230769	0	0.315789	0.884615	0.115385	10	0	0	9	1	0
115785_10	115785	NA	TGCAGACATCCTCCCACAAAACGCAGGTGACAACAGGCACTCCCCTGTTGTCCAGAAACAGCCTGCCAC	69	NA	NA	NA	NA	NA	NA	NA	NA	NA	NA	NA	NA	NA	NA	NA	NA	NA	NA	NA	NA	NA	NA	NA	NA	NA	NA	NA	NA	not.assessed	9	0	0	10	1	0	0	0.526316	1	0	9	0	1	9	0.9	0
11579_23	11579	3391	TGCAGTGCAGCATGTAAGAAGTGGGGATATGAGGTTATCTGCTGTAGTAGTGACAGGAGGACTAGGACAT	70	9	NA	101.488	101.488	9	101.488	NA	101.488	ABxAA	CORR	0	1	111	127	1	0.00049975	0.114443	0.00049975	0.00049975	0.00049975	0.00049975	0.00049975	NA	NA	NA	NA	NA	NA	not.assessed	NA	NA	NA	NA	NA	NA	NA	NA	NA	NA	NA	NA	NA	NA	NA	NA
1158_20	1158	NA	TGCAGGGTCTTTGCCTGCCGGAGCTCCGAAGAGGCAGCTGCTGCTGAGAGGAGCTGCTGCGCATGAGAT	69	NA	NA	NA	NA	NA	NA	NA	NA	NA	NA	NA	NA	NA	NA	NA	NA	NA	NA	NA	NA	NA	NA	NA	NA	NA	NA	1	1	non.significant	14	4	0	1	0.777778	0.222222	0	0.0526316	0.888889	0.111111	15	2	2	0	0.789474	0.105263
1158_32	1158	NA	TGCAGGGTCTTTGCCTGCCGGAGCTCCGAAGAGGCAGCTGCTGCTGAGAGGAGCTGCTGCGCATGAGAT	69	NA	NA	NA	NA	NA	NA	NA	NA	NA	NA	NA	NA	NA	NA	NA	NA	NA	NA	NA	NA	NA	NA	NA	NA	NA	NA	1	1	non.significant	15	3	1	0	0.789474	0.157895	0.0526316	0	0.868421	0.131579	15	2	2	0	0.789474	0.105263
1158_40	1158	NA	TGCAGGGTCTTTGCCTGCCGGAGCTCCGAAGAGGCAGCTGCTGCTGAGAGGAGCTGCTGCGCATGAGAT	69	NA	NA	NA	NA	NA	NA	NA	NA	NA	NA	NA	NA	NA	NA	NA	NA	NA	NA	NA	NA	NA	NA	NA	NA	NA	NA	1	1	non.significant	15	3	1	0	0.789474	0.157895	0.0526316	0	0.868421	0.131579	15	2	2	0	0.789474	0.105263
11588_8	11588	3392	TGCAGGTTTAAGCGAACTTGCTTTTTCTGCTTGATGGGTGCTGTGTTAATATTCTGTTATGACTGGAAG	69	1	NA	115.628	115.628	1	115.628	NA	115.628	ABxAA	CORR	0	1	126	107	1	0.00049975	0.0894553	0.00049975	0.00049975	0.00049975	0.00049975	0.00049975	NA	NA	NA	NA	NA	NA	not.assessed	NA	NA	NA	NA	NA	NA	NA	NA	NA	NA	NA	NA	NA	NA	NA	NA
115891_48	115891	NA	TGCAGTTTCTCTCTGTGTCTGTGGGGCTGCATGTTGAGAGGGGGAGGCGGATGCGGCTGCAATTTCTCT	69	NA	NA	NA	NA	NA	NA	NA	NA	NA	NA	NA	NA	NA	NA	NA	NA	NA	NA	NA	NA	NA	NA	NA	NA	NA	NA	0.0854175	1	non.significant	7	2	4	6	0.538462	0.153846	0.307692	0.315789	0.615385	0.384615	5	7	2	5	0.357143	0.5
115891_53	115891	NA	TGCAGTTTCTCTCTGTGTCTGTGGGGCTGCATGTTGAGAGGGGGAGGCGGATGCGGCTGCAATTTCTCT	69	NA	NA	NA	NA	NA	NA	NA	NA	NA	NA	NA	NA	NA	NA	NA	NA	NA	NA	NA	NA	NA	NA	NA	NA	NA	NA	0.0854175	1	non.significant	6	2	5	6	0.461538	0.153846	0.384615	0.315789	0.538462	0.461538	5	7	2	5	0.357143	0.5
11592_25	11592	NA	TGCAGAGATAAAGGGGAAGGAGAGATATCTGATTTGGAAAACATTAGGGAGGCCTCTTTTAGGGTGCTT	69	NA	NA	NA	NA	NA	NA	NA	NA	NA	NA	NA	NA	NA	NA	NA	NA	NA	NA	NA	NA	NA	NA	NA	NA	NA	NA	1	1	non.significant	12	1	0	6	0.923077	0.0769231	0	0.315789	0.961538	0.0384615	13	2	0	4	0.866667	0.133333
11599_38	11599	3394	TGCAGGTAAATGCCTGAGCTATGAATCTTATGGCTAAGGCTGGGTCCACACATGGCGGCAGCTGCATGA	69	6	28.509	NA	28.509	6	NA	28.509	28.509	ABxAA	ERR	1	0	162	143	0	0.00049975	0.027986	0.00049975	0.00049975	0.00049975	0.00049975	0.00049975	NA	NA	NA	NA	NA	NA	not.assessed	NA	NA	NA	NA	NA	NA	NA	NA	NA	NA	NA	NA	NA	NA	NA	NA
11599_51	11599	3395	TGCAGGTAAATGCCTGAGCTATGAATCTTATGGCTAAGGCTGGGTCCACACATGGCGGCAGCTGCATGA	69	6	28.509	NA	28.509	6	NA	28.509	28.509	ABxAA	ERR	1	0	162	143	0	0.00049975	0.0214893	0.00049975	0.00049975	0.00049975	0.00049975	0.00049975	NA	NA	NA	NA	NA	NA	not.assessed	NA	NA	NA	NA	NA	NA	NA	NA	NA	NA	NA	NA	NA	NA	NA	NA
11599_7	11599	3393	TGCAGGTAAATGCCTGAGCTATGAATCTTATGGCTAAGGCTGGGTCCACACATGGCGGCAGCTGCATGA	69	6	28.509	NA	28.509	6	NA	28.509	28.509	ABxAA	ERR	1	0	162	143	0	0.00049975	0.0254873	0.00049975	0.00049975	0.00049975	0.00049975	0.00049975	NA	NA	NA	NA	NA	NA	not.assessed	NA	NA	NA	NA	NA	NA	NA	NA	NA	NA	NA	NA	NA	NA	NA	NA
11601_47	11601	3396	TGCAGCTACATGGCCCATAGGAACCTGCGGTCTGGAGAGGACTCATCGAATTCTATGGGAGAGTATTGT	69	5	NA	49.5	49.5	5	49.5	49.1	49.3	ABxAA	CORR	0	1	113	108	0	0.00049975	0.106447	0.00049975	0.00049975	0.00049975	0.00049975	0.00049975	NA	NA	NA	NA	NA	NA	not.assessed	7	0	1	11	0.875	0	0.125	0.578947	0.875	0.125	6	1	1	11	0.75	0.125
11601_65	11601	3397	TGCAGCTACATGGCCCATAGGAACCTGCGGTCTGGAGAGGACTCATCGAATTCTATGGGAGAGTATTGT	69	5	49.1	NA	49.1	5	49.5	49.1	49.3	ABxAA	CORR	1	0	115	109	0	0.00049975	0.0914543	0.00049975	0.00049975	0.00049975	0.00049975	0.00049975	NA	NA	NA	NA	NA	NA	not.assessed	NA	NA	NA	NA	NA	NA	NA	NA	NA	NA	NA	NA	NA	NA	NA	NA
11602_28	11602	3398	TGCAGGGTCTTTGAATTAGGGTCTTGGTTGTGTTATGGATAAGTGTTGTATAGATCCATAATGTGGGCA	69	9	NA	57.519	57.519	9	57.519	NA	57.519	ABxAA	CORR	0	1	145	137	0	0.00049975	0.03998	0.00049975	0.00049975	0.00049975	0.00049975	0.00049975	NA	NA	NA	NA	NA	NA	not.assessed	NA	NA	NA	NA	NA	NA	NA	NA	NA	NA	NA	NA	NA	NA	NA	NA
11605_52	11605	NA	TGCAGCCTTGTGGCTATGGACTGCGGTGGAACCACAAGTTCCAGCATGACCTGGTAGCCAAAGGTAGTG	69	NA	NA	NA	NA	NA	NA	NA	NA	NA	NA	NA	NA	NA	NA	NA	NA	NA	NA	NA	NA	NA	NA	NA	NA	NA	NA	NA	NA	not.assessed	17	2	0	0	0.894737	0.105263	0	0	0.947368	0.0526316	16	1	1	1	0.888889	0.0555556
116061_20	116061	NA	TGCAGTTCAAGACCAAGAACATCATCCTTACTGTTGTGCGTTTTTTTTTTTCTGCACTTAAGCATGAGA	69	NA	NA	NA	NA	NA	NA	NA	NA	NA	NA	NA	NA	NA	NA	NA	NA	NA	NA	NA	NA	NA	NA	NA	NA	NA	NA	0.482759	1	non.significant	16	0	1	2	0.941176	0	0.0588235	0.105263	0.941176	0.0588235	14	0	3	2	0.823529	0
116061_39	116061	NA	TGCAGTTCAAGACCAAGAACATCATCCTTACTGTTGTGCGTTTTTTTTTTTCTGCACTTAAGCATGAGA	69	NA	NA	NA	NA	NA	NA	NA	NA	NA	NA	NA	NA	NA	NA	NA	NA	NA	NA	NA	NA	NA	NA	NA	NA	NA	NA	1	1	non.significant	16	1	0	2	0.941176	0.0588235	0	0.105263	0.970588	0.0294118	16	1	1	1	0.888889	0.0555556
11608_10	11608	3399	TGCAGAGAGTGGAAACCAGCCTGTGAAATAACAGCTGTGGCGCCGCGCTGTCCTCCTATTGCCTGAGGC	69	13	58.193	NA	58.193	13	65.773	58.2584	59.5108	ABxAA	CORR	1	0	152	128	9	0.00049975	0.145927	0.00049975	0.00049975	0.00049975	0.00049975	0.00049975	NA	NA	NA	NA	NA	NA	not.assessed	17	0	1	1	0.944444	0	0.0555556	0.0526316	0.944444	0.0555556	18	0	1	0	0.947368	0
11608_15	11608	3400	TGCAGAGAGTGGAAACCAGCCTGTGAAATAACAGCTGTGGCGCCGCGCTGTCCTCCTATTGCCTGAGGC	69	13	58.52	NA	58.52	13	65.773	58.2584	59.5108	ABxAA	CORR	1	0	150	129	9	0.00049975	0.163418	0.00049975	0.00049975	0.00049975	0.00049975	0.00049975	NA	NA	NA	NA	NA	NA	not.assessed	18	0	1	0	0.947368	0	0.0526316	0	0.947368	0.0526316	18	0	1	0	0.947368	0
11608_19	11608	3401	TGCAGAGAGTGGAAACCAGCCTGTGAAATAACAGCTGTGGCGCCGCGCTGTCCTCCTATTGCCTGAGGC	69	13	58.193	NA	58.193	13	65.773	58.2584	59.5108	ABxAA	CORR	1	0	153	129	1	0.00049975	0.045977	0.00049975	0.00049975	0.00049975	0.00049975	0.00049975	NA	NA	NA	NA	NA	NA	not.assessed	NA	NA	NA	NA	NA	NA	NA	NA	NA	NA	NA	NA	NA	NA	NA	NA
11608_45	11608	3402	TGCAGAGAGTGGAAACCAGCCTGTGAAATAACAGCTGTGGCGCCGCGCTGTCCTCCTATTGCCTGAGGC	69	13	NA	65.773	65.773	13	65.773	58.2584	59.5108	ABxAA	CORR	0	1	164	118	6	0.00049975	0.01999	0.00049975	0.00049975	0.00049975	0.00049975	0.00049975	NA	NA	NA	NA	NA	NA	not.assessed	NA	NA	NA	NA	NA	NA	NA	NA	NA	NA	NA	NA	NA	NA	NA	NA
11608_46	11608	3403	TGCAGAGAGTGGAAACCAGCCTGTGAAATAACAGCTGTGGCGCCGCGCTGTCCTCCTATTGCCTGAGGC	69	13	58.193	NA	58.193	13	65.773	58.2584	59.5108	ABxAA	CORR	1	0	152	129	1	0.00049975	0.0549725	0.00049975	0.00049975	0.00049975	0.00049975	0.00049975	NA	NA	NA	NA	NA	NA	not.assessed	NA	NA	NA	NA	NA	NA	NA	NA	NA	NA	NA	NA	NA	NA	NA	NA
11608_47	11608	3404	TGCAGAGAGTGGAAACCAGCCTGTGAAATAACAGCTGTGGCGCCGCGCTGTCCTCCTATTGCCTGAGGC	69	13	58.193	NA	58.193	13	65.773	58.2584	59.5108	ABxAA	CORR	1	0	152	129	1	0.00049975	0.0589705	0.00049975	0.00049975	0.00049975	0.00049975	0.00049975	NA	NA	NA	NA	NA	NA	not.assessed	NA	NA	NA	NA	NA	NA	NA	NA	NA	NA	NA	NA	NA	NA	NA	NA
11609_13	11609	3405	TGCAGTTACGAGCAGCTTCTACAAATCCTTCTCTACCTGCACAAGAACATCTCACCTGCTCCTAAAGAA	69	4	NA	76.546	76.546	4	76.546	NA	76.546	ABxAA	CORR	0	1	139	103	0	0.00049975	0.0089955	0.00049975	0.00049975	0.00049975	0.00049975	0.00049975	NA	NA	NA	NA	NA	NA	not.assessed	NA	NA	NA	NA	NA	NA	NA	NA	NA	NA	NA	NA	NA	NA	NA	NA
11612_16	11612	3406	TGCAGAGGGTCATCTAGTCAACAGATCACAGGACACAGCTCAGATGCCCATGCACCTCCAATAGCTGTCAGCCGACTAC	79	6	61.06	NA	61.06	6	134.94	61.06	85.6867	ABxAA	CORR	1	0	142	122	0	0.00049975	0.0349825	0.00049975	0.00049975	0.00049975	0.00049975	0.00049975	NA	NA	NA	NA	NA	NA	not.assessed	NA	NA	NA	NA	NA	NA	NA	NA	NA	NA	NA	NA	NA	NA	NA	NA
11612_17	11612	3407	TGCAGAGGGTCATCTAGTCAACAGATCACAGGACACAGCTCAGATGCCCATGCACCTCCAATAGCTGTCAGCCGACTAC	79	6	61.06	NA	61.06	6	134.94	61.06	85.6867	ABxAA	CORR	1	0	141	123	0	0.00049975	0.0324838	0.00049975	0.00049975	0.00049975	0.00049975	0.00049975	NA	NA	NA	NA	NA	NA	not.assessed	NA	NA	NA	NA	NA	NA	NA	NA	NA	NA	NA	NA	NA	NA	NA	NA
11612_33	11612	3408	TGCAGAGGGTCATCTAGTCAACAGATCACAGGACACAGCTCAGATGCCCATGCACCTCCAATAGCTGTCAGCCGACTAC	79	6	NA	134.94	134.94	6	134.94	61.06	85.6867	ABxAA	CORR	0	1	139	121	0	0.00049975	0.0404798	0.00049975	0.00049975	0.00049975	0.00049975	0.00049975	NA	NA	NA	NA	NA	NA	not.assessed	NA	NA	NA	NA	NA	NA	NA	NA	NA	NA	NA	NA	NA	NA	NA	NA
11615_27	11615	NA	TGCAGCTTCCGGGAGCCCCGACCTCCGATGCAGTCCTTGCACAAAGGATTCATCAGCATCCGATGCATG	69	NA	NA	NA	NA	NA	NA	NA	NA	NA	NA	NA	NA	NA	NA	NA	NA	NA	NA	NA	NA	NA	NA	NA	NA	NA	NA	0.929863	1	non.significant	14	4	1	0	0.736842	0.210526	0.0526316	0	0.842105	0.157895	12	5	1	1	0.666667	0.277778
11617_18	11617	382	TGCAGCTACATGGACCAAAGGAACCTTTGAACTGGGGAGGACTCATTGACTTCTATTGGATAGTGTTGTG	70	1	42.98	17.426	30.203	1	17.426	42.98	23.8145	ABxAB	ERR	1	1	87	141	76	0.311844	0.00049975	0.00049975	0.00049975	0.00049975	0.00049975	0.00049975	NA	NA	NA	NA	NA	NA	not.assessed	NA	NA	NA	NA	NA	NA	NA	NA	NA	NA	NA	NA	NA	NA	NA	NA
11617_25	11617	3409	TGCAGCTACATGGACCAAAGGAACCTTTGAACTGGGGAGGACTCATTGACTTCTATTGGATAGTGTTGTG	70	1	NA	17.426	17.426	1	17.426	42.98	23.8145	ABxAA	ERR	0	1	159	144	0	0.00049975	0.0324838	0.00049975	0.00049975	0.00049975	0.00049975	0.00049975	NA	NA	NA	NA	NA	NA	not.assessed	15	1	1	2	0.882353	0.0588235	0.0588235	0.105263	0.911765	0.0882353	15	2	1	1	0.833333	0.111111
11625_60	11625	3410	TGCAGCTTGTGTCCACATCCGCCGATGATCCCGCTTACCTCCCTGGCTGCTCTGATCTGGCCCAAGGCC	69	1	NA	156.715	156.715	1	156.715	NA	156.715	ABxAA	CORR	0	1	152	152	0	0.00049975	0.0449775	0.00049975	0.00049975	0.00049975	0.00049975	0.00049975	NA	NA	NA	NA	NA	NA	not.assessed	NA	NA	NA	NA	NA	NA	NA	NA	NA	NA	NA	NA	NA	NA	NA	NA
11627_57	11627	NA	TGCAGCGTCGGGTCAGATAAGTAGATGTGTTTATGCACATAAAATTCATCGGCATCCTATGCATGAGAT	69	NA	NA	NA	NA	NA	NA	NA	NA	NA	NA	NA	NA	NA	NA	NA	NA	NA	NA	NA	NA	NA	NA	NA	NA	NA	NA	0.132628	1	non.significant	17	1	0	1	0.944444	0.0555556	0	0.0526316	0.972222	0.0277778	14	4	1	0	0.736842	0.210526
11628_14	11628	3411	TGCAGAATTTTGCGGAATTCAGACCAAATTGGTGCAGAATTGAACACGGAATCTGCGTAAGTTCCAGGT	69	3	58.773	NA	58.773	3	NA	58.773	58.773	ABxAA	ERR	1	0	155	147	0	0.00049975	0.0369815	0.00049975	0.00049975	0.00049975	0.00049975	0.00049975	NA	NA	NA	NA	NA	NA	not.assessed	16	0	3	0	0.842105	0	0.157895	0	0.842105	0.157895	15	1	2	1	0.833333	0.0555556
11632_21	11632	3412	TGCAGTGATTAGGACACAAAGCCAAAACAGATTTAGGTGGGTTCACATTGTATATGGGCACCGTTAAAA	69	9	NA	50.634	50.634	9	50.961	53.995	51.6377	ABxAA	CORR	0	1	116	91	0	0.00049975	0.0304848	0.00049975	0.00049975	0.00049975	0.00049975	0.00049975	NA	NA	NA	NA	NA	NA	not.assessed	NA	NA	NA	NA	NA	NA	NA	NA	NA	NA	NA	NA	NA	NA	NA	NA
11632_55	11632	383	TGCAGTGATTAGGACACAAAGCCAAAACAGATTTAGGTGGGTTCACATTGTATATGGGCACCGTTAAAA	69	9	53.995	51.288	52.6415	9	50.961	53.995	51.6377	ABxAB	CORR	1	1	60	108	47	0.442779	0.00049975	0.00049975	0.00049975	0.00049975	0.00049975	0.00049975	NA	NA	NA	NA	NA	NA	not.assessed	13	2	1	3	0.8125	0.125	0.0625	0.157895	0.875	0.125	11	1	1	6	0.846154	0.0769231
11635_13	11635	3413	TGCAGGTAAAACCGTGGTATTGCCAGCAAATTTGTGCACTAATTGGCCACTGTATGTGGGTGTAGCTTC	69	4	NA	79.496	79.496	4	79.496	55.136	67.316	ABxAA	ERR	0	1	151	153	0	0.00049975	0.043978	0.00049975	0.00049975	0.00049975	0.00049975	0.00049975	NA	NA	NA	NA	NA	NA	not.assessed	NA	NA	NA	NA	NA	NA	NA	NA	NA	NA	NA	NA	NA	NA	NA	NA
11635_52	11635	3414	TGCAGGTAAAACCGTGGTATTGCCAGCAAATTTGTGCACTAATTGGCCACTGTATGTGGGTGTAGCTTC	69	4	55.136	NA	55.136	4	79.496	55.136	67.316	ABxAA	ERR	1	0	162	142	0	0.00049975	0.0209895	0.00049975	0.00049975	0.00049975	0.00049975	0.00049975	NA	NA	NA	NA	NA	NA	not.assessed	NA	NA	NA	NA	NA	NA	NA	NA	NA	NA	NA	NA	NA	NA	NA	NA
11636_10	11636	NA	TGCAGGGTGTGTAATCTGCTGGAAGATGCAGCAAATCGGCATGGACGTTTCGCTGTATTACCAGTACCG	69	NA	NA	NA	NA	NA	NA	NA	NA	NA	NA	NA	NA	NA	NA	NA	NA	NA	NA	NA	NA	NA	NA	NA	NA	NA	NA	0.483871	1	non.significant	15	4	0	0	0.789474	0.210526	0	0	0.894737	0.105263	17	1	0	1	0.944444	0.0555556
11636_6	11636	NA	TGCAGGGTGTGTAATCTGCTGGAAGATGCAGCAAATCGGCATGGACGTTTCGCTGTATTACCAGTACCG	69	NA	NA	NA	NA	NA	NA	NA	NA	NA	NA	NA	NA	NA	NA	NA	NA	NA	NA	NA	NA	NA	NA	NA	NA	NA	NA	1	1	non.significant	13	3	3	0	0.684211	0.157895	0.157895	0	0.763158	0.236842	13	4	1	1	0.722222	0.222222
11645_37	11645	384	TGCAGTGACATGTAAGTGACCCGTGATGGCATGATACCCCCGTGGTTGATCTTCCTGTAGAACTGGCAA	69	12	58.464	77.553	68.0085	12	77.553	58.464	72.7807	ABxAB	CORR	1	1	69	155	68	0.602699	0.00049975	0.00049975	0.00049975	0.00049975	0.00049975	0.00049975	NA	NA	NA	NA	NA	NA	not.assessed	17	2	0	0	0.894737	0.105263	0	0	0.947368	0.0526316	14	2	1	2	0.823529	0.117647
11645_60	11645	3415	TGCAGTGACATGTAAGTGACCCGTGATGGCATGATACCCCCGTGGTTGATCTTCCTGTAGAACTGGCAA	69	12	NA	77.553	77.553	12	77.553	58.464	72.7807	ABxAA	CORR	0	1	153	143	0	0.00049975	0.0394803	0.00049975	0.00049975	0.00049975	0.00049975	0.00049975	NA	NA	NA	NA	NA	NA	not.assessed	NA	NA	NA	NA	NA	NA	NA	NA	NA	NA	NA	NA	NA	NA	NA	NA
116502_23	116502	NA	TGCAGATTTTGCCTCCTGATTTGTATGAGTAAAATTTGCAATGGATTTCAGTGAGTGAGATTTTACTAA	69	NA	NA	NA	NA	NA	NA	NA	NA	NA	NA	NA	NA	NA	NA	NA	NA	NA	NA	NA	NA	NA	NA	NA	NA	NA	NA	0.0210526	1	non.significant	13	0	1	5	0.928571	0	0.0714286	0.263158	0.928571	0.0714286	5	4	0	10	0.555556	0.444444
116502_26	116502	NA	TGCAGATTTTGCCTCCTGATTTGTATGAGTAAAATTTGCAATGGATTTCAGTGAGTGAGATTTTACTAA	69	NA	NA	NA	NA	NA	NA	NA	NA	NA	NA	NA	NA	NA	NA	NA	NA	NA	NA	NA	NA	NA	NA	NA	NA	NA	NA	0.0210526	1	non.significant	13	0	1	5	0.928571	0	0.0714286	0.263158	0.928571	0.0714286	5	4	0	10	0.555556	0.444444
116502_27	116502	NA	TGCAGATTTTGCCTCCTGATTTGTATGAGTAAAATTTGCAATGGATTTCAGTGAGTGAGATTTTACTAA	69	NA	NA	NA	NA	NA	NA	NA	NA	NA	NA	NA	NA	NA	NA	NA	NA	NA	NA	NA	NA	NA	NA	NA	NA	NA	NA	0.0491228	1	non.significant	13	0	1	5	0.928571	0	0.0714286	0.263158	0.928571	0.0714286	5	3	0	11	0.625	0.375
116502_28	116502	NA	TGCAGATTTTGCCTCCTGATTTGTATGAGTAAAATTTGCAATGGATTTCAGTGAGTGAGATTTTACTAA	69	NA	NA	NA	NA	NA	NA	NA	NA	NA	NA	NA	NA	NA	NA	NA	NA	NA	NA	NA	NA	NA	NA	NA	NA	NA	NA	0.0491228	1	non.significant	13	0	1	5	0.928571	0	0.0714286	0.263158	0.928571	0.0714286	5	3	0	11	0.625	0.375
11651_39	11651	385	TGCAGCGAAGTCCAGAACCCTGTACAGGGGTTAATGGGCGAAAATCAGGGGGCTTCTTAGACTTTGCTC	69	4	56.117	119.624	87.8705	4	119.624	55.681	66.2655	ABxAB	CORR	1	1	65	96	63	0.0974513	0.00049975	0.00049975	0.00049975	0.00049975	0.00049975	0.00049975	NA	NA	NA	NA	NA	NA	not.assessed	NA	NA	NA	NA	NA	NA	NA	NA	NA	NA	NA	NA	NA	NA	NA	NA
11651_55	11651	3417	TGCAGCGAAGTCCAGAACCCTGTACAGGGGTTAATGGGCGAAAATCAGGGGGCTTCTTAGACTTTGCTC	69	4	55.463	NA	55.463	4	119.624	55.681	66.2655	ABxAA	CORR	1	0	120	104	1	0.00049975	0.13943	0.00049975	0.00049975	0.00049975	0.00049975	0.00049975	NA	NA	NA	NA	NA	NA	not.assessed	NA	NA	NA	NA	NA	NA	NA	NA	NA	NA	NA	NA	NA	NA	NA	NA
11651_7	11651	3416	TGCAGCGAAGTCCAGAACCCTGTACAGGGGTTAATGGGCGAAAATCAGGGGGCTTCTTAGACTTTGCTC	69	4	55.463	NA	55.463	4	119.624	55.681	66.2655	ABxAA	CORR	1	0	121	105	1	0.00049975	0.129435	0.00049975	0.00049975	0.00049975	0.00049975	0.00049975	NA	NA	NA	NA	NA	NA	not.assessed	NA	NA	NA	NA	NA	NA	NA	NA	NA	NA	NA	NA	NA	NA	NA	NA
11654_38	11654	NA	TGCAGCACATGAATGAGATTTCTTAAAATCCCACTCACTTTGTTTCTAATGTAATACACTGTTGTGGAG	69	NA	NA	NA	NA	NA	NA	NA	NA	NA	NA	NA	NA	NA	NA	NA	NA	NA	NA	NA	NA	NA	NA	NA	NA	NA	NA	0.904176	1	non.significant	5	10	2	2	0.294118	0.588235	0.117647	0.105263	0.588235	0.411765	7	10	1	1	0.388889	0.555556
11654_45	11654	NA	TGCAGCACATGAATGAGATTTCTTAAAATCCCACTCACTTTGTTTCTAATGTAATACACTGTTGTGGAG	69	NA	NA	NA	NA	NA	NA	NA	NA	NA	NA	NA	NA	NA	NA	NA	NA	NA	NA	NA	NA	NA	NA	NA	NA	NA	NA	0.904176	1	non.significant	5	10	2	2	0.294118	0.588235	0.117647	0.105263	0.588235	0.411765	7	10	1	1	0.388889	0.555556
11655_21	11655	NA	TGCAGGCTCCATATCTAATTTCCAGTTGTCCCTGAGCTAGTAGGTGGAGACTAAATGCTGTGATGTCTC	69	NA	NA	NA	NA	NA	NA	NA	NA	NA	NA	NA	NA	NA	NA	NA	NA	NA	NA	NA	NA	NA	NA	NA	NA	NA	NA	0.748252	1	non.significant	5	4	4	6	0.384615	0.307692	0.307692	0.315789	0.538462	0.461538	3	1	2	13	0.5	0.166667
11655_41	11655	NA	TGCAGGCTCCATATCTAATTTCCAGTTGTCCCTGAGCTAGTAGGTGGAGACTAAATGCTGTGATGTCTC	69	NA	NA	NA	NA	NA	NA	NA	NA	NA	NA	NA	NA	NA	NA	NA	NA	NA	NA	NA	NA	NA	NA	NA	NA	NA	NA	0.514706	1	non.significant	10	3	1	5	0.714286	0.214286	0.0714286	0.263158	0.821429	0.178571	6	1	1	11	0.75	0.125
11660_50	11660	NA	TGCAGATTTCGGTTTAGGTTAAACTAAGGTCAGATGTCAAGTAAACAGCGTCTGTAATGATTACACAGG	69	NA	NA	NA	NA	NA	NA	NA	NA	NA	NA	NA	NA	NA	NA	NA	NA	NA	NA	NA	NA	NA	NA	NA	NA	NA	NA	NA	NA	not.assessed	6	1	2	10	0.666667	0.111111	0.222222	0.526316	0.722222	0.277778	9	1	1	8	0.818182	0.0909091
11661_10	11661	NA	TGCAGATTTACTCTATGAAACAAAAATCAAGCTAAGGATGGATTACACGGCATTTGAAGTGTATGGTAG	69	NA	NA	NA	NA	8	NA	33.616	33.616	NA	NA	NA	NA	NA	NA	NA	NA	NA	NA	NA	NA	NA	NA	NA	NA	NA	NA	0.407051	1	non.significant	4	0	3	12	0.571429	0	0.428571	0.631579	0.571429	0.428571	5	4	4	6	0.384615	0.307692
11661_48	11661	NA	TGCAGATTTACTCTATGAAACAAAAATCAAGCTAAGGATGGATTACACGGCATTTGAAGTGTATGGTAG	69	NA	NA	NA	NA	8	NA	33.616	33.616	NA	NA	NA	NA	NA	NA	NA	NA	NA	NA	NA	NA	NA	NA	NA	NA	NA	NA	0.120192	1	non.significant	4	0	3	12	0.571429	0	0.428571	0.631579	0.571429	0.428571	5	6	2	6	0.384615	0.461538
11661_49	11661	NA	TGCAGATTTACTCTATGAAACAAAAATCAAGCTAAGGATGGATTACACGGCATTTGAAGTGTATGGTAG	69	NA	NA	NA	NA	8	NA	33.616	33.616	NA	NA	NA	NA	NA	NA	NA	NA	NA	NA	NA	NA	NA	NA	NA	NA	NA	NA	0.120879	1	non.significant	4	0	3	12	0.571429	0	0.428571	0.631579	0.571429	0.428571	4	5	2	8	0.363636	0.454545
11661_53	11661	NA	TGCAGATTTACTCTATGAAACAAAAATCAAGCTAAGGATGGATTACACGGCATTTGAAGTGTATGGTAG	69	NA	NA	NA	NA	8	NA	33.616	33.616	NA	NA	NA	NA	NA	NA	NA	NA	NA	NA	NA	NA	NA	NA	NA	NA	NA	NA	0.237762	1	non.significant	4	0	3	12	0.571429	0	0.428571	0.631579	0.571429	0.428571	5	4	2	8	0.454545	0.363636
11661_64	11661	3418	TGCAGATTTACTCTATGAAACAAAAATCAAGCTAAGGATGGATTACACGGCATTTGAAGTGTATGGTAG	69	8	33.616	NA	33.616	8	NA	33.616	33.616	ABxAA	CORR	1	0	126	128	1	0.00049975	0.18041	0.00049975	0.00049975	0.00049975	0.00049975	0.00049975	NA	NA	NA	NA	NA	NA	not.assessed	NA	NA	NA	NA	NA	NA	NA	NA	NA	NA	NA	NA	NA	NA	NA	NA
11661_67	11661	3419	TGCAGATTTACTCTATGAAACAAAAATCAAGCTAAGGATGGATTACACGGCATTTGAAGTGTATGGTAG	69	8	33.616	NA	33.616	8	NA	33.616	33.616	ABxAA	CORR	1	0	126	130	1	0.00049975	0.169415	0.00049975	0.00049975	0.00049975	0.00049975	0.00049975	NA	NA	NA	NA	NA	NA	not.assessed	NA	NA	NA	NA	NA	NA	NA	NA	NA	NA	NA	NA	NA	NA	NA	NA
11667_49	11667	3420	TGCAGAACTAGGTGAAGAAATACACGACACTACAGTCCTGAATGTATAGAGAGTACATCTTGCAATATA	69	3	58.773	NA	58.773	3	NA	58.773	58.773	ABxAA	CORR	1	0	108	101	1	0.00049975	0.257371	0.00049975	0.00049975	0.00049975	0.00049975	0.00049975	NA	NA	NA	NA	0.876015	1	non.significant	7	4	0	8	0.636364	0.363636	0	0.421053	0.818182	0.181818	8	3	1	7	0.666667	0.25
11667_53	11667	3421	TGCAGAACTAGGTGAAGAAATACACGACACTACAGTCCTGAATGTATAGAGAGTACATCTTGCAATATA	69	3	58.773	NA	58.773	3	NA	58.773	58.773	ABxAA	CORR	1	0	108	103	1	0.00049975	0.269865	0.00049975	0.00049975	0.00049975	0.00049975	0.00049975	NA	NA	NA	NA	0.876015	1	non.significant	7	4	0	8	0.636364	0.363636	0	0.421053	0.818182	0.181818	8	3	1	7	0.666667	0.25
116699_29	116699	8522	TGCAGGTATCATATGTCCTAAGGGGATAAAAACTTGTAGAGAAGGATCTGGGTGCACTTGTAGATCACA	69	6	NA	106.15	106.15	6	106.15	56.132	81.141	ABxAA	ERR	0	1	152	138	0	0.00049975	0.0429785	0.00049975	0.00049975	0.00049975	0.00049975	0.00049975	NA	NA	NA	NA	NA	NA	not.assessed	NA	NA	NA	NA	NA	NA	NA	NA	NA	NA	NA	NA	NA	NA	NA	NA
116699_55	116699	8523	TGCAGGTATCATATGTCCTAAGGGGATAAAAACTTGTAGAGAAGGATCTGGGTGCACTTGTAGATCACA	69	6	56.132	NA	56.132	6	106.15	56.132	81.141	ABxAA	ERR	1	0	138	143	0	0.00049975	0.0474763	0.00049975	0.00049975	0.00049975	0.00049975	0.00049975	NA	NA	NA	NA	0.685219	1	non.significant	11	4	1	3	0.6875	0.25	0.0625	0.157895	0.8125	0.1875	12	4	1	2	0.705882	0.235294
11674_41	11674	3422	TGCAGATTTGCTCCAGGTCAGTGATTCAATAGCTAGTGAAGCTGGAAGACACAAGATGTGCCAGGAACA	69	5	35.292	NA	35.292	5	NA	35.292	35.292	ABxAA	ERR	1	0	157	146	0	0.00049975	0.0424788	0.00049975	0.00049975	0.00049975	0.00049975	0.00049975	NA	NA	NA	NA	NA	NA	not.assessed	16	2	0	1	0.888889	0.111111	0	0.0526316	0.944444	0.0555556	13	2	1	3	0.8125	0.125
11678_18	11678	3424	TGCAGAATTCCAAACTTCCTCTGGAAGTGACATCAGTACGAGAACTGTGCATCAGAGCTTCGTGAAATG	69	11	49.895	NA	49.895	11	NA	49.6497	49.6497	ABxAA	CORR	1	0	136	137	0	0.00049975	0.071964	0.00049975	0.00049975	0.00049975	0.00049975	0.00049975	NA	NA	NA	NA	NA	NA	not.assessed	NA	NA	NA	NA	NA	NA	NA	NA	NA	NA	NA	NA	NA	NA	NA	NA
11678_39	11678	3425	TGCAGAATTCCAAACTTCCTCTGGAAGTGACATCAGTACGAGAACTGTGCATCAGAGCTTCGTGAAATG	69	11	49.568	NA	49.568	11	NA	49.6497	49.6497	ABxAA	CORR	1	0	137	125	0	0.00049975	0.05997	0.00049975	0.00049975	0.00049975	0.00049975	0.00049975	NA	NA	NA	NA	NA	NA	not.assessed	NA	NA	NA	NA	NA	NA	NA	NA	NA	NA	NA	NA	NA	NA	NA	NA
11678_48	11678	3426	TGCAGAATTCCAAACTTCCTCTGGAAGTGACATCAGTACGAGAACTGTGCATCAGAGCTTCGTGAAATG	69	11	49.568	NA	49.568	11	NA	49.6497	49.6497	ABxAA	CORR	1	0	138	129	0	0.00049975	0.0564718	0.00049975	0.00049975	0.00049975	0.00049975	0.00049975	NA	NA	NA	NA	NA	NA	not.assessed	NA	NA	NA	NA	NA	NA	NA	NA	NA	NA	NA	NA	NA	NA	NA	NA
11678_7	11678	3423	TGCAGAATTCCAAACTTCCTCTGGAAGTGACATCAGTACGAGAACTGTGCATCAGAGCTTCGTGAAATG	69	11	49.568	NA	49.568	11	NA	49.6497	49.6497	ABxAA	CORR	1	0	136	133	0	0.00049975	0.0714643	0.00049975	0.00049975	0.00049975	0.00049975	0.00049975	NA	NA	NA	NA	NA	NA	not.assessed	11	1	0	7	0.916667	0.0833333	0	0.368421	0.958333	0.0416667	12	1	1	5	0.857143	0.0714286
11679_63	11679	3427	TGCAGGTGCAAGATTTTAGAAGCTGGGAGGAAGGCCTGAGGTGGAAGGGGAAGTGTTTACAATCCCACGC	70	13	NA	10.698	10.698	13	10.698	NA	10.698	ABxAA	CORR	0	1	139	165	0	0.00049975	0.017991	0.00049975	0.00049975	0.00049975	0.00049975	0.00049975	NA	NA	NA	NA	NA	NA	not.assessed	NA	NA	NA	NA	NA	NA	NA	NA	NA	NA	NA	NA	NA	NA	NA	NA
11694_11	11694	NA	TGCAGGACAGTGTCTATTTACAGGAACACCTTCCTCTGCTCTGTGCTTGATCTTTAGTGTTTTTGGCAT	69	NA	NA	NA	NA	NA	NA	NA	NA	NA	NA	NA	NA	NA	NA	NA	NA	NA	NA	NA	NA	NA	NA	NA	NA	NA	NA	0.86895	1	non.significant	5	4	1	9	0.5	0.4	0.1	0.473684	0.7	0.3	5	3	2	9	0.5	0.3
11696_15	11696	3428	TGCAGGGTCCTAAAGGAGTAAAGCTGTACTGCACAAATATAGTATATCAATGCTATTACCTGTGCATGA	69	5	50.407	NA	50.407	5	NA	50.407	50.407	ABxAA	CORR	1	0	126	111	1	0.00049975	0.134933	0.00049975	0.00049975	0.00049975	0.00049975	0.00049975	NA	NA	NA	NA	0.688733	1	non.significant	12	6	0	1	0.666667	0.333333	0	0.0526316	0.833333	0.166667	10	3	4	2	0.588235	0.176471
11698_35	11698	3429	TGCAGCTTTCTCCACTCTCTCCATTAAAAACACATGCACACTTGGCTGAGCTGAGAGTGCATGTGCATA	69	2	NA	86.094	86.094	2	86.094	NA	86.094	ABxAA	CORR	0	1	141	128	0	0.00049975	0.0394803	0.00049975	0.00049975	0.00049975	0.00049975	0.00049975	NA	NA	NA	NA	0.371474	1	non.significant	5	3	1	10	0.555556	0.333333	0.111111	0.526316	0.722222	0.277778	2	3	4	10	0.222222	0.333333
11698_45	11698	3430	TGCAGCTTTCTCCACTCTCTCCATTAAAAACACATGCACACTTGGCTGAGCTGAGAGTGCATGTGCATA	69	2	NA	86.094	86.094	2	86.094	NA	86.094	ABxAA	CORR	0	1	141	128	0	0.00049975	0.0464768	0.00049975	0.00049975	0.00049975	0.00049975	0.00049975	NA	NA	NA	NA	0.405245	1	non.significant	5	3	1	10	0.555556	0.333333	0.111111	0.526316	0.722222	0.277778	2	4	4	9	0.2	0.4
11699_48	11699	NA	TGCAGAAAGCATAACCGAGCAGCAGGCCAAACACCGTGAGACAATCCAGTTGACTCATGGCATGGGATA	69	NA	NA	NA	NA	NA	NA	NA	NA	NA	NA	NA	NA	NA	NA	NA	NA	NA	NA	NA	NA	NA	NA	NA	NA	NA	NA	NA	NA	not.assessed	9	0	1	9	0.9	0	0.1	0.473684	0.9	0.1	4	0	2	13	0.666667	0
11699_56	11699	NA	TGCAGAAAGCATAACCGAGCAGCAGGCCAAACACCGTGAGACAATCCAGTTGACTCATGGCATGGGATA	69	NA	NA	NA	NA	NA	NA	NA	NA	NA	NA	NA	NA	NA	NA	NA	NA	NA	NA	NA	NA	NA	NA	NA	NA	NA	NA	NA	NA	not.assessed	9	0	1	9	0.9	0	0.1	0.473684	0.9	0.1	4	0	2	13	0.666667	0
11703_17	11703	3431	TGCAGGGTGGAGCCATGAGCAGTGTGAAAAGGAGTACAGCACATGGGCGATAGCCCAGAGTGGAGGGAG	69	3	NA	78.773	78.773	3	78.773	NA	78.773	ABxAA	CORR	0	1	120	135	0	0.00049975	0.047976	0.00049975	0.00049975	0.00049975	0.00049975	0.00049975	NA	NA	NA	NA	NA	NA	not.assessed	NA	NA	NA	NA	NA	NA	NA	NA	NA	NA	NA	NA	NA	NA	NA	NA
117069_10	117069	8524	TGCAGGATCGGGGCACCTGTGCAGAGCTTGATCAGGAATGGCAGCAGGCATGAGTGAGTGCGACTGCAT	69	3	57.139	NA	57.139	3	67.248	57.139	59.6662	ABxAA	CORR	1	0	152	147	0	0.00049975	0.049975	0.00049975	0.00049975	0.00049975	0.00049975	0.00049975	NA	NA	NA	NA	NA	NA	not.assessed	NA	NA	NA	NA	NA	NA	NA	NA	NA	NA	NA	NA	NA	NA	NA	NA
117069_61	117069	1619	TGCAGGATCGGGGCACCTGTGCAGAGCTTGATCAGGAATGGCAGCAGGCATGAGTGAGTGCGACTGCAT	69	3	57.139	67.248	62.1935	3	67.248	57.139	59.6662	ABxAB	CORR	1	1	82	144	70	0.542729	0.00049975	0.00049975	0.00049975	0.00049975	0.00049975	0.00049975	NA	NA	NA	NA	NA	NA	not.assessed	NA	NA	NA	NA	NA	NA	NA	NA	NA	NA	NA	NA	NA	NA	NA	NA
117133_6	117133	NA	TGCAGGCATCATATGTTCTAGGAGAAAAAACTGGGAGAATCACTCATTGTGAAGGATCTAAGCGTACTT	69	NA	NA	NA	NA	NA	NA	NA	NA	NA	NA	NA	NA	NA	NA	NA	NA	NA	NA	NA	NA	NA	NA	NA	NA	NA	NA	0.611907	1	non.significant	5	4	7	3	0.3125	0.25	0.4375	0.157895	0.4375	0.5625	7	5	4	3	0.4375	0.3125
11714_32	11714	386	TGCAGCAGTGTCGGTGGCTGGGCTGTGCGAGTACTACTTATCAGAGTACCTGTACATACTGCTCAGCAT	69	3	56.483	66.265	61.374	3	66.265	56.483	63.0043	ABxAB	CORR	1	1	74	154	64	0.449275	0.00049975	0.00049975	0.00049975	0.00049975	0.00049975	0.00049975	NA	NA	NA	NA	NA	NA	not.assessed	NA	NA	NA	NA	NA	NA	NA	NA	NA	NA	NA	NA	NA	NA	NA	NA
11714_55	11714	387	TGCAGCAGTGTCGGTGGCTGGGCTGTGCGAGTACTACTTATCAGAGTACCTGTACATACTGCTCAGCAT	69	3	56.483	66.265	61.374	3	66.265	56.483	63.0043	ABxAB	CORR	1	1	75	155	62	0.31934	0.00049975	0.00049975	0.00049975	0.00049975	0.00049975	0.00049975	NA	NA	NA	NA	NA	NA	not.assessed	NA	NA	NA	NA	NA	NA	NA	NA	NA	NA	NA	NA	NA	NA	NA	NA
11714_62	11714	3432	TGCAGCAGTGTCGGTGGCTGGGCTGTGCGAGTACTACTTATCAGAGTACCTGTACATACTGCTCAGCAT	69	3	NA	66.265	66.265	3	66.265	56.483	63.0043	ABxAA	CORR	0	1	139	155	0	0.00049975	0.0369815	0.00049975	0.00049975	0.00049975	0.00049975	0.00049975	NA	NA	NA	NA	NA	NA	not.assessed	15	2	1	1	0.833333	0.111111	0.0555556	0.0526316	0.888889	0.111111	16	2	0	1	0.888889	0.111111
11717_57	11717	3434	TGCAGACGTGCAATTTGAATTGCCGTGGCTCCGCACAAGGATTAGTCCTATTGTCATTCAATCAGTGGG	69	3	53.868	NA	53.868	3	NA	53.868	53.868	ABxAA	CORR	1	0	151	123	0	0.00049975	0.0124938	0.00049975	0.00049975	0.00049975	0.00049975	0.00049975	NA	NA	NA	NA	0.72549	1	non.significant	9	2	0	8	0.818182	0.181818	0	0.421053	0.909091	0.0909091	8	2	3	6	0.615385	0.153846
11717_8	11717	3433	TGCAGACGTGCAATTTGAATTGCCGTGGCTCCGCACAAGGATTAGTCCTATTGTCATTCAATCAGTGGG	69	3	53.868	NA	53.868	3	NA	53.868	53.868	ABxAA	CORR	1	0	153	121	0	0.00049975	0.0109945	0.00049975	0.00049975	0.00049975	0.00049975	0.00049975	NA	NA	NA	NA	0.72549	1	non.significant	9	2	0	8	0.818182	0.181818	0	0.421053	0.909091	0.0909091	8	2	3	6	0.615385	0.153846
11721_15	11721	NA	TGCAGAGCATTATCCAGCAGTGCACCCAGATTACCCAGTCCCTTCAGAGCATTACCTAGCAGTGGACCC	69	NA	NA	NA	NA	NA	NA	NA	NA	NA	NA	NA	NA	NA	NA	NA	NA	NA	NA	NA	NA	NA	NA	NA	NA	NA	NA	NA	NA	not.assessed	2	9	0	8	0.181818	0.818182	0	0.421053	0.590909	0.409091	1	9	0	9	0.1	0.9
11721_60	11721	NA	TGCAGAGCATTATCCAGCAGTGCACCCAGATTACCCAGTCCCTTCAGAGCATTACCTAGCAGTGGACCC	69	NA	NA	NA	NA	NA	NA	NA	NA	NA	NA	NA	NA	NA	NA	NA	NA	NA	NA	NA	NA	NA	NA	NA	NA	NA	NA	NA	NA	not.assessed	0	10	0	9	0	1	0	0.473684	0.5	0.5	0	11	0	8	0	1
11721_64	11721	NA	TGCAGAGCATTATCCAGCAGTGCACCCAGATTACCCAGTCCCTTCAGAGCATTACCTAGCAGTGGACCC	69	NA	NA	NA	NA	NA	NA	NA	NA	NA	NA	NA	NA	NA	NA	NA	NA	NA	NA	NA	NA	NA	NA	NA	NA	NA	NA	NA	NA	not.assessed	2	9	0	8	0.181818	0.818182	0	0.421053	0.590909	0.409091	2	8	0	9	0.2	0.8
117243_45	117243	NA	TGCAGCCTAATCAGCCTATTGGCTAATCAGGCCCTGCAATCACCTGACCTGAATCCGATTGAGCATGAG	69	NA	NA	NA	NA	NA	NA	NA	NA	NA	NA	NA	NA	NA	NA	NA	NA	NA	NA	NA	NA	NA	NA	NA	NA	NA	NA	0.517895	1	non.significant	11	6	0	2	0.647059	0.352941	0	0.105263	0.823529	0.176471	12	4	0	3	0.75	0.25
117243_57	117243	NA	TGCAGCCTAATCAGCCTATTGGCTAATCAGGCCCTGCAATCACCTGACCTGAATCCGATTGAGCATGAG	69	NA	NA	NA	NA	NA	NA	NA	NA	NA	NA	NA	NA	NA	NA	NA	NA	NA	NA	NA	NA	NA	NA	NA	NA	NA	NA	0.517895	1	non.significant	11	6	0	2	0.647059	0.352941	0	0.105263	0.823529	0.176471	12	4	0	3	0.75	0.25
117264_17	117264	NA	TGCAGGCTTAATGAGTATCCCCAGACGACCCCAGGAAATCCCTACTATTCCATATGGGGCCAACGTCATG	70	NA	NA	NA	NA	NA	NA	NA	NA	NA	NA	NA	NA	NA	NA	NA	NA	NA	NA	NA	NA	NA	NA	NA	NA	NA	NA	NA	NA	not.assessed	9	1	0	9	0.9	0.1	0	0.473684	0.95	0.05	9	1	0	9	0.9	0.1
117264_19	117264	NA	TGCAGGCTTAATGAGTATCCCCAGACGACCCCAGGAAATCCCTACTATTCCATATGGGGCCAACGTCATG	70	NA	NA	NA	NA	NA	NA	NA	NA	NA	NA	NA	NA	NA	NA	NA	NA	NA	NA	NA	NA	NA	NA	NA	NA	NA	NA	NA	NA	not.assessed	9	1	0	9	0.9	0.1	0	0.473684	0.95	0.05	9	1	0	9	0.9	0.1
117282_38	117282	NA	TGCAGAAGATCTAGTAGCCTCTCTACAGTACAGTGCGCTACTACATGTTCTGTACTGCTCTTTACCTGTATTAGTGACC	79	NA	NA	NA	NA	NA	NA	NA	NA	NA	NA	NA	NA	NA	NA	NA	NA	NA	NA	NA	NA	NA	NA	NA	NA	NA	NA	0.47305	1	non.significant	8	3	0	8	0.727273	0.272727	0	0.421053	0.863636	0.136364	10	1	2	6	0.769231	0.0769231
1173_25	1173	NA	TGCAGAGATTCACTGAGTGTGTGGAGGCCAAGGGGTGACCGCCCCTGTCGCCCCTTTTAATCCGGCCCT	69	NA	NA	NA	NA	NA	NA	NA	NA	NA	NA	NA	NA	NA	NA	NA	NA	NA	NA	NA	NA	NA	NA	NA	NA	NA	NA	0.559776	1	non.significant	3	8	4	4	0.2	0.533333	0.266667	0.210526	0.466667	0.533333	5	7	2	5	0.357143	0.5
1173_53	1173	NA	TGCAGAGATTCACTGAGTGTGTGGAGGCCAAGGGGTGACCGCCCCTGTCGCCCCTTTTAATCCGGCCCT	69	NA	NA	NA	NA	NA	NA	NA	NA	NA	NA	NA	NA	NA	NA	NA	NA	NA	NA	NA	NA	NA	NA	NA	NA	NA	NA	NA	NA	not.assessed	14	1	1	3	0.875	0.0625	0.0625	0.157895	0.90625	0.09375	15	1	0	3	0.9375	0.0625
1173_57	1173	NA	TGCAGAGATTCACTGAGTGTGTGGAGGCCAAGGGGTGACCGCCCCTGTCGCCCCTTTTAATCCGGCCCT	69	NA	NA	NA	NA	NA	NA	NA	NA	NA	NA	NA	NA	NA	NA	NA	NA	NA	NA	NA	NA	NA	NA	NA	NA	NA	NA	NA	NA	not.assessed	14	1	1	3	0.875	0.0625	0.0625	0.157895	0.90625	0.09375	15	1	0	3	0.9375	0.0625
117308_10	117308	NA	TGCAGGCAAAGTCCCTGAATAACGCAAACAAGAAAATCTACCTGGCGGCTGGTGTCCGTGACCCTGCAT	69	NA	NA	NA	NA	NA	NA	NA	NA	NA	NA	NA	NA	NA	NA	NA	NA	NA	NA	NA	NA	NA	NA	NA	NA	NA	NA	0.161437	1	non.significant	6	5	7	1	0.333333	0.277778	0.388889	0.0526316	0.472222	0.527778	8	8	2	1	0.444444	0.444444
117308_23	117308	NA	TGCAGGCAAAGTCCCTGAATAACGCAAACAAGAAAATCTACCTGGCGGCTGGTGTCCGTGACCCTGCAT	69	NA	NA	NA	NA	NA	NA	NA	NA	NA	NA	NA	NA	NA	NA	NA	NA	NA	NA	NA	NA	NA	NA	NA	NA	NA	NA	0.161437	1	non.significant	6	5	7	1	0.333333	0.277778	0.388889	0.0526316	0.472222	0.527778	8	8	2	1	0.444444	0.444444
117308_35	117308	NA	TGCAGGCAAAGTCCCTGAATAACGCAAACAAGAAAATCTACCTGGCGGCTGGTGTCCGTGACCCTGCAT	69	NA	NA	NA	NA	NA	NA	NA	NA	NA	NA	NA	NA	NA	NA	NA	NA	NA	NA	NA	NA	NA	NA	NA	NA	NA	NA	0.132441	1	non.significant	6	5	7	1	0.333333	0.277778	0.388889	0.0526316	0.472222	0.527778	8	9	2	0	0.421053	0.473684
117308_46	117308	NA	TGCAGGCAAAGTCCCTGAATAACGCAAACAAGAAAATCTACCTGGCGGCTGGTGTCCGTGACCCTGCAT	69	NA	NA	NA	NA	NA	NA	NA	NA	NA	NA	NA	NA	NA	NA	NA	NA	NA	NA	NA	NA	NA	NA	NA	NA	NA	NA	0.161437	1	non.significant	6	5	7	1	0.333333	0.277778	0.388889	0.0526316	0.472222	0.527778	8	8	2	1	0.444444	0.444444
11733_62	11733	NA	TGCAGTAGATTTTAAGCAGCAAAATGTGGACTAAGGGTATGTTCACACGACATATTTTGTGCGCATTTT	69	NA	NA	NA	NA	NA	NA	NA	NA	NA	NA	NA	NA	NA	NA	NA	NA	NA	NA	NA	NA	NA	NA	NA	NA	NA	NA	0.482759	1	non.significant	13	2	2	2	0.764706	0.117647	0.117647	0.105263	0.823529	0.176471	15	0	3	1	0.833333	0
11733_63	11733	NA	TGCAGTAGATTTTAAGCAGCAAAATGTGGACTAAGGGTATGTTCACACGACATATTTTGTGCGCATTTT	69	NA	NA	NA	NA	NA	NA	NA	NA	NA	NA	NA	NA	NA	NA	NA	NA	NA	NA	NA	NA	NA	NA	NA	NA	NA	NA	0.482759	1	non.significant	13	2	2	2	0.764706	0.117647	0.117647	0.105263	0.823529	0.176471	15	0	3	1	0.833333	0
11736_37	11736	NA	TGCAGAGAACAATCTAAAGGCCCCATACACTACTGCGACTCCAAGTCACAGGATTTCCCTCCCACGGCA	69	NA	NA	NA	NA	NA	NA	NA	NA	NA	NA	NA	NA	NA	NA	NA	NA	NA	NA	NA	NA	NA	NA	NA	NA	NA	NA	NA	NA	not.assessed	11	1	1	6	0.846154	0.0769231	0.0769231	0.315789	0.884615	0.115385	11	0	0	8	1	0
11739_25	11739	3435	TGCAGAATCAGCATCTTCTTACAGTACAGTTTGTGAGGCACCCACATCTGAAAGCAGCCTCAAAGCACA	69	2	NA	67.357	67.357	2	67.357	NA	67.357	ABxAA	CORR	0	1	131	99	0	0.00049975	0.007996	0.00049975	0.00049975	0.00049975	0.00049975	0.00049975	NA	NA	NA	NA	NA	NA	not.assessed	5	2	0	12	0.714286	0.285714	0	0.631579	0.857143	0.142857	11	1	0	7	0.916667	0.0833333
11741_40	11741	NA	TGCAGGGTGGAGTTTTCCTTTAAGGTTTAATGGACCCTCGTGGTTTATCGGACTTTTCACTCTTTGCAT	69	NA	NA	NA	NA	NA	NA	NA	NA	NA	NA	NA	NA	NA	NA	NA	NA	NA	NA	NA	NA	NA	NA	NA	NA	NA	NA	NA	NA	not.assessed	16	1	1	1	0.888889	0.0555556	0.0555556	0.0526316	0.916667	0.0833333	18	0	1	0	0.947368	0
11741_52	11741	NA	TGCAGGGTGGAGTTTTCCTTTAAGGTTTAATGGACCCTCGTGGTTTATCGGACTTTTCACTCTTTGCAT	69	NA	NA	NA	NA	NA	NA	NA	NA	NA	NA	NA	NA	NA	NA	NA	NA	NA	NA	NA	NA	NA	NA	NA	NA	NA	NA	NA	NA	not.assessed	16	0	2	1	0.888889	0	0.111111	0.0526316	0.888889	0.111111	17	0	2	0	0.894737	0
11743_24	11743	388	TGCAGCTCTACTTGTTCACTTTAGGAGCTGTGTATAAGCACAAGCTCAGTAATTTCCATTAAAGCAAGA	69	3	57.792	85.657	71.7245	3	85.657	57.792	71.7245	ABxAB	ERR	1	1	87	151	65	0.222389	0.00049975	0.00049975	0.00049975	0.00049975	0.00049975	0.00049975	NA	NA	NA	NA	0.483871	1	non.significant	16	2	1	0	0.842105	0.105263	0.0526316	0	0.894737	0.105263	14	3	1	1	0.777778	0.166667
11746_34	11746	NA	TGCAGTGAACGGAGAGGTGCTGCGCATGTGCAGCTCACTCTGTTCACCTGAATGGGAGTCCTATCACAGC	70	NA	NA	NA	NA	NA	NA	NA	NA	NA	NA	NA	NA	NA	NA	NA	NA	NA	NA	NA	NA	NA	NA	NA	NA	NA	NA	0.620879	1	non.significant	4	0	1	14	0.8	0	0.2	0.736842	0.8	0.2	5	4	3	7	0.416667	0.333333
117531_27	117531	8525	TGCAGCACTTGTGATTGATTGGAAGATTCGGCCGATCATCATGAACATTTTACTTGTAAAACATCTATA	69	13	NA	30.442	30.442	13	30.442	NA	30.442	ABxAA	CORR	0	1	131	161	0	0.00049975	0.0164918	0.00049975	0.00049975	0.00049975	0.00049975	0.00049975	NA	NA	NA	NA	NA	NA	not.assessed	NA	NA	NA	NA	NA	NA	NA	NA	NA	NA	NA	NA	NA	NA	NA	NA
11756_34	11756	NA	TGCAGTTTGTGAATGGATAATTGTACATAACACGGGGGTTCTTTGAATTCCTTGGTCACTGCAATTGGT	69	NA	NA	NA	NA	NA	NA	NA	NA	NA	NA	NA	NA	NA	NA	NA	NA	NA	NA	NA	NA	NA	NA	NA	NA	NA	NA	0.241567	1	non.significant	9	6	4	0	0.473684	0.315789	0.210526	0	0.631579	0.368421	4	8	6	1	0.222222	0.444444
11758_15	11758	NA	TGCAGGCATCACGCCAAGTAGGGAACCTGTTGTTAACAATTTTAATTTCACCCCTGCACAAACCCACTG	69	NA	NA	NA	NA	NA	NA	NA	NA	NA	NA	NA	NA	NA	NA	NA	NA	NA	NA	NA	NA	NA	NA	NA	NA	NA	NA	NA	NA	not.assessed	8	1	1	9	0.8	0.1	0.1	0.473684	0.85	0.15	11	1	1	6	0.846154	0.0769231
11759_6	11759	NA	TGCAGGTGTGGCCTCCCCCTATATAACCCCCTCCAGCGCTCGTGAATATCCGCAGTGTGAGGGCTGATCAC	71	NA	NA	NA	NA	NA	NA	NA	NA	NA	NA	NA	NA	NA	NA	NA	NA	NA	NA	NA	NA	NA	NA	NA	NA	NA	NA	1	1	non.significant	14	0	0	5	1	0	0	0.263158	1	0	12	2	1	4	0.8	0.133333
11761_54	11761	NA	TGCAGACAAAGGGATCCCTGTCGTCCAGGTACTGCATCCGGCAATGCCATGGCGGCGGGACATCTCGAC	69	NA	NA	NA	NA	NA	NA	NA	NA	NA	NA	NA	NA	NA	NA	NA	NA	NA	NA	NA	NA	NA	NA	NA	NA	NA	NA	NA	NA	not.assessed	16	0	3	0	0.842105	0	0.157895	0	0.842105	0.157895	16	0	1	2	0.941176	0
11766_28	11766	3436	TGCAGATGTTGTTGCATATTTTTGCCACGTTTGAGCCACAGAATTCACCATATTGAAAAAATGTCATCA	69	4	NA	106.478	106.478	4	106.478	55.463	80.9705	ABxAA	CORR	0	1	136	145	0	0.00049975	0.0564718	0.00049975	0.00049975	0.00049975	0.00049975	0.00049975	NA	NA	NA	NA	NA	NA	not.assessed	NA	NA	NA	NA	NA	NA	NA	NA	NA	NA	NA	NA	NA	NA	NA	NA
11766_29	11766	3437	TGCAGATGTTGTTGCATATTTTTGCCACGTTTGAGCCACAGAATTCACCATATTGAAAAAATGTCATCA	69	4	55.463	NA	55.463	4	106.478	55.463	80.9705	ABxAA	CORR	1	0	133	148	0	0.00049975	0.031984	0.00049975	0.00049975	0.00049975	0.00049975	0.00049975	NA	NA	NA	NA	NA	NA	not.assessed	NA	NA	NA	NA	NA	NA	NA	NA	NA	NA	NA	NA	NA	NA	NA	NA
11767_13	11767	NA	TGCAGTCAATTATAGTGGATTTTTTGAACAGTACATGCTGGATGTGAGGTCTGTGTGTGTACAAGTCTA	69	NA	NA	NA	NA	NA	NA	NA	NA	NA	NA	NA	NA	NA	NA	NA	NA	NA	NA	NA	NA	NA	NA	NA	NA	NA	NA	0.205882	1	non.significant	9	1	1	8	0.818182	0.0909091	0.0909091	0.421053	0.863636	0.136364	6	4	1	8	0.545455	0.363636
11767_25	11767	NA	TGCAGTCAATTATAGTGGATTTTTTGAACAGTACATGCTGGATGTGAGGTCTGTGTGTGTACAAGTCTA	69	NA	NA	NA	NA	NA	NA	NA	NA	NA	NA	NA	NA	NA	NA	NA	NA	NA	NA	NA	NA	NA	NA	NA	NA	NA	NA	0.0769231	1	non.significant	8	1	1	9	0.8	0.1	0.1	0.473684	0.85	0.15	4	4	1	10	0.444444	0.444444
11768_8	11768	NA	TGCAGTTGGTGTGGTATGCTTTTGTGCTTGATTTTATGCACCTGTTTGCAATGGGTGTAACTGAAACAT	69	NA	NA	NA	NA	NA	NA	NA	NA	NA	NA	NA	NA	NA	NA	NA	NA	NA	NA	NA	NA	NA	NA	NA	NA	NA	NA	0.454545	1	non.significant	7	1	0	11	0.875	0.125	0	0.578947	0.9375	0.0625	4	2	2	11	0.5	0.25
11768_9	11768	NA	TGCAGTTGGTGTGGTATGCTTTTGTGCTTGATTTTATGCACCTGTTTGCAATGGGTGTAACTGAAACAT	69	NA	NA	NA	NA	NA	NA	NA	NA	NA	NA	NA	NA	NA	NA	NA	NA	NA	NA	NA	NA	NA	NA	NA	NA	NA	NA	0.454545	1	non.significant	7	1	0	11	0.875	0.125	0	0.578947	0.9375	0.0625	4	2	2	11	0.5	0.25
117688_28	117688	8526	TGCAGGCATCATATGTACTAGGGGGAGAAAAACTGGGAGAATCGGGATCCCAAGAAGGATCTGGGTGTAC	70	3	58.773	NA	58.773	3	NA	58.773	58.773	ABxAA	ERR	1	0	140	129	0	0.00049975	0.0564718	0.00049975	0.00049975	0.00049975	0.00049975	0.00049975	NA	NA	NA	NA	0.886447	1	non.significant	12	6	0	1	0.666667	0.333333	0	0.0526316	0.833333	0.166667	9	8	0	2	0.529412	0.470588
1177_24	1177	NA	TGCAGAATTATTTATTAACAGATGATATTGGGGGAGAATAGCCGATGCTAGTGGAGTATGGCAGCGACTT	70	NA	NA	NA	NA	1	146.565	NA	146.565	NA	NA	NA	NA	NA	NA	NA	NA	NA	NA	NA	NA	NA	NA	NA	NA	NA	NA	NA	NA	not.assessed	10	1	1	7	0.833333	0.0833333	0.0833333	0.368421	0.875	0.125	9	1	1	8	0.818182	0.0909091
1177_31	1177	NA	TGCAGAATTATTTATTAACAGATGATATTGGGGGAGAATAGCCGATGCTAGTGGAGTATGGCAGCGACTT	70	NA	NA	NA	NA	1	146.565	NA	146.565	NA	NA	NA	NA	NA	NA	NA	NA	NA	NA	NA	NA	NA	NA	NA	NA	NA	NA	NA	NA	not.assessed	9	1	1	8	0.818182	0.0909091	0.0909091	0.421053	0.863636	0.136364	9	1	1	8	0.818182	0.0909091
1177_33	1177	2062	TGCAGAATTATTTATTAACAGATGATATTGGGGGAGAATAGCCGATGCTAGTGGAGTATGGCAGCGACTT	70	1	NA	146.565	146.565	1	146.565	NA	146.565	ABxAA	CORR	0	1	127	122	0	0.00049975	0.0789605	0.00049975	0.00049975	0.00049975	0.00049975	0.00049975	NA	NA	NA	NA	NA	NA	not.assessed	NA	NA	NA	NA	NA	NA	NA	NA	NA	NA	NA	NA	NA	NA	NA	NA
1177_66	1177	NA	TGCAGAATTATTTATTAACAGATGATATTGGGGGAGAATAGCCGATGCTAGTGGAGTATGGCAGCGACTT	70	NA	NA	NA	NA	1	146.565	NA	146.565	NA	NA	NA	NA	NA	NA	NA	NA	NA	NA	NA	NA	NA	NA	NA	NA	NA	NA	0.484475	1	non.significant	4	4	3	8	0.363636	0.363636	0.272727	0.421053	0.545455	0.454545	7	1	3	8	0.636364	0.0909091
11773_22	11773	3438	TGCAGCTGCACGATCTCCATGCAGCTGCAAATTTTTCACTGACGTTTTAGAATGTCCTTGCAGAGTTGC	69	9	NA	49.979	49.979	9	49.979	NA	49.979	ABxAA	CORR	0	1	153	148	0	0.00049975	0.0384808	0.00049975	0.00049975	0.00049975	0.00049975	0.00049975	NA	NA	NA	NA	NA	NA	not.assessed	NA	NA	NA	NA	NA	NA	NA	NA	NA	NA	NA	NA	NA	NA	NA	NA
11774_30	11774	3439	TGCAGTTTGTTTTGGAATGTGAAGACATGTCCGTTGAGGGTTCATGGTAAAGGGTACATATGTATGTAA	69	2	50.183	NA	50.183	2	122.48	50.183	86.3315	ABxAA	CORR	1	0	145	144	0	0.00049975	0.0504748	0.00049975	0.00049975	0.00049975	0.00049975	0.00049975	NA	NA	NA	NA	NA	NA	not.assessed	NA	NA	NA	NA	NA	NA	NA	NA	NA	NA	NA	NA	NA	NA	NA	NA
11774_54	11774	3440	TGCAGTTTGTTTTGGAATGTGAAGACATGTCCGTTGAGGGTTCATGGTAAAGGGTACATATGTATGTAA	69	2	NA	122.48	122.48	2	122.48	50.183	86.3315	ABxAA	CORR	0	1	155	134	0	0.00049975	0.0309845	0.00049975	0.00049975	0.00049975	0.00049975	0.00049975	NA	NA	NA	NA	0.864088	1	non.significant	7	3	4	5	0.5	0.214286	0.285714	0.263158	0.607143	0.392857	8	2	3	6	0.615385	0.153846
117818_13	117818	NA	TGCAGCACATGTAATTGACTGGAAGATCCGGACAATTATCAGGAACATTTTACTTGTGATGTGCATGAG	69	NA	NA	NA	NA	NA	NA	NA	NA	NA	NA	NA	NA	NA	NA	NA	NA	NA	NA	NA	NA	NA	NA	NA	NA	NA	NA	1	1	non.significant	9	7	2	1	0.5	0.388889	0.111111	0.0526316	0.694444	0.305556	9	6	3	1	0.5	0.333333
117818_22	117818	NA	TGCAGCACATGTAATTGACTGGAAGATCCGGACAATTATCAGGAACATTTTACTTGTGATGTGCATGAG	69	NA	NA	NA	NA	NA	NA	NA	NA	NA	NA	NA	NA	NA	NA	NA	NA	NA	NA	NA	NA	NA	NA	NA	NA	NA	NA	1	1	non.significant	9	7	2	1	0.5	0.388889	0.111111	0.0526316	0.694444	0.305556	9	6	3	1	0.5	0.333333
117818_37	117818	NA	TGCAGCACATGTAATTGACTGGAAGATCCGGACAATTATCAGGAACATTTTACTTGTGATGTGCATGAG	69	NA	NA	NA	NA	NA	NA	NA	NA	NA	NA	NA	NA	NA	NA	NA	NA	NA	NA	NA	NA	NA	NA	NA	NA	NA	NA	1	1	non.significant	9	7	2	1	0.5	0.388889	0.111111	0.0526316	0.694444	0.305556	9	6	3	1	0.5	0.333333
117818_57	117818	NA	TGCAGCACATGTAATTGACTGGAAGATCCGGACAATTATCAGGAACATTTTACTTGTGATGTGCATGAG	69	NA	NA	NA	NA	NA	NA	NA	NA	NA	NA	NA	NA	NA	NA	NA	NA	NA	NA	NA	NA	NA	NA	NA	NA	NA	NA	1	1	non.significant	16	2	0	1	0.888889	0.111111	0	0.0526316	0.944444	0.0555556	16	1	1	1	0.888889	0.0555556
11782_68	11782	389	TGCAGCATCTGCACTGCAAATCCATAGCACGTAACAGTGCAATACATGTGGATAGGGTTTTGAAAGCAC	69	2	48.875	89.368	69.1215	2	89.368	48.875	69.1215	ABxAB	CORR	1	1	69	103	69	0.0789605	0.00049975	0.00049975	0.00049975	0.00049975	0.00049975	0.00049975	NA	NA	NA	NA	NA	NA	not.assessed	NA	NA	NA	NA	NA	NA	NA	NA	NA	NA	NA	NA	NA	NA	NA	NA
11784_67	11784	3441	TGCAGGCTTCACATTTGCTCTCATGCTGTGAGACCTGGCAACAAACTACCTCCTGCTTGAATGCCCATA	69	2	24.098	NA	24.098	2	NA	24.098	24.098	ABxAA	CORR	1	0	147	110	0	0.00049975	0.00649675	0.00049975	0.00049975	0.00049975	0.00049975	0.00049975	NA	NA	NA	NA	NA	NA	not.assessed	NA	NA	NA	NA	NA	NA	NA	NA	NA	NA	NA	NA	NA	NA	NA	NA
11788_65	11788	3442	TGCAGTATATCGGGTCATTGCTAGCTGATACATAGGCTTCTGTAATGCAGAGTTGTAATGACATAACGA	69	2	NA	165.68	165.68	2	165.68	NA	165.68	ABxAA	ERR	0	1	156	147	0	0.00049975	0.0409795	0.00049975	0.00049975	0.00049975	0.00049975	0.00049975	NA	NA	NA	NA	NA	NA	not.assessed	NA	NA	NA	NA	NA	NA	NA	NA	NA	NA	NA	NA	NA	NA	NA	NA
1179_37	1179	NA	TGCAGCCTATCTTGTGTCTTAGATCTGCATTTGTGTCTCTCAAACATCCTGCTCACAATTTGGAATGAT	69	NA	NA	NA	NA	NA	NA	NA	NA	NA	NA	NA	NA	NA	NA	NA	NA	NA	NA	NA	NA	NA	NA	NA	NA	NA	NA	NA	NA	not.assessed	15	0	1	3	0.9375	0	0.0625	0.157895	0.9375	0.0625	17	0	2	0	0.894737	0
11791_7	11791	390	TGCAGCTTCCCCAGGACTGCCGGCAGCAGCACATTCACATGTATGATACACACATTCACATACATGATGC	70	6	56.788	112.101	84.4445	6	112.101	56.788	84.4445	ABxAB	CORR	1	1	72	117	47	0.0849575	0.00049975	0.00049975	0.00049975	0.00049975	0.00049975	0.00049975	NA	NA	NA	NA	1	1	non.significant	14	2	1	2	0.823529	0.117647	0.0588235	0.105263	0.882353	0.117647	12	1	2	4	0.8	0.0666667
11795_48	11795	NA	TGCAGTTTATCCAACTCCAAAGGACACCTGCCGCCATCTTTCCCGAACTTTATTTTGTTGCTCCACATG	69	NA	NA	NA	NA	NA	NA	NA	NA	NA	NA	NA	NA	NA	NA	NA	NA	NA	NA	NA	NA	NA	NA	NA	NA	NA	NA	0.461539	1	non.significant	7	2	0	10	0.777778	0.222222	0	0.526316	0.888889	0.111111	6	3	0	10	0.666667	0.333333
11795_67	11795	NA	TGCAGTTTATCCAACTCCAAAGGACACCTGCCGCCATCTTTCCCGAACTTTATTTTGTTGCTCCACATG	69	NA	NA	NA	NA	NA	NA	NA	NA	NA	NA	NA	NA	NA	NA	NA	NA	NA	NA	NA	NA	NA	NA	NA	NA	NA	NA	NA	NA	not.assessed	8	1	0	10	0.888889	0.111111	0	0.526316	0.944444	0.0555556	7	1	0	11	0.875	0.125
11799_6	11799	NA	TGCAGTGAATTCCCAGGTTGCTAACTAGAGTAATCTCCATTAACAACAGCTGACATGAAGTTGAACTGA	69	NA	NA	NA	NA	NA	NA	NA	NA	NA	NA	NA	NA	NA	NA	NA	NA	NA	NA	NA	NA	NA	NA	NA	NA	NA	NA	0.477124	1	non.significant	9	3	0	7	0.75	0.25	0	0.368421	0.875	0.125	8	1	2	8	0.727273	0.0909091
118_62	118	1814	TGCAGACATCACGGACTGGACTTGTCAATATCAGGGATTGTAGCAGCAGAACTCATTTTCTTGTATTAC	69	11	47.603	NA	47.603	11	NA	47.603	47.603	ABxAA	CORR	1	0	142	154	0	0.00049975	0.0309845	0.00049975	0.00049975	0.00049975	0.00049975	0.00049975	NA	NA	NA	NA	NA	NA	not.assessed	NA	NA	NA	NA	NA	NA	NA	NA	NA	NA	NA	NA	NA	NA	NA	NA
118_64	118	1815	TGCAGACATCACGGACTGGACTTGTCAATATCAGGGATTGTAGCAGCAGAACTCATTTTCTTGTATTAC	69	11	47.603	NA	47.603	11	NA	47.603	47.603	ABxAA	CORR	1	0	142	154	0	0.00049975	0.0409795	0.00049975	0.00049975	0.00049975	0.00049975	0.00049975	NA	NA	NA	NA	NA	NA	not.assessed	NA	NA	NA	NA	NA	NA	NA	NA	NA	NA	NA	NA	NA	NA	NA	NA
11801_15	11801	3443	TGCAGGCGGCGGCCGGGCTGGAAGTATATCATGCTCCGTTGCGCCGGCGCCCGTAAATGCTTCGGCGCC	69	4	NA	8.538	8.538	4	8.538	NA	8.538	ABxAA	CORR	0	1	117	114	1	0.00049975	0.232884	0.00049975	0.00049975	0.00049975	0.00049975	0.00049975	NA	NA	NA	NA	NA	NA	not.assessed	NA	NA	NA	NA	NA	NA	NA	NA	NA	NA	NA	NA	NA	NA	NA	NA
11804_32	11804	NA	TGCAGAAATTGAAATTCCTCAGAGAGCGGGGGAACTTTTTGGGATTTTGAGAAGCTTGTGCCCACTGAAGT	71	NA	NA	NA	NA	NA	NA	NA	NA	NA	NA	NA	NA	NA	NA	NA	NA	NA	NA	NA	NA	NA	NA	NA	NA	NA	NA	NA	NA	not.assessed	15	0	0	4	1	0	0	0.210526	1	0	16	2	1	0	0.842105	0.105263
11804_41	11804	NA	TGCAGAAATTGAAATTCCTCAGAGAGCGGGGGAACTTTTTGGGATTTTGAGAAGCTTGTGCCCACTGAAGT	71	NA	NA	NA	NA	NA	NA	NA	NA	NA	NA	NA	NA	NA	NA	NA	NA	NA	NA	NA	NA	NA	NA	NA	NA	NA	NA	NA	NA	not.assessed	14	0	0	5	1	0	0	0.263158	1	0	16	2	1	0	0.842105	0.105263
1181_17	1181	2063	TGCAGTGGTTACGTGCCGATCGATGTGCTATTAGCATTACCATTCCCATTACTGAGCTGTGATGCCAAT	69	9	NA	49.979	49.979	9	49.979	NA	49.979	ABxAA	CORR	0	1	98	105	0	0.00049975	0.0984508	0.00049975	0.00049975	0.00049975	0.00049975	0.00049975	NA	NA	NA	NA	NA	NA	not.assessed	NA	NA	NA	NA	NA	NA	NA	NA	NA	NA	NA	NA	NA	NA	NA	NA
1181_18	1181	NA	TGCAGTGGTTACGTGCCGATCGATGTGCTATTAGCATTACCATTCCCATTACTGAGCTGTGATGCCAAT	69	NA	NA	NA	NA	9	49.979	NA	49.979	NA	NA	NA	NA	NA	NA	NA	NA	NA	NA	NA	NA	NA	NA	NA	NA	NA	NA	NA	NA	not.assessed	12	0	2	5	0.857143	0	0.142857	0.263158	0.857143	0.142857	11	1	1	6	0.846154	0.0769231
11812_20	11812	3444	TGCAGAGAACATGAAACCTCACTTACCTGTAGTCGAAATCTCGATCTTTTCCGTCCAAAAACCTCTGAT	69	9	44.115	NA	44.115	9	NA	44.115	44.115	ABxAA	CORR	1	0	146	158	0	0.00049975	0.037981	0.00049975	0.00049975	0.00049975	0.00049975	0.00049975	NA	NA	NA	NA	NA	NA	not.assessed	NA	NA	NA	NA	NA	NA	NA	NA	NA	NA	NA	NA	NA	NA	NA	NA
11812_59	11812	3445	TGCAGAGAACATGAAACCTCACTTACCTGTAGTCGAAATCTCGATCTTTTCCGTCCAAAAACCTCTGAT	69	9	44.115	NA	44.115	9	NA	44.115	44.115	ABxAA	CORR	1	0	158	146	0	0.00049975	0.0369815	0.00049975	0.00049975	0.00049975	0.00049975	0.00049975	NA	NA	NA	NA	NA	NA	not.assessed	NA	NA	NA	NA	NA	NA	NA	NA	NA	NA	NA	NA	NA	NA	NA	NA
118156_17	118156	NA	TGCAGCAACTCCCCTGTGGCCTGTATTCACTCTTCACCCTGAAATCACTCTCCCTCCCCTGTACAGCTC	69	NA	NA	NA	NA	NA	NA	NA	NA	NA	NA	NA	NA	NA	NA	NA	NA	NA	NA	NA	NA	NA	NA	NA	NA	NA	NA	0.473684	1	non.significant	9	0	1	9	0.9	0	0.1	0.473684	0.9	0.1	8	3	1	7	0.666667	0.25
118156_18	118156	NA	TGCAGCAACTCCCCTGTGGCCTGTATTCACTCTTCACCCTGAAATCACTCTCCCTCCCCTGTACAGCTC	69	NA	NA	NA	NA	NA	NA	NA	NA	NA	NA	NA	NA	NA	NA	NA	NA	NA	NA	NA	NA	NA	NA	NA	NA	NA	NA	1	1	non.significant	10	0	0	9	1	0	0	0.473684	1	0	9	3	0	7	0.75	0.25
118156_37	118156	NA	TGCAGCAACTCCCCTGTGGCCTGTATTCACTCTTCACCCTGAAATCACTCTCCCTCCCCTGTACAGCTC	69	NA	NA	NA	NA	NA	NA	NA	NA	NA	NA	NA	NA	NA	NA	NA	NA	NA	NA	NA	NA	NA	NA	NA	NA	NA	NA	0.473684	1	non.significant	9	0	2	8	0.818182	0	0.181818	0.421053	0.818182	0.181818	8	2	2	7	0.666667	0.166667
1182_68	1182	2064	TGCAGGCTGGTTCAAGGCTGCGGCCTATGAGACACCTGGTGTGCACCAAAGACGTCAGTGGTCCAATGT	69	6	NA	110.136	110.136	6	110.136	NA	110.136	ABxAA	CORR	0	1	128	121	0	0.00049975	0.0749625	0.00049975	0.00049975	0.00049975	0.00049975	0.00049975	NA	NA	NA	NA	NA	NA	not.assessed	11	1	1	6	0.846154	0.0769231	0.0769231	0.315789	0.884615	0.115385	10	0	1	8	0.909091	0
11822_43	11822	NA	TGCAGCCACCATTAAGATTTACACAACGATGAAGAAGAATTTTGGACTATTCCTCCCTGTAAATATGTT	69	NA	NA	NA	NA	NA	NA	NA	NA	NA	NA	NA	NA	NA	NA	NA	NA	NA	NA	NA	NA	NA	NA	NA	NA	NA	NA	NA	NA	not.assessed	7	0	2	10	0.777778	0	0.222222	0.526316	0.777778	0.222222	5	1	1	12	0.714286	0.142857
11825_15	11825	NA	TGCAGTCTCTGAAATGGGTACAATGGCCTAGGGGTGTCTCTGCGGAGTTTTTACAGTCTGGCCTGGGTTG	70	NA	NA	NA	NA	NA	NA	NA	NA	NA	NA	NA	NA	NA	NA	NA	NA	NA	NA	NA	NA	NA	NA	NA	NA	NA	NA	0.224422	1	non.significant	5	11	1	2	0.294118	0.647059	0.0588235	0.105263	0.617647	0.382353	2	12	1	4	0.133333	0.8
11825_28	11825	NA	TGCAGTCTCTGAAATGGGTACAATGGCCTAGGGGTGTCTCTGCGGAGTTTTTACAGTCTGGCCTGGGTTG	70	NA	NA	NA	NA	NA	NA	NA	NA	NA	NA	NA	NA	NA	NA	NA	NA	NA	NA	NA	NA	NA	NA	NA	NA	NA	NA	0.0858711	1	non.significant	5	11	0	3	0.3125	0.6875	0	0.157895	0.65625	0.34375	1	12	1	5	0.0714286	0.857143
11825_33	11825	NA	TGCAGTCTCTGAAATGGGTACAATGGCCTAGGGGTGTCTCTGCGGAGTTTTTACAGTCTGGCCTGGGTTG	70	NA	NA	NA	NA	NA	NA	NA	NA	NA	NA	NA	NA	NA	NA	NA	NA	NA	NA	NA	NA	NA	NA	NA	NA	NA	NA	0.149978	1	non.significant	4	11	0	4	0.266667	0.733333	0	0.210526	0.633333	0.366667	1	12	1	5	0.0714286	0.857143
11825_43	11825	NA	TGCAGTCTCTGAAATGGGTACAATGGCCTAGGGGTGTCTCTGCGGAGTTTTTACAGTCTGGCCTGGGTTG	70	NA	NA	NA	NA	NA	NA	NA	NA	NA	NA	NA	NA	NA	NA	NA	NA	NA	NA	NA	NA	NA	NA	NA	NA	NA	NA	0.481482	1	non.significant	1	13	2	3	0.0625	0.8125	0.125	0.157895	0.46875	0.53125	1	13	0	5	0.0714286	0.928571
11825_49	11825	NA	TGCAGTCTCTGAAATGGGTACAATGGCCTAGGGGTGTCTCTGCGGAGTTTTTACAGTCTGGCCTGGGTTG	70	NA	NA	NA	NA	NA	NA	NA	NA	NA	NA	NA	NA	NA	NA	NA	NA	NA	NA	NA	NA	NA	NA	NA	NA	NA	NA	0.0858711	1	non.significant	5	11	0	3	0.3125	0.6875	0	0.157895	0.65625	0.34375	1	12	1	5	0.0714286	0.857143
11825_62	11825	NA	TGCAGTCTCTGAAATGGGTACAATGGCCTAGGGGTGTCTCTGCGGAGTTTTTACAGTCTGGCCTGGGTTG	70	NA	NA	NA	NA	NA	NA	NA	NA	NA	NA	NA	NA	NA	NA	NA	NA	NA	NA	NA	NA	NA	NA	NA	NA	NA	NA	0.484127	1	non.significant	2	14	1	2	0.117647	0.823529	0.0588235	0.105263	0.529412	0.470588	0	13	1	5	0	0.928571
11825_63	11825	NA	TGCAGTCTCTGAAATGGGTACAATGGCCTAGGGGTGTCTCTGCGGAGTTTTTACAGTCTGGCCTGGGTTG	70	NA	NA	NA	NA	NA	NA	NA	NA	NA	NA	NA	NA	NA	NA	NA	NA	NA	NA	NA	NA	NA	NA	NA	NA	NA	NA	1	1	non.significant	1	14	1	3	0.0625	0.875	0.0625	0.157895	0.5	0.5	1	13	0	5	0.0714286	0.928571
11827_41	11827	NA	TGCAGCGGCGGCCACACCTCAGGATTTGCATGGACTACACGATTTTCAAGCTGTTTATCGTGAAAGTTC	69	NA	NA	NA	NA	NA	NA	NA	NA	NA	NA	NA	NA	NA	NA	NA	NA	NA	NA	NA	NA	NA	NA	NA	NA	NA	NA	NA	NA	not.assessed	14	0	1	4	0.933333	0	0.0666667	0.210526	0.933333	0.0666667	14	0	2	3	0.875	0
118331_52	118331	8527	TGCAGCCTGCGTTCACCAGCCGTCAAATAACAAAAAAACGTTTGAATGACGTAACCTGACAAAACGGATG	70	1	NA	151.807	151.807	1	151.807	NA	151.807	ABxAA	CORR	0	1	122	120	0	0.00049975	0.075962	0.00049975	0.00049975	0.00049975	0.00049975	0.00049975	NA	NA	NA	NA	NA	NA	not.assessed	NA	NA	NA	NA	NA	NA	NA	NA	NA	NA	NA	NA	NA	NA	NA	NA
11834_42	11834	3446	TGCAGAGGCACCTGGCGTCCTCCTTCCAGCCATCACTCTACTTCTACATTGCGCTGCTCTGGTTCTTGT	69	8	56.321	NA	56.321	8	80.074	56.321	68.1975	ABxAA	CORR	1	0	169	135	0	0.00049975	0.00849575	0.00049975	0.00049975	0.00049975	0.00049975	0.00049975	NA	NA	NA	NA	NA	NA	not.assessed	NA	NA	NA	NA	NA	NA	NA	NA	NA	NA	NA	NA	NA	NA	NA	NA
11834_56	11834	3447	TGCAGAGGCACCTGGCGTCCTCCTTCCAGCCATCACTCTACTTCTACATTGCGCTGCTCTGGTTCTTGT	69	8	NA	80.074	80.074	8	80.074	56.321	68.1975	ABxAA	CORR	0	1	153	152	0	0.00049975	0.0484758	0.00049975	0.00049975	0.00049975	0.00049975	0.00049975	NA	NA	NA	NA	NA	NA	not.assessed	NA	NA	NA	NA	NA	NA	NA	NA	NA	NA	NA	NA	NA	NA	NA	NA
11835_12	11835	3448	TGCAGGCAACAATCATGCATGGTGGAGGTTCTTTGCAAGTTTGAGGTTGCATTTCAGTAAATGGAGTTG	69	4	NA	133.761	133.761	4	133.761	58.733	118.755	ABxAA	CORR	0	1	107	94	0	0.00049975	0.071964	0.00049975	0.00049975	0.00049975	0.00049975	0.00049975	NA	NA	NA	NA	NA	NA	not.assessed	NA	NA	NA	NA	NA	NA	NA	NA	NA	NA	NA	NA	NA	NA	NA	NA
11835_16	11835	3449	TGCAGGCAACAATCATGCATGGTGGAGGTTCTTTGCAAGTTTGAGGTTGCATTTCAGTAAATGGAGTTG	69	4	NA	133.761	133.761	4	133.761	58.733	118.755	ABxAA	CORR	0	1	108	96	0	0.00049975	0.0749625	0.00049975	0.00049975	0.00049975	0.00049975	0.00049975	NA	NA	NA	NA	NA	NA	not.assessed	NA	NA	NA	NA	NA	NA	NA	NA	NA	NA	NA	NA	NA	NA	NA	NA
11835_44	11835	3450	TGCAGGCAACAATCATGCATGGTGGAGGTTCTTTGCAAGTTTGAGGTTGCATTTCAGTAAATGGAGTTG	69	4	NA	133.761	133.761	4	133.761	58.733	118.755	ABxAA	CORR	0	1	107	99	1	0.00049975	0.253873	0.00049975	0.00049975	0.00049975	0.00049975	0.00049975	NA	NA	NA	NA	NA	NA	not.assessed	NA	NA	NA	NA	NA	NA	NA	NA	NA	NA	NA	NA	NA	NA	NA	NA
11835_47	11835	3451	TGCAGGCAACAATCATGCATGGTGGAGGTTCTTTGCAAGTTTGAGGTTGCATTTCAGTAAATGGAGTTG	69	4	58.733	NA	58.733	4	133.761	58.733	118.755	ABxAA	CORR	1	0	122	83	2	0.00049975	0.0114943	0.00049975	0.00049975	0.00049975	0.00049975	0.00049975	NA	NA	NA	NA	NA	NA	not.assessed	NA	NA	NA	NA	NA	NA	NA	NA	NA	NA	NA	NA	NA	NA	NA	NA
11835_58	11835	3452	TGCAGGCAACAATCATGCATGGTGGAGGTTCTTTGCAAGTTTGAGGTTGCATTTCAGTAAATGGAGTTG	69	4	NA	133.761	133.761	4	133.761	58.733	118.755	ABxAA	CORR	0	1	108	96	0	0.00049975	0.0889555	0.00049975	0.00049975	0.00049975	0.00049975	0.00049975	NA	NA	NA	NA	NA	NA	not.assessed	NA	NA	NA	NA	NA	NA	NA	NA	NA	NA	NA	NA	NA	NA	NA	NA
11837_61	11837	3453	TGCAGCCATGTTATCAGACCAAAAAAAGATGCACTTGTTAGACATATCCAAGTGTCAGATATGCATGAGA	70	2	NA	37.385	37.385	2	37.385	NA	37.385	ABxAA	ERR	0	1	143	160	0	0.00049975	0.0294853	0.00049975	0.00049975	0.00049975	0.00049975	0.00049975	NA	NA	NA	NA	1	1	non.significant	15	3	1	0	0.789474	0.157895	0.0526316	0	0.868421	0.131579	15	2	2	0	0.789474	0.105263
1184_33	1184	NA	TGCAGTTCTCTGCTCCGTTATCTTATTGTCTATGACATTGATCCCCCTGTGGGTGTCAAGGCATGAGAT	69	NA	NA	NA	NA	NA	NA	NA	NA	NA	NA	NA	NA	NA	NA	NA	NA	NA	NA	NA	NA	NA	NA	NA	NA	NA	NA	1	1	non.significant	17	1	0	1	0.944444	0.0555556	0	0.0526316	0.972222	0.0277778	16	3	0	0	0.842105	0.157895
1184_42	1184	NA	TGCAGTTCTCTGCTCCGTTATCTTATTGTCTATGACATTGATCCCCCTGTGGGTGTCAAGGCATGAGAT	69	NA	NA	NA	NA	NA	NA	NA	NA	NA	NA	NA	NA	NA	NA	NA	NA	NA	NA	NA	NA	NA	NA	NA	NA	NA	NA	0.436643	1	non.significant	7	5	7	0	0.368421	0.263158	0.368421	0	0.5	0.5	8	7	4	0	0.421053	0.368421
11842_39	11842	3454	TGCAGCCTAATCAGCCTATTGGTTGATCAGGCCCTGGTCAGCTGCAAGGAACAGAGACCTGCAATGCTT	69	3	54.849	NA	54.849	3	NA	54.849	54.849	ABxAA	CORR	1	0	122	107	0	0.00049975	0.0549725	0.00049975	0.00049975	0.00049975	0.00049975	0.00049975	NA	NA	NA	NA	NA	NA	not.assessed	NA	NA	NA	NA	NA	NA	NA	NA	NA	NA	NA	NA	NA	NA	NA	NA
11842_58	11842	NA	TGCAGCCTAATCAGCCTATTGGTTGATCAGGCCCTGGTCAGCTGCAAGGAACAGAGACCTGCAATGCTT	69	NA	NA	NA	NA	3	NA	54.849	54.849	NA	NA	NA	NA	NA	NA	NA	NA	NA	NA	NA	NA	NA	NA	NA	NA	NA	NA	0.779623	1	non.significant	15	3	0	1	0.833333	0.166667	0	0.0526316	0.916667	0.0833333	11	1	0	7	0.916667	0.0833333
11844_23	11844	3455	TGCAGCGCGGGGACTGTGGGCCGCATAGAAGCGAAACTAGACGCCAGAGGGGATACAGTCCCATATACA	69	13	NA	0	0	13	0	NA	0	ABxAA	CORR	0	1	137	148	1	0.00049975	0.104448	0.00049975	0.00049975	0.00049975	0.00049975	0.00049975	NA	NA	NA	NA	NA	NA	not.assessed	NA	NA	NA	NA	NA	NA	NA	NA	NA	NA	NA	NA	NA	NA	NA	NA
11844_33	11844	3456	TGCAGCGCGGGGACTGTGGGCCGCATAGAAGCGAAACTAGACGCCAGAGGGGATACAGTCCCATATACA	69	13	NA	0	0	13	0	NA	0	ABxAA	CORR	0	1	137	149	1	0.00049975	0.0944528	0.00049975	0.00049975	0.00049975	0.00049975	0.00049975	NA	NA	NA	NA	NA	NA	not.assessed	NA	NA	NA	NA	NA	NA	NA	NA	NA	NA	NA	NA	NA	NA	NA	NA
11844_49	11844	NA	TGCAGCGCGGGGACTGTGGGCCGCATAGAAGCGAAACTAGACGCCAGAGGGGATACAGTCCCATATACA	69	NA	NA	NA	NA	13	0	NA	0	NA	NA	NA	NA	NA	NA	NA	NA	NA	NA	NA	NA	NA	NA	NA	NA	NA	NA	0.4375	1	non.significant	6	1	1	11	0.75	0.125	0.125	0.578947	0.8125	0.1875	9	0	1	9	0.9	0
11844_51	11844	3457	TGCAGCGCGGGGACTGTGGGCCGCATAGAAGCGAAACTAGACGCCAGAGGGGATACAGTCCCATATACA	69	13	NA	0	0	13	0	NA	0	ABxAA	CORR	0	1	139	150	1	0.00049975	0.112444	0.00049975	0.00049975	0.00049975	0.00049975	0.00049975	NA	NA	NA	NA	NA	NA	not.assessed	NA	NA	NA	NA	NA	NA	NA	NA	NA	NA	NA	NA	NA	NA	NA	NA
11844_52	11844	3458	TGCAGCGCGGGGACTGTGGGCCGCATAGAAGCGAAACTAGACGCCAGAGGGGATACAGTCCCATATACA	69	13	NA	0	0	13	0	NA	0	ABxAA	CORR	0	1	138	150	1	0.00049975	0.106947	0.00049975	0.00049975	0.00049975	0.00049975	0.00049975	NA	NA	NA	NA	NA	NA	not.assessed	NA	NA	NA	NA	NA	NA	NA	NA	NA	NA	NA	NA	NA	NA	NA	NA
11844_62	11844	NA	TGCAGCGCGGGGACTGTGGGCCGCATAGAAGCGAAACTAGACGCCAGAGGGGATACAGTCCCATATACA	69	NA	NA	NA	NA	13	0	NA	0	NA	NA	NA	NA	NA	NA	NA	NA	NA	NA	NA	NA	NA	NA	NA	NA	NA	NA	0.4	1	non.significant	5	2	0	12	0.714286	0.285714	0	0.631579	0.857143	0.142857	9	0	1	9	0.9	0
11846_38	11846	NA	TGCAGATTTTTATCGGATTTACCCTTCTACATCGAAAGGGTAAATAGCAACAGAAATTTACATGCCGCA	69	NA	NA	NA	NA	12	NA	54.82	54.82	NA	NA	NA	NA	NA	NA	NA	NA	NA	NA	NA	NA	NA	NA	NA	NA	NA	NA	NA	NA	not.assessed	12	1	1	5	0.857143	0.0714286	0.0714286	0.263158	0.892857	0.107143	12	0	0	7	1	0
11846_46	11846	3459	TGCAGATTTTTATCGGATTTACCCTTCTACATCGAAAGGGTAAATAGCAACAGAAATTTACATGCCGCA	69	12	54.82	NA	54.82	12	NA	54.82	54.82	ABxAA	CORR	1	0	137	128	1	0.00049975	0.138431	0.00049975	0.00049975	0.00049975	0.00049975	0.00049975	NA	NA	NA	NA	NA	NA	not.assessed	NA	NA	NA	NA	NA	NA	NA	NA	NA	NA	NA	NA	NA	NA	NA	NA
11847_37	11847	3460	TGCAGCAAAATTAGTACATTGAATGTGGTAAAATCCTCAGTCAAAATCCATGCTAAATCATCAACAGAATGAAAATC	77	13	51.536	NA	51.536	13	61.821	51.536	56.6785	ABxAA	ERR	1	0	153	148	0	0.00049975	0.0424788	0.00049975	0.00049975	0.00049975	0.00049975	0.00049975	NA	NA	NA	NA	NA	NA	not.assessed	NA	NA	NA	NA	NA	NA	NA	NA	NA	NA	NA	NA	NA	NA	NA	NA
11847_52	11847	3461	TGCAGCAAAATTAGTACATTGAATGTGGTAAAATCCTCAGTCAAAATCCATGCTAAATCATCAACAGAATGAAAATC	77	13	NA	61.821	61.821	13	61.821	51.536	56.6785	ABxAA	ERR	0	1	142	159	0	0.00049975	0.0289855	0.00049975	0.00049975	0.00049975	0.00049975	0.00049975	NA	NA	NA	NA	NA	NA	not.assessed	NA	NA	NA	NA	NA	NA	NA	NA	NA	NA	NA	NA	NA	NA	NA	NA
1185_66	1185	2065	TGCAGCACAAGTTGTTGAAAAAGGTAATGATGGCTTTGATAGAAATGTGCCAGAACACAGTGCATCAGAG	70	2	49.529	NA	49.529	2	NA	49.529	49.529	ABxAA	CORR	1	0	136	123	0	0.00049975	0.0494753	0.00049975	0.00049975	0.00049975	0.00049975	0.00049975	NA	NA	NA	NA	NA	NA	not.assessed	NA	NA	NA	NA	NA	NA	NA	NA	NA	NA	NA	NA	NA	NA	NA	NA
11856_17	11856	NA	TGCAGAAGTTCTCTGGAATGTGCTCCCCCGCACAATTAGATTAATTCATAACATTTGTAGTTTTATGCA	69	NA	NA	NA	NA	NA	NA	NA	NA	NA	NA	NA	NA	NA	NA	NA	NA	NA	NA	NA	NA	NA	NA	NA	NA	NA	NA	0.922165	1	non.significant	16	2	1	0	0.842105	0.105263	0.0526316	0	0.894737	0.105263	13	3	1	2	0.764706	0.176471
11858_28	11858	3462	TGCAGAACATCTTTGCCTGTGACATTCATAGCAACTGGTAACTTGCTTGGCTTCTCTAATGCCAGGGTG	69	10	NA	79.39	79.39	10	78.8965	62.87	73.5543	ABxAA	ERR	0	1	123	116	0	0.00049975	0.0804598	0.00049975	0.00049975	0.00049975	0.00049975	0.00049975	NA	NA	NA	NA	1	1	non.significant	6	3	0	10	0.666667	0.333333	0	0.526316	0.833333	0.166667	7	2	1	9	0.7	0.2
11858_30	11858	3463	TGCAGAACATCTTTGCCTGTGACATTCATAGCAACTGGTAACTTGCTTGGCTTCTCTAATGCCAGGGTG	69	10	NA	78.403	78.403	10	78.8965	62.87	73.5543	ABxAA	ERR	0	1	123	116	1	0.00049975	0.194903	0.00049975	0.00049975	0.00049975	0.00049975	0.00049975	NA	NA	NA	NA	0.223529	1	non.significant	6	3	1	9	0.6	0.3	0.1	0.473684	0.75	0.25	7	2	5	5	0.5	0.142857
11858_31	11858	3464	TGCAGAACATCTTTGCCTGTGACATTCATAGCAACTGGTAACTTGCTTGGCTTCTCTAATGCCAGGGTG	69	10	62.87	NA	62.87	10	78.8965	62.87	73.5543	ABxAA	ERR	1	0	135	103	1	0.00049975	0.029985	0.00049975	0.00049975	0.00049975	0.00049975	0.00049975	NA	NA	NA	NA	0.223529	1	non.significant	6	3	1	9	0.6	0.3	0.1	0.473684	0.75	0.25	7	2	5	5	0.5	0.142857
11859_17	11859	NA	TGCAGTTCATCAGAACGGAAGTTATTGTGCACTAACTTTCTAATAAAATGTAAACAGTTTGGGTGTTGT	69	NA	NA	NA	NA	NA	NA	NA	NA	NA	NA	NA	NA	NA	NA	NA	NA	NA	NA	NA	NA	NA	NA	NA	NA	NA	NA	1	1	non.significant	9	0	1	9	0.9	0	0.1	0.473684	0.9	0.1	10	1	0	8	0.909091	0.0909091
11859_37	11859	NA	TGCAGTTCATCAGAACGGAAGTTATTGTGCACTAACTTTCTAATAAAATGTAAACAGTTTGGGTGTTGT	69	NA	NA	NA	NA	NA	NA	NA	NA	NA	NA	NA	NA	NA	NA	NA	NA	NA	NA	NA	NA	NA	NA	NA	NA	NA	NA	1	1	non.significant	9	0	1	9	0.9	0	0.1	0.473684	0.9	0.1	10	1	0	8	0.909091	0.0909091
1186_18	1186	NA	TGCAGCAGCTGCCGGGAACCCTGACCTCGGATGTGGTCCTTGCACAAAGTATCCATGAGCATCCGAAGC	69	NA	NA	NA	NA	NA	NA	NA	NA	NA	NA	NA	NA	NA	NA	NA	NA	NA	NA	NA	NA	NA	NA	NA	NA	NA	NA	NA	NA	not.assessed	9	3	0	7	0.75	0.25	0	0.368421	0.875	0.125	13	1	0	5	0.928571	0.0714286
1186_67	1186	NA	TGCAGCAGCTGCCGGGAACCCTGACCTCGGATGTGGTCCTTGCACAAAGTATCCATGAGCATCCGAAGC	69	NA	NA	NA	NA	NA	NA	NA	NA	NA	NA	NA	NA	NA	NA	NA	NA	NA	NA	NA	NA	NA	NA	NA	NA	NA	NA	0.264825	1	non.significant	5	4	3	7	0.416667	0.333333	0.25	0.368421	0.583333	0.416667	5	2	7	5	0.357143	0.142857
11860_15	11860	3465	TGCAGCCTATGAGATGACAGGAGCACAGTGAAGACGTCAGTGGTCCGGCACCGGCCGCGCGATGACGTC	69	7	50.703	NA	50.703	7	NA	50.703	50.703	ABxAA	CORR	1	0	151	131	0	0.00049975	0.021989	0.00049975	0.00049975	0.00049975	0.00049975	0.00049975	NA	NA	NA	NA	NA	NA	not.assessed	NA	NA	NA	NA	NA	NA	NA	NA	NA	NA	NA	NA	NA	NA	NA	NA
11860_17	11860	3466	TGCAGCCTATGAGATGACAGGAGCACAGTGAAGACGTCAGTGGTCCGGCACCGGCCGCGCGATGACGTC	69	7	50.703	NA	50.703	7	NA	50.703	50.703	ABxAA	CORR	1	0	151	133	0	0.00049975	0.027986	0.00049975	0.00049975	0.00049975	0.00049975	0.00049975	NA	NA	NA	NA	NA	NA	not.assessed	NA	NA	NA	NA	NA	NA	NA	NA	NA	NA	NA	NA	NA	NA	NA	NA
11869_20	11869	3467	TGCAGTCCACAATGAAGCCGCGTGTGTCACACGTGGTTTTAGTCACGGATTTTGTTGCATTGCAAAGGG	69	1	NA	18.733	18.733	1	18.733	43.634	24.9582	ABxAA	CORR	0	1	135	121	0	0.00049975	0.049975	0.00049975	0.00049975	0.00049975	0.00049975	0.00049975	NA	NA	NA	NA	NA	NA	not.assessed	NA	NA	NA	NA	NA	NA	NA	NA	NA	NA	NA	NA	NA	NA	NA	NA
11869_67	11869	391	TGCAGTCCACAATGAAGCCGCGTGTGTCACACGTGGTTTTAGTCACGGATTTTGTTGCATTGCAAAGGG	69	1	43.634	18.733	31.1835	1	18.733	43.634	24.9582	ABxAB	CORR	1	1	72	117	62	0.387306	0.00049975	0.00049975	0.00049975	0.00049975	0.00049975	0.00049975	NA	NA	NA	NA	NA	NA	not.assessed	NA	NA	NA	NA	NA	NA	NA	NA	NA	NA	NA	NA	NA	NA	NA	NA
1187_67	1187	74	TGCAGTGGGCCCCTAAGGCACTCCATGTGACACCATGCAGTGCCATTATAGATACCGTATTCTCTCCTA	69	1	53.492	50.55	52.021	1	50.55	53.492	52.021	ABxAB	CORR	1	1	77	128	56	0.18041	0.00049975	0.00049975	0.00049975	0.00049975	0.00049975	0.00049975	NA	NA	NA	NA	0.464932	1	non.significant	1	7	1	10	0.111111	0.777778	0.111111	0.526316	0.5	0.5	4	6	3	6	0.307692	0.461538
11876_31	11876	NA	TGCAGATTTTATCCCTTTCAGGGCTGAAATCTGTGTTGAATCCACAGCAAAATTCCCACGTTACACATG	69	NA	NA	NA	NA	NA	NA	NA	NA	NA	NA	NA	NA	NA	NA	NA	NA	NA	NA	NA	NA	NA	NA	NA	NA	NA	NA	1	1	non.significant	9	1	1	8	0.818182	0.0909091	0.0909091	0.421053	0.863636	0.136364	8	1	1	9	0.8	0.1
11877_40	11877	392	TGCAGATCTGTGGCACATTTGATTTATTGAAAGATCCGGCCAATTATCATGAATATTTTACTTGTAAAA	69	6	54.498	67.667	61.0825	6	67.667	54.498	64.3747	ABxAB	CORR	1	1	72	133	72	0.809595	0.00049975	0.00049975	0.00049975	0.00049975	0.00049975	0.00049975	NA	NA	NA	NA	0.413274	1	non.significant	10	2	1	6	0.769231	0.153846	0.0769231	0.315789	0.846154	0.153846	10	3	3	3	0.625	0.1875
11877_62	11877	3468	TGCAGATCTGTGGCACATTTGATTTATTGAAAGATCCGGCCAATTATCATGAATATTTTACTTGTAAAA	69	6	NA	67.667	67.667	6	67.667	54.498	64.3747	ABxAA	CORR	0	1	133	143	1	0.00049975	0.115942	0.00049975	0.00049975	0.00049975	0.00049975	0.00049975	NA	NA	NA	NA	0.333268	1	non.significant	9	3	1	6	0.692308	0.230769	0.0769231	0.315789	0.807692	0.192308	7	4	4	4	0.466667	0.266667
11880_10	11880	NA	TGCAGTCTCTCCATTATCATCACAGGCAGGATTACAATAAAAGATGACACCAATGTGTAGATAAGACGT	69	NA	NA	NA	NA	NA	NA	NA	NA	NA	NA	NA	NA	NA	NA	NA	NA	NA	NA	NA	NA	NA	NA	NA	NA	NA	NA	0.463347	1	non.significant	9	2	0	8	0.818182	0.181818	0	0.421053	0.909091	0.0909091	9	1	0	9	0.9	0.1
11880_11	11880	NA	TGCAGTCTCTCCATTATCATCACAGGCAGGATTACAATAAAAGATGACACCAATGTGTAGATAAGACGT	69	NA	NA	NA	NA	NA	NA	NA	NA	NA	NA	NA	NA	NA	NA	NA	NA	NA	NA	NA	NA	NA	NA	NA	NA	NA	NA	0.463347	1	non.significant	9	2	0	8	0.818182	0.181818	0	0.421053	0.909091	0.0909091	9	1	0	9	0.9	0.1
11880_39	11880	NA	TGCAGTCTCTCCATTATCATCACAGGCAGGATTACAATAAAAGATGACACCAATGTGTAGATAAGACGT	69	NA	NA	NA	NA	NA	NA	NA	NA	NA	NA	NA	NA	NA	NA	NA	NA	NA	NA	NA	NA	NA	NA	NA	NA	NA	NA	0.463347	1	non.significant	9	2	0	8	0.818182	0.181818	0	0.421053	0.909091	0.0909091	9	1	0	9	0.9	0.1
11884_34	11884	NA	TGCAGCTGCCGAGTTCAATTATATGGCGCCAACGTAATCAGTCATAGACAGAAATGCAGAGTGTGCATG	69	NA	NA	NA	NA	NA	NA	NA	NA	NA	NA	NA	NA	NA	NA	NA	NA	NA	NA	NA	NA	NA	NA	NA	NA	NA	NA	NA	NA	not.assessed	9	0	2	8	0.818182	0	0.181818	0.421053	0.818182	0.181818	8	0	2	9	0.8	0
11884_62	11884	NA	TGCAGCTGCCGAGTTCAATTATATGGCGCCAACGTAATCAGTCATAGACAGAAATGCAGAGTGTGCATG	69	NA	NA	NA	NA	NA	NA	NA	NA	NA	NA	NA	NA	NA	NA	NA	NA	NA	NA	NA	NA	NA	NA	NA	NA	NA	NA	NA	NA	not.assessed	8	0	2	9	0.8	0	0.2	0.473684	0.8	0.2	7	0	2	10	0.777778	0
11886_37	11886	NA	TGCAGGCAGATGGATGTAATATGGCTCCATATGTGGCACATTTGTGACCCACATGAAGAAAGCCGGGATC	70	NA	NA	NA	NA	NA	NA	NA	NA	NA	NA	NA	NA	NA	NA	NA	NA	NA	NA	NA	NA	NA	NA	NA	NA	NA	NA	0.857679	1	non.significant	2	7	3	7	0.166667	0.583333	0.25	0.368421	0.458333	0.541667	5	8	3	3	0.3125	0.5
118873_13	118873	NA	TGCAGCACTTCTTTGGAATGCGCTATCCCAGACAGAGTAATTCCAAACATACACATTGTTAAGCATGAG	69	NA	NA	NA	NA	NA	NA	NA	NA	NA	NA	NA	NA	NA	NA	NA	NA	NA	NA	NA	NA	NA	NA	NA	NA	NA	NA	NA	NA	not.assessed	16	0	1	2	0.941176	0	0.0588235	0.105263	0.941176	0.0588235	15	0	1	3	0.9375	0
118873_29	118873	NA	TGCAGCACTTCTTTGGAATGCGCTATCCCAGACAGAGTAATTCCAAACATACACATTGTTAAGCATGAG	69	NA	NA	NA	NA	NA	NA	NA	NA	NA	NA	NA	NA	NA	NA	NA	NA	NA	NA	NA	NA	NA	NA	NA	NA	NA	NA	1	1	non.significant	13	3	1	2	0.764706	0.176471	0.0588235	0.105263	0.852941	0.147059	14	2	0	3	0.875	0.125
1189_65	1189	2066	TGCAGATATATGTGCGCACTGCCCTGACATTTTAATACTGTCAGTGGTGGAGATGCGGTTGGGGGTGGT	69	2	49.202	NA	49.202	2	NA	49.0385	49.0385	ABxAA	ERR	1	0	83	102	0	0.00049975	0.0564718	0.00049975	0.00049975	0.00049975	0.00049975	0.00049975	NA	NA	NA	NA	NA	NA	not.assessed	NA	NA	NA	NA	NA	NA	NA	NA	NA	NA	NA	NA	NA	NA	NA	NA
1189_68	1189	2067	TGCAGATATATGTGCGCACTGCCCTGACATTTTAATACTGTCAGTGGTGGAGATGCGGTTGGGGGTGGT	69	2	48.875	NA	48.875	2	NA	49.0385	49.0385	ABxAA	ERR	1	0	105	85	0	0.00049975	0.0509745	0.00049975	0.00049975	0.00049975	0.00049975	0.00049975	NA	NA	NA	NA	NA	NA	not.assessed	NA	NA	NA	NA	NA	NA	NA	NA	NA	NA	NA	NA	NA	NA	NA	NA
11902_61	11902	3469	TGCAGCAGTTTAGATATCCCTCTGGTTGGAGGATCAGGGTGTCGTTTGGTTGGTGCAGATTCATCAACG	69	13	72.419	NA	72.419	13	NA	72.419	72.419	ABxAA	CORR	1	0	107	91	1	0.00049975	0.166417	0.00049975	0.00049975	0.00049975	0.00049975	0.00049975	NA	NA	NA	NA	NA	NA	not.assessed	NA	NA	NA	NA	NA	NA	NA	NA	NA	NA	NA	NA	NA	NA	NA	NA
119039_38	119039	NA	TGCAGTGTTTTAACTGCGCATACTTGGTACGCATACACAGTTAACTAAGCCATGTAGACCGCAGGCTGC	69	NA	NA	NA	NA	NA	NA	NA	NA	NA	NA	NA	NA	NA	NA	NA	NA	NA	NA	NA	NA	NA	NA	NA	NA	NA	NA	NA	NA	not.assessed	5	1	0	13	0.833333	0.166667	0	0.684211	0.916667	0.0833333	9	0	1	9	0.9	0
11904_55	11904	NA	TGCAGGGTCGGCGCGGCCAATGGGCAATGCTCGAGCTGCTGACTGGTAATGGGTATGGAAACCATCAGC	69	NA	NA	NA	NA	NA	NA	NA	NA	NA	NA	NA	NA	NA	NA	NA	NA	NA	NA	NA	NA	NA	NA	NA	NA	NA	NA	0.55216	1	non.significant	10	7	1	1	0.555556	0.388889	0.0555556	0.0526316	0.75	0.25	7	6	2	4	0.466667	0.4
11907_43	11907	3470	TGCAGATTCACTGCAAATTTTACAACTGCTACATTGACAGTGGATTCAAGGTACATTTTTGCTACAAAT	69	4	NA	113.398	113.398	4	113.398	NA	113.398	ABxAA	ERR	0	1	134	170	0	0.00049975	0.00649675	0.00049975	0.00049975	0.00049975	0.00049975	0.00049975	NA	NA	NA	NA	NA	NA	not.assessed	NA	NA	NA	NA	NA	NA	NA	NA	NA	NA	NA	NA	NA	NA	NA	NA
11909_38	11909	NA	TGCAGCTATTTACAACCACGACTAGGGATCCTCATCAGCCCGCAAACAGGACCGAACTCTGCCACCCCTT	70	NA	NA	NA	NA	NA	NA	NA	NA	NA	NA	NA	NA	NA	NA	NA	NA	NA	NA	NA	NA	NA	NA	NA	NA	NA	NA	NA	NA	not.assessed	17	1	1	0	0.894737	0.0526316	0.0526316	0	0.921053	0.0789474	17	2	0	0	0.894737	0.105263
119130_10	119130	8528	TGCAGCACATGTATAGACTGGAAGATCCGGCTGATTATCAGGAACATTTCACTAGTAAACATCTGTATT	69	6	NA	73.618	73.618	6	73.618	NA	73.618	ABxAA	CORR	0	1	151	132	0	0.00049975	0.0334833	0.00049975	0.00049975	0.00049975	0.00049975	0.00049975	NA	NA	NA	NA	NA	NA	not.assessed	NA	NA	NA	NA	NA	NA	NA	NA	NA	NA	NA	NA	NA	NA	NA	NA
11918_38	11918	NA	TGCAGCACTGATTAGCCCCATTGAAATGGAGCTAATCCGTGCCGAAAACCACGGCAAAAAACGTGCTAA	69	NA	NA	NA	NA	NA	NA	NA	NA	NA	NA	NA	NA	NA	NA	NA	NA	NA	NA	NA	NA	NA	NA	NA	NA	NA	NA	0.152322	1	non.significant	4	5	0	10	0.444444	0.555556	0	0.526316	0.722222	0.277778	11	4	0	4	0.733333	0.266667
11918_40	11918	NA	TGCAGCACTGATTAGCCCCATTGAAATGGAGCTAATCCGTGCCGAAAACCACGGCAAAAAACGTGCTAA	69	NA	NA	NA	NA	NA	NA	NA	NA	NA	NA	NA	NA	NA	NA	NA	NA	NA	NA	NA	NA	NA	NA	NA	NA	NA	NA	0.889487	1	non.significant	5	2	1	11	0.625	0.25	0.125	0.578947	0.75	0.25	9	3	0	7	0.75	0.25
11918_42	11918	NA	TGCAGCACTGATTAGCCCCATTGAAATGGAGCTAATCCGTGCCGAAAACCACGGCAAAAAACGTGCTAA	69	NA	NA	NA	NA	NA	NA	NA	NA	NA	NA	NA	NA	NA	NA	NA	NA	NA	NA	NA	NA	NA	NA	NA	NA	NA	NA	0.152322	1	non.significant	4	5	0	10	0.444444	0.555556	0	0.526316	0.722222	0.277778	11	4	0	4	0.733333	0.266667
11918_43	11918	NA	TGCAGCACTGATTAGCCCCATTGAAATGGAGCTAATCCGTGCCGAAAACCACGGCAAAAAACGTGCTAA	69	NA	NA	NA	NA	NA	NA	NA	NA	NA	NA	NA	NA	NA	NA	NA	NA	NA	NA	NA	NA	NA	NA	NA	NA	NA	NA	1	1	non.significant	5	0	1	13	0.833333	0	0.166667	0.684211	0.833333	0.166667	9	1	1	8	0.818182	0.0909091
11918_51	11918	NA	TGCAGCACTGATTAGCCCCATTGAAATGGAGCTAATCCGTGCCGAAAACCACGGCAAAAAACGTGCTAA	69	NA	NA	NA	NA	NA	NA	NA	NA	NA	NA	NA	NA	NA	NA	NA	NA	NA	NA	NA	NA	NA	NA	NA	NA	NA	NA	0.348957	1	non.significant	5	3	1	10	0.555556	0.333333	0.111111	0.526316	0.722222	0.277778	4	3	7	5	0.285714	0.214286
11918_52	11918	NA	TGCAGCACTGATTAGCCCCATTGAAATGGAGCTAATCCGTGCCGAAAACCACGGCAAAAAACGTGCTAA	69	NA	NA	NA	NA	NA	NA	NA	NA	NA	NA	NA	NA	NA	NA	NA	NA	NA	NA	NA	NA	NA	NA	NA	NA	NA	NA	0.152322	1	non.significant	4	5	0	10	0.444444	0.555556	0	0.526316	0.722222	0.277778	11	4	0	4	0.733333	0.266667
11918_61	11918	NA	TGCAGCACTGATTAGCCCCATTGAAATGGAGCTAATCCGTGCCGAAAACCACGGCAAAAAACGTGCTAA	69	NA	NA	NA	NA	NA	NA	NA	NA	NA	NA	NA	NA	NA	NA	NA	NA	NA	NA	NA	NA	NA	NA	NA	NA	NA	NA	0.46028	1	non.significant	1	3	3	12	0.142857	0.428571	0.428571	0.631579	0.357143	0.642857	7	3	4	5	0.5	0.214286
11918_64	11918	NA	TGCAGCACTGATTAGCCCCATTGAAATGGAGCTAATCCGTGCCGAAAACCACGGCAAAAAACGTGCTAA	69	NA	NA	NA	NA	NA	NA	NA	NA	NA	NA	NA	NA	NA	NA	NA	NA	NA	NA	NA	NA	NA	NA	NA	NA	NA	NA	1	1	non.significant	5	2	1	11	0.625	0.25	0.125	0.578947	0.75	0.25	9	3	1	6	0.692308	0.230769
11918_67	11918	NA	TGCAGCACTGATTAGCCCCATTGAAATGGAGCTAATCCGTGCCGAAAACCACGGCAAAAAACGTGCTAA	69	NA	NA	NA	NA	NA	NA	NA	NA	NA	NA	NA	NA	NA	NA	NA	NA	NA	NA	NA	NA	NA	NA	NA	NA	NA	NA	0.46028	1	non.significant	1	3	3	12	0.142857	0.428571	0.428571	0.631579	0.357143	0.642857	7	3	4	5	0.5	0.214286
11919_15	11919	3471	TGCAGGACTATTCAACAATTCAACTATTGTTCGGCAGGAATCAAGCAAAACCAAAGTAGCCAGTTGCAG	69	1	NA	124.188	124.188	1	124.188	NA	124.188	ABxAA	CORR	0	1	139	146	0	0.00049975	0.0469765	0.00049975	0.00049975	0.00049975	0.00049975	0.00049975	NA	NA	NA	NA	0.224138	1	non.significant	17	0	1	1	0.944444	0	0.0555556	0.0526316	0.944444	0.0555556	13	3	1	2	0.764706	0.176471
11919_36	11919	NA	TGCAGGACTATTCAACAATTCAACTATTGTTCGGCAGGAATCAAGCAAAACCAAAGTAGCCAGTTGCAG	69	NA	NA	NA	NA	1	124.188	NA	124.188	NA	NA	NA	NA	NA	NA	NA	NA	NA	NA	NA	NA	NA	NA	NA	NA	NA	NA	0.224138	1	non.significant	17	1	0	1	0.944444	0.0555556	0	0.0526316	0.972222	0.0277778	14	3	0	2	0.823529	0.176471
119194_53	119194	NA	TGCAGCAACTCCCCGGTGGCCTGTAATCACTCCCCCTCCCCTGTAGTGCTCTTCCTCCAGTTCGGCGAA	69	NA	NA	NA	NA	NA	NA	NA	NA	NA	NA	NA	NA	NA	NA	NA	NA	NA	NA	NA	NA	NA	NA	NA	NA	NA	NA	NA	NA	not.assessed	0	14	0	5	0	1	0	0.263158	0.5	0.5	1	11	0	7	0.0833333	0.916667
119194_63	119194	NA	TGCAGCAACTCCCCGGTGGCCTGTAATCACTCCCCCTCCCCTGTAGTGCTCTTCCTCCAGTTCGGCGAA	69	NA	NA	NA	NA	NA	NA	NA	NA	NA	NA	NA	NA	NA	NA	NA	NA	NA	NA	NA	NA	NA	NA	NA	NA	NA	NA	0.461539	1	non.significant	0	14	0	5	0	1	0	0.263158	0.5	0.5	1	11	1	6	0.0769231	0.846154
119194_66	119194	NA	TGCAGCAACTCCCCGGTGGCCTGTAATCACTCCCCCTCCCCTGTAGTGCTCTTCCTCCAGTTCGGCGAA	69	NA	NA	NA	NA	NA	NA	NA	NA	NA	NA	NA	NA	NA	NA	NA	NA	NA	NA	NA	NA	NA	NA	NA	NA	NA	NA	0.461539	1	non.significant	1	14	0	4	0.0666667	0.933333	0	0.210526	0.533333	0.466667	1	11	0	7	0.0833333	0.916667
1192_32	1192	NA	TGCAGTCAACCTTCAGACAGTCGACATAGCAAGCGGATCCCCATTAGCCACCACTTGTGGACCTGGTTT	69	NA	NA	NA	NA	NA	NA	NA	NA	NA	NA	NA	NA	NA	NA	NA	NA	NA	NA	NA	NA	NA	NA	NA	NA	NA	NA	1	1	non.significant	18	1	0	0	0.947368	0.0526316	0	0	0.973684	0.0263158	16	2	1	0	0.842105	0.105263
1192_34	1192	NA	TGCAGTCAACCTTCAGACAGTCGACATAGCAAGCGGATCCCCATTAGCCACCACTTGTGGACCTGGTTT	69	NA	NA	NA	NA	NA	NA	NA	NA	NA	NA	NA	NA	NA	NA	NA	NA	NA	NA	NA	NA	NA	NA	NA	NA	NA	NA	1	1	non.significant	18	1	0	0	0.947368	0.0526316	0	0	0.973684	0.0263158	16	2	1	0	0.842105	0.105263
1192_36	1192	NA	TGCAGTCAACCTTCAGACAGTCGACATAGCAAGCGGATCCCCATTAGCCACCACTTGTGGACCTGGTTT	69	NA	NA	NA	NA	NA	NA	NA	NA	NA	NA	NA	NA	NA	NA	NA	NA	NA	NA	NA	NA	NA	NA	NA	NA	NA	NA	1	1	non.significant	18	1	0	0	0.947368	0.0526316	0	0	0.973684	0.0263158	16	2	1	0	0.842105	0.105263
1192_8	1192	NA	TGCAGTCAACCTTCAGACAGTCGACATAGCAAGCGGATCCCCATTAGCCACCACTTGTGGACCTGGTTT	69	NA	NA	NA	NA	NA	NA	NA	NA	NA	NA	NA	NA	NA	NA	NA	NA	NA	NA	NA	NA	NA	NA	NA	NA	NA	NA	1	1	non.significant	17	2	0	0	0.894737	0.105263	0	0	0.947368	0.0526316	17	2	0	0	0.894737	0.105263
11920_46	11920	393	TGCAGATAAAAAAGCCTTAACCAGTTTAAGACTCCCCCATTAGGCTAGGGACACAGTGGCGTCCGAACG	69	3	58.773	134.329	96.551	3	134.329	58.773	96.551	ABxAB	ERR	1	1	83	121	79	0.0514743	0.00049975	0.00049975	0.00049975	0.00049975	0.00049975	0.00049975	NA	NA	NA	NA	0.806777	1	non.significant	7	3	6	3	0.4375	0.1875	0.375	0.157895	0.53125	0.46875	8	2	5	4	0.533333	0.133333
119219_40	119219	8529	TGCAGCAGATCTATAACCTAGTACCTGTCAGATCCTTCCTATCATGCATCTATTGTGTGGCCCCGCTCA	69	7	2.623	NA	2.623	7	NA	2.623	2.623	ABxAA	CORR	1	0	148	154	0	0.00049975	0.0329835	0.00049975	0.00049975	0.00049975	0.00049975	0.00049975	NA	NA	NA	NA	NA	NA	not.assessed	NA	NA	NA	NA	NA	NA	NA	NA	NA	NA	NA	NA	NA	NA	NA	NA
11927_14	11927	3472	TGCAGCAGAGAAAGGATCTCTGTATAGGGATTAAATGGTTTAAAATGAGGGTTTCTTAGACTCTGCTTC	69	6	54.172	NA	54.172	6	58.778	54.172	56.475	ABxAA	CORR	1	0	138	123	1	0.00049975	0.104948	0.00049975	0.00049975	0.00049975	0.00049975	0.00049975	NA	NA	NA	NA	NA	NA	not.assessed	NA	NA	NA	NA	NA	NA	NA	NA	NA	NA	NA	NA	NA	NA	NA	NA
11927_23	11927	3473	TGCAGCAGAGAAAGGATCTCTGTATAGGGATTAAATGGTTTAAAATGAGGGTTTCTTAGACTCTGCTTC	69	6	NA	58.778	58.778	6	58.778	54.172	56.475	ABxAA	CORR	0	1	127	132	0	0.00049975	0.061969	0.00049975	0.00049975	0.00049975	0.00049975	0.00049975	NA	NA	NA	NA	NA	NA	not.assessed	NA	NA	NA	NA	NA	NA	NA	NA	NA	NA	NA	NA	NA	NA	NA	NA
119329_40	119329	NA	TGCAGCGTGGTTTTTTTCTGTGGTACATGATATAGTTGCCCACTCCGCTGGATGAGTGCGAGTAAGCTCC	70	NA	NA	NA	NA	NA	NA	NA	NA	NA	NA	NA	NA	NA	NA	NA	NA	NA	NA	NA	NA	NA	NA	NA	NA	NA	NA	NA	NA	not.assessed	13	1	0	5	0.928571	0.0714286	0	0.263158	0.964286	0.0357143	13	0	1	5	0.928571	0
11935_12	11935	NA	TGCAGCTAAGCAGCAGCATTTCCTGCTTCCCTTTGCCCTGTAAAACTACAAGTCCCACAATCCTTTGCT	69	NA	NA	NA	NA	NA	NA	NA	NA	NA	NA	NA	NA	NA	NA	NA	NA	NA	NA	NA	NA	NA	NA	NA	NA	NA	NA	0.252799	1	non.significant	7	3	0	9	0.7	0.3	0	0.473684	0.85	0.15	13	1	1	4	0.866667	0.0666667
11935_14	11935	NA	TGCAGCTAAGCAGCAGCATTTCCTGCTTCCCTTTGCCCTGTAAAACTACAAGTCCCACAATCCTTTGCT	69	NA	NA	NA	NA	NA	NA	NA	NA	NA	NA	NA	NA	NA	NA	NA	NA	NA	NA	NA	NA	NA	NA	NA	NA	NA	NA	0.255315	1	non.significant	7	3	0	9	0.7	0.3	0	0.473684	0.85	0.15	12	1	1	5	0.857143	0.0714286
11935_15	11935	NA	TGCAGCTAAGCAGCAGCATTTCCTGCTTCCCTTTGCCCTGTAAAACTACAAGTCCCACAATCCTTTGCT	69	NA	NA	NA	NA	NA	NA	NA	NA	NA	NA	NA	NA	NA	NA	NA	NA	NA	NA	NA	NA	NA	NA	NA	NA	NA	NA	0.252799	1	non.significant	7	3	0	9	0.7	0.3	0	0.473684	0.85	0.15	13	1	1	4	0.866667	0.0666667
11935_26	11935	NA	TGCAGCTAAGCAGCAGCATTTCCTGCTTCCCTTTGCCCTGTAAAACTACAAGTCCCACAATCCTTTGCT	69	NA	NA	NA	NA	NA	NA	NA	NA	NA	NA	NA	NA	NA	NA	NA	NA	NA	NA	NA	NA	NA	NA	NA	NA	NA	NA	0.212787	1	non.significant	2	4	1	12	0.285714	0.571429	0.142857	0.631579	0.571429	0.428571	8	1	2	8	0.727273	0.0909091
11935_48	11935	NA	TGCAGCTAAGCAGCAGCATTTCCTGCTTCCCTTTGCCCTGTAAAACTACAAGTCCCACAATCCTTTGCT	69	NA	NA	NA	NA	NA	NA	NA	NA	NA	NA	NA	NA	NA	NA	NA	NA	NA	NA	NA	NA	NA	NA	NA	NA	NA	NA	0.170131	1	non.significant	2	3	3	11	0.25	0.375	0.375	0.578947	0.4375	0.5625	8	1	3	7	0.666667	0.0833333
11935_53	11935	NA	TGCAGCTAAGCAGCAGCATTTCCTGCTTCCCTTTGCCCTGTAAAACTACAAGTCCCACAATCCTTTGCT	69	NA	NA	NA	NA	NA	NA	NA	NA	NA	NA	NA	NA	NA	NA	NA	NA	NA	NA	NA	NA	NA	NA	NA	NA	NA	NA	0.267802	1	non.significant	5	3	1	10	0.555556	0.333333	0.111111	0.526316	0.722222	0.277778	11	1	2	5	0.785714	0.0714286
11935_58	11935	NA	TGCAGCTAAGCAGCAGCATTTCCTGCTTCCCTTTGCCCTGTAAAACTACAAGTCCCACAATCCTTTGCT	69	NA	NA	NA	NA	NA	NA	NA	NA	NA	NA	NA	NA	NA	NA	NA	NA	NA	NA	NA	NA	NA	NA	NA	NA	NA	NA	0.267802	1	non.significant	5	3	1	10	0.555556	0.333333	0.111111	0.526316	0.722222	0.277778	11	1	2	5	0.785714	0.0714286
11935_59	11935	NA	TGCAGCTAAGCAGCAGCATTTCCTGCTTCCCTTTGCCCTGTAAAACTACAAGTCCCACAATCCTTTGCT	69	NA	NA	NA	NA	NA	NA	NA	NA	NA	NA	NA	NA	NA	NA	NA	NA	NA	NA	NA	NA	NA	NA	NA	NA	NA	NA	1	1	non.significant	8	0	1	10	0.888889	0	0.111111	0.526316	0.888889	0.111111	14	1	0	4	0.933333	0.0666667
11935_8	11935	NA	TGCAGCTAAGCAGCAGCATTTCCTGCTTCCCTTTGCCCTGTAAAACTACAAGTCCCACAATCCTTTGCT	69	NA	NA	NA	NA	NA	NA	NA	NA	NA	NA	NA	NA	NA	NA	NA	NA	NA	NA	NA	NA	NA	NA	NA	NA	NA	NA	0.267802	1	non.significant	5	3	0	11	0.625	0.375	0	0.578947	0.8125	0.1875	11	1	2	5	0.785714	0.0714286
11936_57	11936	394	TGCAGTGATTTCTCTGAGCGTATTTTTGTCGTAACCACACTGTAATATTATGTCGCCACACCTGCGGCG	69	3	61.06	151.745	106.403	3	151.745	61.06	106.403	ABxAB	CORR	1	1	73	152	69	0.805097	0.00049975	0.00049975	0.00049975	0.00049975	0.00049975	0.00049975	NA	NA	NA	NA	0.621753	1	non.significant	14	1	2	2	0.823529	0.0588235	0.117647	0.105263	0.852941	0.147059	14	3	0	2	0.823529	0.176471
1194_50	1194	NA	TGCAGATGCATCTTTTTACGCCCAACGGAATGCCTGACAACCATTTTACCTCCTTAAGGACGTGTGACG	69	NA	NA	NA	NA	NA	NA	NA	NA	NA	NA	NA	NA	NA	NA	NA	NA	NA	NA	NA	NA	NA	NA	NA	NA	NA	NA	1	1	non.significant	15	1	0	3	0.9375	0.0625	0	0.157895	0.96875	0.03125	15	3	0	1	0.833333	0.166667
11940_19	11940	NA	TGCAGTATATTTACCATTGAACCATTCCAGCACCGCTCGCTCTTTACACAGAAAGGCAGCACTGCGCAT	69	NA	NA	NA	NA	NA	NA	NA	NA	NA	NA	NA	NA	NA	NA	NA	NA	NA	NA	NA	NA	NA	NA	NA	NA	NA	NA	NA	NA	not.assessed	18	0	1	0	0.947368	0	0.0526316	0	0.947368	0.0526316	14	0	3	2	0.823529	0
119416_46	119416	NA	TGCAGATGTCACATGTGAGCCAGACCTGTCAAATACTGTACAGGAAGAGGAGGTTCATAACACCATTTA	69	NA	NA	NA	NA	NA	NA	NA	NA	NA	NA	NA	NA	NA	NA	NA	NA	NA	NA	NA	NA	NA	NA	NA	NA	NA	NA	0.516483	1	non.significant	7	0	5	7	0.583333	0	0.416667	0.368421	0.583333	0.416667	5	0	0	14	1	0
119416_47	119416	NA	TGCAGATGTCACATGTGAGCCAGACCTGTCAAATACTGTACAGGAAGAGGAGGTTCATAACACCATTTA	69	NA	NA	NA	NA	NA	NA	NA	NA	NA	NA	NA	NA	NA	NA	NA	NA	NA	NA	NA	NA	NA	NA	NA	NA	NA	NA	0.516483	1	non.significant	7	5	0	7	0.583333	0.416667	0	0.368421	0.791667	0.208333	5	0	0	14	1	0
119416_60	119416	NA	TGCAGATGTCACATGTGAGCCAGACCTGTCAAATACTGTACAGGAAGAGGAGGTTCATAACACCATTTA	69	NA	NA	NA	NA	NA	NA	NA	NA	NA	NA	NA	NA	NA	NA	NA	NA	NA	NA	NA	NA	NA	NA	NA	NA	NA	NA	0.516483	1	non.significant	7	0	5	7	0.583333	0	0.416667	0.368421	0.583333	0.416667	5	0	0	14	1	0
119416_9	119416	NA	TGCAGATGTCACATGTGAGCCAGACCTGTCAAATACTGTACAGGAAGAGGAGGTTCATAACACCATTTA	69	NA	NA	NA	NA	NA	NA	NA	NA	NA	NA	NA	NA	NA	NA	NA	NA	NA	NA	NA	NA	NA	NA	NA	NA	NA	NA	0.505494	1	non.significant	7	5	0	7	0.583333	0.416667	0	0.368421	0.791667	0.208333	4	0	0	15	1	0
1195_57	1195	NA	TGCAGGGAACTCCCAGGTCACTATCCCCGACATGGTCACCCGTGGCAACAGCTGGCGTCCAGGTGAGGTAC	71	NA	NA	NA	NA	NA	NA	NA	NA	NA	NA	NA	NA	NA	NA	NA	NA	NA	NA	NA	NA	NA	NA	NA	NA	NA	NA	0.530396	1	non.significant	7	6	4	2	0.411765	0.352941	0.235294	0.105263	0.588235	0.411765	11	4	4	0	0.578947	0.210526
1197_8	1197	2068	TGCAGATCTCTAGGAAGCTACCCAACCACAGCTTGCCCCACCCAGGCATATTTCACAGGGTTGTACACAA	70	8	103.658	NA	103.658	8	NA	103.658	103.658	ABxAA	ERR	1	0	137	128	1	0.00049975	0.151424	0.00049975	0.00049975	0.00049975	0.00049975	0.00049975	NA	NA	NA	NA	NA	NA	not.assessed	NA	NA	NA	NA	NA	NA	NA	NA	NA	NA	NA	NA	NA	NA	NA	NA
119734_13	119734	1620	TGCAGGAGCAGGTAAAATAACCAAAAAGGGCACCAAAAAGTAAGTTTGAGCGTGCAGTATCGGGTTCCT	69	12	49.912	56.802	53.357	12	56.8672	49.9937	54.04	ABxAB	CORR	1	1	65	140	67	0.894553	0.00049975	0.00049975	0.00049975	0.00049975	0.00049975	0.00049975	NA	NA	NA	NA	NA	NA	not.assessed	NA	NA	NA	NA	NA	NA	NA	NA	NA	NA	NA	NA	NA	NA	NA	NA
119734_31	119734	8530	TGCAGGAGCAGGTAAAATAACCAAAAAGGGCACCAAAAAGTAAGTTTGAGCGTGCAGTATCGGGTTCCT	69	12	NA	57.128	57.128	12	56.8672	49.9937	54.04	ABxAA	CORR	0	1	134	140	0	0.00049975	0.051974	0.00049975	0.00049975	0.00049975	0.00049975	0.00049975	NA	NA	NA	NA	NA	NA	not.assessed	NA	NA	NA	NA	NA	NA	NA	NA	NA	NA	NA	NA	NA	NA	NA	NA
119734_38	119734	1621	TGCAGGAGCAGGTAAAATAACCAAAAAGGGCACCAAAAAGTAAGTTTGAGCGTGCAGTATCGGGTTCCT	69	12	49.912	56.802	53.357	12	56.8672	49.9937	54.04	ABxAB	CORR	1	1	67	140	67	0.945027	0.00049975	0.00049975	0.00049975	0.00049975	0.00049975	0.00049975	NA	NA	NA	NA	NA	NA	not.assessed	NA	NA	NA	NA	NA	NA	NA	NA	NA	NA	NA	NA	NA	NA	NA	NA
119734_39	119734	1622	TGCAGGAGCAGGTAAAATAACCAAAAAGGGCACCAAAAAGTAAGTTTGAGCGTGCAGTATCGGGTTCCT	69	12	49.912	56.802	53.357	12	56.8672	49.9937	54.04	ABxAB	CORR	1	1	67	140	67	0.943028	0.00049975	0.00049975	0.00049975	0.00049975	0.00049975	0.00049975	NA	NA	NA	NA	NA	NA	not.assessed	NA	NA	NA	NA	NA	NA	NA	NA	NA	NA	NA	NA	NA	NA	NA	NA
119734_45	119734	8531	TGCAGGAGCAGGTAAAATAACCAAAAAGGGCACCAAAAAGTAAGTTTGAGCGTGCAGTATCGGGTTCCT	69	12	50.239	NA	50.239	12	56.8672	49.9937	54.04	ABxAA	CORR	1	0	133	142	1	0.00049975	0.115942	0.00049975	0.00049975	0.00049975	0.00049975	0.00049975	NA	NA	NA	NA	NA	NA	not.assessed	NA	NA	NA	NA	NA	NA	NA	NA	NA	NA	NA	NA	NA	NA	NA	NA
119734_62	119734	8532	TGCAGGAGCAGGTAAAATAACCAAAAAGGGCACCAAAAAGTAAGTTTGAGCGTGCAGTATCGGGTTCCT	69	12	NA	56.802	56.802	12	56.8672	49.9937	54.04	ABxAA	CORR	0	1	142	132	1	0.00049975	0.118941	0.00049975	0.00049975	0.00049975	0.00049975	0.00049975	NA	NA	NA	NA	NA	NA	not.assessed	NA	NA	NA	NA	NA	NA	NA	NA	NA	NA	NA	NA	NA	NA	NA	NA
11988_53	11988	NA	TGCAGTATTGCAAAAATATATCCAAGGCGGTAGTCTCTATCCTTTGGCTCTCTAGTTGCTGCAAAACTA	69	NA	NA	NA	NA	NA	NA	NA	NA	NA	NA	NA	NA	NA	NA	NA	NA	NA	NA	NA	NA	NA	NA	NA	NA	NA	NA	NA	NA	not.assessed	8	1	1	9	0.8	0.1	0.1	0.473684	0.85	0.15	6	0	1	12	0.857143	0
11989_11	11989	3474	TGCAGATATGGTTTAAAGAAGTATTGCCATCTGAGACATTTATGGCATATCTGTCTCGAGATGGGAGTG	69	2	49.202	NA	49.202	2	NA	49.202	49.202	ABxAA	CORR	1	0	129	114	1	0.00049975	0.114943	0.00049975	0.00049975	0.00049975	0.00049975	0.00049975	NA	NA	NA	NA	NA	NA	not.assessed	NA	NA	NA	NA	NA	NA	NA	NA	NA	NA	NA	NA	NA	NA	NA	NA
1199_12	1199	2069	TGCAGCAAGTCCGCCACATTTGACTGCACCCTTAGGCCCTGTTCCCACAGCGGATTTCAGTACAAAAAAC	70	9	54.322	NA	54.322	9	56.865	54.322	55.5935	ABxAA	CORR	1	0	151	135	0	0.00049975	0.031984	0.00049975	0.00049975	0.00049975	0.00049975	0.00049975	NA	NA	NA	NA	NA	NA	not.assessed	NA	NA	NA	NA	NA	NA	NA	NA	NA	NA	NA	NA	NA	NA	NA	NA
1199_52	1199	NA	TGCAGCAAGTCCGCCACATTTGACTGCACCCTTAGGCCCTGTTCCCACAGCGGATTTCAGTACAAAAAAC	70	NA	NA	NA	NA	9	56.865	54.322	55.5935	NA	NA	NA	NA	NA	NA	NA	NA	NA	NA	NA	NA	NA	NA	NA	NA	NA	NA	0.916397	1	non.significant	14	1	2	2	0.823529	0.0588235	0.117647	0.105263	0.852941	0.147059	12	1	2	4	0.8	0.0666667
1199_65	1199	2070	TGCAGCAAGTCCGCCACATTTGACTGCACCCTTAGGCCCTGTTCCCACAGCGGATTTCAGTACAAAAAAC	70	9	NA	56.865	56.865	9	56.865	54.322	55.5935	ABxAA	CORR	0	1	139	145	1	0.00049975	0.123438	0.00049975	0.00049975	0.00049975	0.00049975	0.00049975	NA	NA	NA	NA	NA	NA	not.assessed	NA	NA	NA	NA	NA	NA	NA	NA	NA	NA	NA	NA	NA	NA	NA	NA
11994_56	11994	NA	TGCAGGTGCAAAAAACATTCAATGGCAGCAGTAGAAACCCCCAGACATATGCCCATATAATGAACCGGT	69	NA	NA	NA	NA	NA	NA	NA	NA	NA	NA	NA	NA	NA	NA	NA	NA	NA	NA	NA	NA	NA	NA	NA	NA	NA	NA	0.215954	1	non.significant	8	4	1	6	0.615385	0.307692	0.0769231	0.315789	0.769231	0.230769	11	1	0	7	0.916667	0.0833333
11994_57	11994	NA	TGCAGGTGCAAAAAACATTCAATGGCAGCAGTAGAAACCCCCAGACATATGCCCATATAATGAACCGGT	69	NA	NA	NA	NA	NA	NA	NA	NA	NA	NA	NA	NA	NA	NA	NA	NA	NA	NA	NA	NA	NA	NA	NA	NA	NA	NA	0.215954	1	non.significant	8	4	1	6	0.615385	0.307692	0.0769231	0.315789	0.769231	0.230769	11	1	0	7	0.916667	0.0833333
11994_60	11994	NA	TGCAGGTGCAAAAAACATTCAATGGCAGCAGTAGAAACCCCCAGACATATGCCCATATAATGAACCGGT	69	NA	NA	NA	NA	NA	NA	NA	NA	NA	NA	NA	NA	NA	NA	NA	NA	NA	NA	NA	NA	NA	NA	NA	NA	NA	NA	0.215954	1	non.significant	8	4	1	6	0.615385	0.307692	0.0769231	0.315789	0.769231	0.230769	11	1	0	7	0.916667	0.0833333
11995_35	11995	3475	TGCAGTTTTTTGCTGTGGATTTCTTTCACCAATCTATGGCAAATTTGTAGCAAAATTTGCATGTTACGC	69	2	NA	149.448	149.448	2	149.448	NA	149.448	ABxAA	ERR	0	1	171	135	0	0.00049975	0.00649675	0.00049975	0.00049975	0.00049975	0.00049975	0.00049975	NA	NA	NA	NA	0.524914	1	non.significant	9	9	1	0	0.473684	0.473684	0.0526316	0	0.710526	0.289474	10	7	2	0	0.526316	0.368421
11995_39	11995	NA	TGCAGTTTTTTGCTGTGGATTTCTTTCACCAATCTATGGCAAATTTGTAGCAAAATTTGCATGTTACGC	69	NA	NA	NA	NA	2	149.448	NA	149.448	NA	NA	NA	NA	NA	NA	NA	NA	NA	NA	NA	NA	NA	NA	NA	NA	NA	NA	0.524914	1	non.significant	8	10	1	0	0.421053	0.526316	0.0526316	0	0.684211	0.315789	9	7	3	0	0.473684	0.368421
11995_65	11995	3476	TGCAGTTTTTTGCTGTGGATTTCTTTCACCAATCTATGGCAAATTTGTAGCAAAATTTGCATGTTACGC	69	2	NA	149.448	149.448	2	149.448	NA	149.448	ABxAA	ERR	0	1	171	135	0	0.00049975	0.0089955	0.00049975	0.00049975	0.00049975	0.00049975	0.00049975	NA	NA	NA	NA	0.524914	1	non.significant	9	9	1	0	0.473684	0.473684	0.0526316	0	0.710526	0.289474	10	7	2	0	0.526316	0.368421
12_47	12	1794	TGCAGCACATGTGATCGACTGAAAGATCTAACCAATTAACTGGGGCTTTTCACAGGTACATCTGTATTA	69	1	NA	123.206	123.206	1	123.206	NA	123.206	ABxAA	CORR	0	1	141	118	1	0.00049975	0.0604698	0.00049975	0.00049975	0.00049975	0.00049975	0.00049975	NA	NA	NA	NA	NA	NA	not.assessed	NA	NA	NA	NA	NA	NA	NA	NA	NA	NA	NA	NA	NA	NA	NA	NA
12012_29	12012	3477	TGCAGCTACAATAGTTAAATACGATTTGGATGCAAAATCTGAATAAAATAGGGGCAAGCAGAGATGGGT	69	13	67.164	NA	67.164	13	71.019	67.164	69.0915	ABxAA	CORR	1	0	151	127	0	0.00049975	0.0224888	0.00049975	0.00049975	0.00049975	0.00049975	0.00049975	NA	NA	NA	NA	NA	NA	not.assessed	NA	NA	NA	NA	NA	NA	NA	NA	NA	NA	NA	NA	NA	NA	NA	NA
12012_56	12012	3478	TGCAGCTACAATAGTTAAATACGATTTGGATGCAAAATCTGAATAAAATAGGGGCAAGCAGAGATGGGT	69	13	NA	71.019	71.019	13	71.019	67.164	69.0915	ABxAA	CORR	0	1	130	146	0	0.00049975	0.031984	0.00049975	0.00049975	0.00049975	0.00049975	0.00049975	NA	NA	NA	NA	NA	NA	not.assessed	NA	NA	NA	NA	NA	NA	NA	NA	NA	NA	NA	NA	NA	NA	NA	NA
12017_13	12017	3479	TGCAGAATACCGCGAGGAGGGGGGCCTACAAATTTTGTCGGTTTATTCCTCCTGTCAAAATGATCTATTT	70	2	NA	124.117	124.117	2	124.117	NA	124.117	ABxAA	CORR	0	1	130	145	1	0.00049975	0.0964518	0.00049975	0.00049975	0.00049975	0.00049975	0.00049975	NA	NA	NA	NA	0.485714	1	non.significant	9	2	0	8	0.818182	0.181818	0	0.421053	0.909091	0.0909091	11	3	1	4	0.733333	0.2
12017_14	12017	3480	TGCAGAATACCGCGAGGAGGGGGGCCTACAAATTTTGTCGGTTTATTCCTCCTGTCAAAATGATCTATTT	70	2	NA	124.117	124.117	2	124.117	NA	124.117	ABxAA	CORR	0	1	131	147	1	0.00049975	0.09995	0.00049975	0.00049975	0.00049975	0.00049975	0.00049975	NA	NA	NA	NA	NA	NA	not.assessed	10	1	0	8	0.909091	0.0909091	0	0.421053	0.954545	0.0454545	13	2	0	4	0.866667	0.133333
12019_60	12019	1675	TGCAGCCCAATGCAGACCGAAAAATGCAGTGACATCATCGAGCCACCTTTCGTGGGGTGTTGATGTCCT	69	4	NA	153.21	153.21	4	153.21	NA	153.21	NULLS	CORR	0	1	155	3	142	0.00049975	0.00049975	0.00049975	0.00049975	0.00049975	0.00049975	0.33983	NA	NA	NA	NA	NA	NA	not.assessed	NA	NA	NA	NA	NA	NA	NA	NA	NA	NA	NA	NA	NA	NA	NA	NA
12023_30	12023	3481	TGCAGTACTGAATCGAAATTATAGCAACTGTACAATTCTATCTCTGACAAGATCTAAAATGTGCTCAAT	69	4	NA	73.93	73.93	4	73.93	NA	73.93	ABxAA	CORR	0	1	142	109	0	0.00049975	0.0089955	0.00049975	0.00049975	0.00049975	0.00049975	0.00049975	NA	NA	NA	NA	NA	NA	not.assessed	NA	NA	NA	NA	NA	NA	NA	NA	NA	NA	NA	NA	NA	NA	NA	NA
12023_33	12023	3482	TGCAGTACTGAATCGAAATTATAGCAACTGTACAATTCTATCTCTGACAAGATCTAAAATGTGCTCAAT	69	4	NA	73.93	73.93	4	73.93	NA	73.93	ABxAA	CORR	0	1	142	109	0	0.00049975	0.0109945	0.00049975	0.00049975	0.00049975	0.00049975	0.00049975	NA	NA	NA	NA	NA	NA	not.assessed	NA	NA	NA	NA	NA	NA	NA	NA	NA	NA	NA	NA	NA	NA	NA	NA
1203_7	1203	NA	TGCAGCCGAGCAGCAGCAATTCCTGTTTGAAAACTGTTTTCCCAGGATCCTTTGCTGTGCTTTGTCTGTTTTACTCC	77	NA	NA	NA	NA	NA	NA	NA	NA	NA	NA	NA	NA	NA	NA	NA	NA	NA	NA	NA	NA	NA	NA	NA	NA	NA	NA	0.448276	1	non.significant	12	1	3	3	0.75	0.0625	0.1875	0.157895	0.78125	0.21875	16	1	1	1	0.888889	0.0555556
12032_51	12032	NA	TGCAGTTGGACTAATGTGGCAGGTTAACCAACGGGCACAAGGACTTGGATCGTGGATGGCTATACAAGG	69	NA	NA	NA	NA	NA	NA	NA	NA	NA	NA	NA	NA	NA	NA	NA	NA	NA	NA	NA	NA	NA	NA	NA	NA	NA	NA	0.840978	1	non.significant	8	6	2	3	0.5	0.375	0.125	0.157895	0.6875	0.3125	9	5	3	2	0.529412	0.294118
12033_22	12033	NA	TGCAGGAAAAGAGTGATAAGCTTTTGATGAGAAATCCTGTTACGTTGACAATAGACATAACTGCTCCCC	69	NA	NA	NA	NA	1	94.928	NA	94.928	NA	NA	NA	NA	NA	NA	NA	NA	NA	NA	NA	NA	NA	NA	NA	NA	NA	NA	0.93123	1	non.significant	5	3	3	8	0.454545	0.272727	0.272727	0.421053	0.590909	0.409091	5	4	3	7	0.416667	0.333333
12033_39	12033	3483	TGCAGGAAAAGAGTGATAAGCTTTTGATGAGAAATCCTGTTACGTTGACAATAGACATAACTGCTCCCC	69	1	NA	94.928	94.928	1	94.928	NA	94.928	ABxAA	CORR	0	1	147	127	0	0.00049975	0.0309845	0.00049975	0.00049975	0.00049975	0.00049975	0.00049975	NA	NA	NA	NA	NA	NA	not.assessed	NA	NA	NA	NA	NA	NA	NA	NA	NA	NA	NA	NA	NA	NA	NA	NA
12033_47	12033	3484	TGCAGGAAAAGAGTGATAAGCTTTTGATGAGAAATCCTGTTACGTTGACAATAGACATAACTGCTCCCC	69	1	NA	94.928	94.928	1	94.928	NA	94.928	ABxAA	CORR	0	1	148	128	0	0.00049975	0.0314843	0.00049975	0.00049975	0.00049975	0.00049975	0.00049975	NA	NA	NA	NA	NA	NA	not.assessed	NA	NA	NA	NA	NA	NA	NA	NA	NA	NA	NA	NA	NA	NA	NA	NA
12034_38	12034	3485	TGCAGCGATGGCATGAGTATGAAACAACGCCCCATGCGGTGGCCACTGGGCGCACAATTATGCTGGTGT	69	4	NA	54.924	54.924	4	54.924	NA	54.924	ABxAA	CORR	0	1	140	113	0	0.00049975	0.0229885	0.00049975	0.00049975	0.00049975	0.00049975	0.00049975	NA	NA	NA	NA	NA	NA	not.assessed	17	0	2	0	0.894737	0	0.105263	0	0.894737	0.105263	17	0	1	1	0.944444	0
12034_39	12034	3486	TGCAGCGATGGCATGAGTATGAAACAACGCCCCATGCGGTGGCCACTGGGCGCACAATTATGCTGGTGT	69	4	NA	54.924	54.924	4	54.924	NA	54.924	ABxAA	CORR	0	1	140	113	0	0.00049975	0.0189905	0.00049975	0.00049975	0.00049975	0.00049975	0.00049975	NA	NA	NA	NA	NA	NA	not.assessed	17	0	2	0	0.894737	0	0.105263	0	0.894737	0.105263	17	0	1	1	0.944444	0
12034_67	12034	NA	TGCAGCGATGGCATGAGTATGAAACAACGCCCCATGCGGTGGCCACTGGGCGCACAATTATGCTGGTGT	69	NA	NA	NA	NA	4	54.924	NA	54.924	NA	NA	NA	NA	NA	NA	NA	NA	NA	NA	NA	NA	NA	NA	NA	NA	NA	NA	NA	NA	not.assessed	17	0	2	0	0.894737	0	0.105263	0	0.894737	0.105263	17	0	1	1	0.944444	0
12040_21	12040	NA	TGCAGCGCGCGTACCTCACAAGCGGCCGCGTCAAGACGTCATGACGCGGCCGCCTGTGAGGTATGCATG	69	NA	NA	NA	NA	3	120.225	NA	120.225	NA	NA	NA	NA	NA	NA	NA	NA	NA	NA	NA	NA	NA	NA	NA	NA	NA	NA	0.755245	1	non.significant	2	4	0	13	0.333333	0.666667	0	0.684211	0.666667	0.333333	6	3	1	9	0.6	0.3
12040_22	12040	NA	TGCAGCGCGCGTACCTCACAAGCGGCCGCGTCAAGACGTCATGACGCGGCCGCCTGTGAGGTATGCATG	69	NA	NA	NA	NA	3	120.225	NA	120.225	NA	NA	NA	NA	NA	NA	NA	NA	NA	NA	NA	NA	NA	NA	NA	NA	NA	NA	0.394763	1	non.significant	5	2	0	12	0.714286	0.285714	0	0.631579	0.857143	0.142857	4	6	0	9	0.4	0.6
12040_24	12040	NA	TGCAGCGCGCGTACCTCACAAGCGGCCGCGTCAAGACGTCATGACGCGGCCGCCTGTGAGGTATGCATG	69	NA	NA	NA	NA	3	120.225	NA	120.225	NA	NA	NA	NA	NA	NA	NA	NA	NA	NA	NA	NA	NA	NA	NA	NA	NA	NA	0.394763	1	non.significant	5	2	0	12	0.714286	0.285714	0	0.631579	0.857143	0.142857	4	6	0	9	0.4	0.6
12040_47	12040	NA	TGCAGCGCGCGTACCTCACAAGCGGCCGCGTCAAGACGTCATGACGCGGCCGCCTGTGAGGTATGCATG	69	NA	NA	NA	NA	3	120.225	NA	120.225	NA	NA	NA	NA	NA	NA	NA	NA	NA	NA	NA	NA	NA	NA	NA	NA	NA	NA	0.0322965	1	non.significant	3	4	0	12	0.428571	0.571429	0	0.631579	0.714286	0.285714	8	1	0	10	0.888889	0.111111
12040_52	12040	3487	TGCAGCGCGCGTACCTCACAAGCGGCCGCGTCAAGACGTCATGACGCGGCCGCCTGTGAGGTATGCATG	69	3	NA	120.225	120.225	3	120.225	NA	120.225	ABxAA	CORR	0	1	125	109	1	0.00049975	0.128436	0.00049975	0.00049975	0.00049975	0.00049975	0.00049975	NA	NA	NA	NA	NA	NA	not.assessed	NA	NA	NA	NA	NA	NA	NA	NA	NA	NA	NA	NA	NA	NA	NA	NA
12041_16	12041	3488	TGCAGGCAGGGAGACTCCCTATCCTGCTACGCATCGTCTCCGAAATCTCAGACAGTCACACCTCTGGTT	69	3	NA	118.911	118.911	3	118.911	58.773	98.865	ABxAA	CORR	0	1	143	132	0	0.00049975	0.0404798	0.00049975	0.00049975	0.00049975	0.00049975	0.00049975	NA	NA	NA	NA	NA	NA	not.assessed	NA	NA	NA	NA	NA	NA	NA	NA	NA	NA	NA	NA	NA	NA	NA	NA
12041_39	12041	3489	TGCAGGCAGGGAGACTCCCTATCCTGCTACGCATCGTCTCCGAAATCTCAGACAGTCACACCTCTGGTT	69	3	58.773	NA	58.773	3	118.911	58.773	98.865	ABxAA	CORR	1	0	144	132	0	0.00049975	0.0414793	0.00049975	0.00049975	0.00049975	0.00049975	0.00049975	NA	NA	NA	NA	NA	NA	not.assessed	NA	NA	NA	NA	NA	NA	NA	NA	NA	NA	NA	NA	NA	NA	NA	NA
12041_59	12041	3490	TGCAGGCAGGGAGACTCCCTATCCTGCTACGCATCGTCTCCGAAATCTCAGACAGTCACACCTCTGGTT	69	3	NA	118.911	118.911	3	118.911	58.773	98.865	ABxAA	CORR	0	1	141	133	0	0.00049975	0.0574713	0.00049975	0.00049975	0.00049975	0.00049975	0.00049975	NA	NA	NA	NA	NA	NA	not.assessed	NA	NA	NA	NA	NA	NA	NA	NA	NA	NA	NA	NA	NA	NA	NA	NA
12042_26	12042	1676	TGCAGCTTCCGGCAACCTCTCCGGGTGCCCCAACCTTTGATACAGTAAGTTGATGTGATCCATCTGCATA	70	4	55.79	NA	55.79	4	NA	55.79	55.79	NULLS	CORR	1	0	131	1	117	0.00049975	0.00049975	0.00049975	0.00049975	0.00049975	0.00049975	0.133433	NA	NA	NA	NA	NA	NA	not.assessed	NA	NA	NA	NA	NA	NA	NA	NA	NA	NA	NA	NA	NA	NA	NA	NA
12046_45	12046	NA	TGCAGCCAGAGCTCAATCTCCACAATTTTTGTGGCCCAGCACCATTCTTGCTTGCTGTCTCTGCTGCAT	69	NA	NA	NA	NA	8	57.372	NA	57.372	NA	NA	NA	NA	NA	NA	NA	NA	NA	NA	NA	NA	NA	NA	NA	NA	NA	NA	0.693959	1	non.significant	12	7	0	0	0.631579	0.368421	0	0	0.815789	0.184211	12	7	0	0	0.631579	0.368421
12046_57	12046	3491	TGCAGCCAGAGCTCAATCTCCACAATTTTTGTGGCCCAGCACCATTCTTGCTTGCTGTCTCTGCTGCAT	69	8	NA	57.372	57.372	8	57.372	NA	57.372	ABxAA	ERR	0	1	153	149	0	0.00049975	0.045977	0.00049975	0.00049975	0.00049975	0.00049975	0.00049975	NA	NA	NA	NA	NA	NA	not.assessed	NA	NA	NA	NA	NA	NA	NA	NA	NA	NA	NA	NA	NA	NA	NA	NA
12048_8	12048	NA	TGCAGGGGTCTCCACCTGAGACCCTACTCCATCATGTCAGAAGGCCACTGGACTACTTGCTGCATGAGA	69	NA	NA	NA	NA	NA	NA	NA	NA	NA	NA	NA	NA	NA	NA	NA	NA	NA	NA	NA	NA	NA	NA	NA	NA	NA	NA	0.483871	1	non.significant	16	3	0	0	0.842105	0.157895	0	0	0.921053	0.0789474	18	1	0	0	0.947368	0.0526316
12052_46	12052	3492	TGCAGACTGCAGTTTGTTTATAAGTTCTGGTGGGCACTACTGTACGTAGAGCCTTAAAGATCTCCCTGGATCTTAA	76	9	NA	62.098	62.098	9	62.098	NA	62.098	ABxAA	CORR	0	1	115	78	0	0.00049975	0.00549725	0.00049975	0.00049975	0.00049975	0.00049975	0.00049975	NA	NA	NA	NA	NA	NA	not.assessed	NA	NA	NA	NA	NA	NA	NA	NA	NA	NA	NA	NA	NA	NA	NA	NA
120526_65	120526	NA	TGCAGATACTCTGTGGATTTTTCCGTATCGGAAAATCAACCATCTGAACAAACCCTAAGGCTAAGTCCA	69	NA	NA	NA	NA	NA	NA	NA	NA	NA	NA	NA	NA	NA	NA	NA	NA	NA	NA	NA	NA	NA	NA	NA	NA	NA	NA	0.164267	1	non.significant	4	3	3	9	0.4	0.3	0.3	0.473684	0.55	0.45	8	3	0	8	0.727273	0.272727
12055_67	12055	395	TGCAGATTGTAAGCATGTTAAGGATTTCTAGAACCTATGTGTAGGGAAATCATGGATCAGATATCACCC	69	9	88.072	100.178	94.125	9	100.178	88.072	94.125	ABxAB	CORR	1	1	71	115	66	0.368316	0.00049975	0.00049975	0.00049975	0.00049975	0.00049975	0.00049975	NA	NA	NA	NA	NA	NA	not.assessed	NA	NA	NA	NA	NA	NA	NA	NA	NA	NA	NA	NA	NA	NA	NA	NA
12057_29	12057	NA	TGCAGCATTTTCTCCACACCTGCCTAAAACTTGTGCACAGTGTAATTAGAGGTAATGTGGGCGCATGAGA	70	NA	NA	NA	NA	NA	NA	NA	NA	NA	NA	NA	NA	NA	NA	NA	NA	NA	NA	NA	NA	NA	NA	NA	NA	NA	NA	0.625364	1	non.significant	16	2	1	0	0.842105	0.105263	0.0526316	0	0.894737	0.105263	14	4	1	0	0.736842	0.210526
120578_13	120578	NA	TGCAGATATCGTAGAGGAGGAAATTTTGTCAAACCTTCAAATATGTAGCTTATTAGACTTGGGGTGAGTT	70	NA	NA	NA	NA	NA	NA	NA	NA	NA	NA	NA	NA	NA	NA	NA	NA	NA	NA	NA	NA	NA	NA	NA	NA	NA	NA	NA	NA	not.assessed	11	0	2	6	0.846154	0	0.153846	0.315789	0.846154	0.153846	10	0	1	8	0.909091	0
120578_24	120578	NA	TGCAGATATCGTAGAGGAGGAAATTTTGTCAAACCTTCAAATATGTAGCTTATTAGACTTGGGGTGAGTT	70	NA	NA	NA	NA	NA	NA	NA	NA	NA	NA	NA	NA	NA	NA	NA	NA	NA	NA	NA	NA	NA	NA	NA	NA	NA	NA	NA	NA	not.assessed	11	0	2	6	0.846154	0	0.153846	0.315789	0.846154	0.153846	10	0	1	8	0.909091	0
120578_7	120578	NA	TGCAGATATCGTAGAGGAGGAAATTTTGTCAAACCTTCAAATATGTAGCTTATTAGACTTGGGGTGAGTT	70	NA	NA	NA	NA	NA	NA	NA	NA	NA	NA	NA	NA	NA	NA	NA	NA	NA	NA	NA	NA	NA	NA	NA	NA	NA	NA	NA	NA	not.assessed	11	0	2	6	0.846154	0	0.153846	0.315789	0.846154	0.153846	10	0	1	8	0.909091	0
12064_14	12064	NA	TGCAGAATACATTCGGATTGGACAATTAACACTTCTATTTTCTTACTTTGCAGCATTTTTTCCATGCAT	69	NA	NA	NA	NA	NA	NA	NA	NA	NA	NA	NA	NA	NA	NA	NA	NA	NA	NA	NA	NA	NA	NA	NA	NA	NA	NA	0.466667	1	non.significant	13	1	2	3	0.8125	0.0625	0.125	0.157895	0.84375	0.15625	16	0	3	0	0.842105	0
12064_19	12064	NA	TGCAGAATACATTCGGATTGGACAATTAACACTTCTATTTTCTTACTTTGCAGCATTTTTTCCATGCAT	69	NA	NA	NA	NA	NA	NA	NA	NA	NA	NA	NA	NA	NA	NA	NA	NA	NA	NA	NA	NA	NA	NA	NA	NA	NA	NA	1	1	non.significant	14	1	2	2	0.823529	0.0588235	0.117647	0.105263	0.852941	0.147059	15	0	3	1	0.833333	0
12065_17	12065	NA	TGCAGCATGTATGATTAACTTGAAGATCCAACTAATTGTCATGAACATTTTACTTGTAAAACATCTGTA	69	NA	NA	NA	NA	NA	NA	NA	NA	NA	NA	NA	NA	NA	NA	NA	NA	NA	NA	NA	NA	NA	NA	NA	NA	NA	NA	0.217391	1	non.significant	15	0	0	4	1	0	0	0.210526	1	0	10	4	0	5	0.714286	0.285714
12065_18	12065	NA	TGCAGCATGTATGATTAACTTGAAGATCCAACTAATTGTCATGAACATTTTACTTGTAAAACATCTGTA	69	NA	NA	NA	NA	NA	NA	NA	NA	NA	NA	NA	NA	NA	NA	NA	NA	NA	NA	NA	NA	NA	NA	NA	NA	NA	NA	0.01373	1	non.significant	0	15	0	4	0	1	0	0.210526	0.5	0.5	7	7	0	5	0.5	0.5
12065_32	12065	NA	TGCAGCATGTATGATTAACTTGAAGATCCAACTAATTGTCATGAACATTTTACTTGTAAAACATCTGTA	69	NA	NA	NA	NA	NA	NA	NA	NA	NA	NA	NA	NA	NA	NA	NA	NA	NA	NA	NA	NA	NA	NA	NA	NA	NA	NA	0.854759	1	non.significant	6	8	0	5	0.428571	0.571429	0	0.263158	0.714286	0.285714	7	7	0	5	0.5	0.5
12065_33	12065	NA	TGCAGCATGTATGATTAACTTGAAGATCCAACTAATTGTCATGAACATTTTACTTGTAAAACATCTGTA	69	NA	NA	NA	NA	NA	NA	NA	NA	NA	NA	NA	NA	NA	NA	NA	NA	NA	NA	NA	NA	NA	NA	NA	NA	NA	NA	0.217391	1	non.significant	0	15	0	4	0	1	0	0.210526	0.5	0.5	2	11	0	6	0.153846	0.846154
12065_59	12065	NA	TGCAGCATGTATGATTAACTTGAAGATCCAACTAATTGTCATGAACATTTTACTTGTAAAACATCTGTA	69	NA	NA	NA	NA	NA	NA	NA	NA	NA	NA	NA	NA	NA	NA	NA	NA	NA	NA	NA	NA	NA	NA	NA	NA	NA	NA	0.217391	1	non.significant	0	15	0	4	0	1	0	0.210526	0.5	0.5	2	11	0	6	0.153846	0.846154
12070_39	12070	396	TGCAGTGCCAGGAGACGACACTGCGCAGGTCTGCATTCCGCTGGGAGGAGCTGACACGCCAGCTTCTCC	69	7	42.176	23.869	33.0225	7	23.869	42.176	28.4458	ABxAB	CORR	1	1	63	114	56	0.781109	0.00049975	0.00049975	0.00049975	0.00049975	0.00049975	0.00049975	NA	NA	NA	NA	NA	NA	not.assessed	NA	NA	NA	NA	NA	NA	NA	NA	NA	NA	NA	NA	NA	NA	NA	NA
12070_54	12070	3493	TGCAGTGCCAGGAGACGACACTGCGCAGGTCTGCATTCCGCTGGGAGGAGCTGACACGCCAGCTTCTCC	69	7	NA	23.869	23.869	7	23.869	42.176	28.4458	ABxAA	CORR	0	1	111	124	0	0.00049975	0.067966	0.00049975	0.00049975	0.00049975	0.00049975	0.00049975	NA	NA	NA	NA	NA	NA	not.assessed	NA	NA	NA	NA	NA	NA	NA	NA	NA	NA	NA	NA	NA	NA	NA	NA
12070_57	12070	NA	TGCAGTGCCAGGAGACGACACTGCGCAGGTCTGCATTCCGCTGGGAGGAGCTGACACGCCAGCTTCTCC	69	NA	NA	NA	NA	7	23.869	42.176	28.4458	NA	NA	NA	NA	NA	NA	NA	NA	NA	NA	NA	NA	NA	NA	NA	NA	NA	NA	NA	NA	not.assessed	7	0	1	11	0.875	0	0.125	0.578947	0.875	0.125	8	0	0	11	1	0
12075_64	12075	397	TGCAGCAAAAAGGGGGCTGAGTGCAGCAACCCCGAGACACAAAACAAAGAGACAGCGCCACACGAACAAT	70	10	24.653	11.243	17.948	10	11.243	24.653	17.948	ABxAB	CORR	1	1	77	146	72	0.907046	0.00049975	0.00049975	0.00049975	0.00049975	0.00049975	0.00049975	NA	NA	NA	NA	0.44	1	non.significant	10	3	0	6	0.769231	0.230769	0	0.315789	0.884615	0.115385	15	2	0	2	0.882353	0.117647
12076_16	12076	NA	TGCAGCCACCGCAGAGACTGTTTGGACTAATGTGGCTTCATGCAGGTTAACCAATGGGCACAAGGACTT	69	NA	NA	NA	NA	NA	NA	NA	NA	NA	NA	NA	NA	NA	NA	NA	NA	NA	NA	NA	NA	NA	NA	NA	NA	NA	NA	0.705882	1	non.significant	1	9	1	8	0.0909091	0.818182	0.0909091	0.421053	0.5	0.5	1	10	0	8	0.0909091	0.909091
12076_20	12076	NA	TGCAGCCACCGCAGAGACTGTTTGGACTAATGTGGCTTCATGCAGGTTAACCAATGGGCACAAGGACTT	69	NA	NA	NA	NA	NA	NA	NA	NA	NA	NA	NA	NA	NA	NA	NA	NA	NA	NA	NA	NA	NA	NA	NA	NA	NA	NA	0.470588	1	non.significant	1	8	0	10	0.111111	0.888889	0	0.526316	0.555556	0.444444	0	10	0	9	0	1
12076_37	12076	NA	TGCAGCCACCGCAGAGACTGTTTGGACTAATGTGGCTTCATGCAGGTTAACCAATGGGCACAAGGACTT	69	NA	NA	NA	NA	NA	NA	NA	NA	NA	NA	NA	NA	NA	NA	NA	NA	NA	NA	NA	NA	NA	NA	NA	NA	NA	NA	0.705882	1	non.significant	1	9	1	8	0.0909091	0.818182	0.0909091	0.421053	0.5	0.5	1	10	0	8	0.0909091	0.909091
12076_60	12076	NA	TGCAGCCACCGCAGAGACTGTTTGGACTAATGTGGCTTCATGCAGGTTAACCAATGGGCACAAGGACTT	69	NA	NA	NA	NA	NA	NA	NA	NA	NA	NA	NA	NA	NA	NA	NA	NA	NA	NA	NA	NA	NA	NA	NA	NA	NA	NA	0.470588	1	non.significant	1	8	0	10	0.111111	0.888889	0	0.526316	0.555556	0.444444	0	10	0	9	0	1
12076_61	12076	NA	TGCAGCCACCGCAGAGACTGTTTGGACTAATGTGGCTTCATGCAGGTTAACCAATGGGCACAAGGACTT	69	NA	NA	NA	NA	NA	NA	NA	NA	NA	NA	NA	NA	NA	NA	NA	NA	NA	NA	NA	NA	NA	NA	NA	NA	NA	NA	0.705882	1	non.significant	1	9	1	8	0.0909091	0.818182	0.0909091	0.421053	0.5	0.5	1	10	0	8	0.0909091	0.909091
12079_62	12079	NA	TGCAGCCGAACTGGAAACATTAGAGAGGGTGGGCAGGAAGGAAGAAACGGTTAGACAAGCGAGCGAGCGC	70	NA	NA	NA	NA	NA	NA	NA	NA	NA	NA	NA	NA	NA	NA	NA	NA	NA	NA	NA	NA	NA	NA	NA	NA	NA	NA	NA	NA	not.assessed	17	2	0	0	0.894737	0.105263	0	0	0.947368	0.0526316	14	2	0	3	0.875	0.125
1208_26	1208	NA	TGCAGAAGAAAAAAAAAACAATGGAGGTCTATAGAGAGAAAAACACCACAAACTACCTGAAAAAAACTCCA	71	NA	NA	NA	NA	NA	NA	NA	NA	NA	NA	NA	NA	NA	NA	NA	NA	NA	NA	NA	NA	NA	NA	NA	NA	NA	NA	0.77983	1	non.significant	10	4	0	5	0.714286	0.285714	0	0.263158	0.857143	0.142857	9	4	0	6	0.692308	0.307692
1208_35	1208	NA	TGCAGAAGAAAAAAAAAACAATGGAGGTCTATAGAGAGAAAAACACCACAAACTACCTGAAAAAAACTCCA	71	NA	NA	NA	NA	NA	NA	NA	NA	NA	NA	NA	NA	NA	NA	NA	NA	NA	NA	NA	NA	NA	NA	NA	NA	NA	NA	0.970645	1	non.significant	9	4	3	3	0.5625	0.25	0.1875	0.157895	0.6875	0.3125	7	2	4	6	0.538462	0.153846
120842_30	120842	NA	TGCAGTCTCCCCCTCTGTCAAGCAGAGAAGATGTTGCAGCTTAAGAGGCAGCCTACTCATCACACCTGG	69	NA	NA	NA	NA	NA	NA	NA	NA	NA	NA	NA	NA	NA	NA	NA	NA	NA	NA	NA	NA	NA	NA	NA	NA	NA	NA	NA	NA	not.assessed	13	1	1	4	0.866667	0.0666667	0.0666667	0.210526	0.9	0.1	9	0	2	8	0.818182	0
120842_37	120842	NA	TGCAGTCTCCCCCTCTGTCAAGCAGAGAAGATGTTGCAGCTTAAGAGGCAGCCTACTCATCACACCTGG	69	NA	NA	NA	NA	NA	NA	NA	NA	NA	NA	NA	NA	NA	NA	NA	NA	NA	NA	NA	NA	NA	NA	NA	NA	NA	NA	NA	NA	not.assessed	13	1	1	4	0.866667	0.0666667	0.0666667	0.210526	0.9	0.1	9	0	2	8	0.818182	0
120842_45	120842	NA	TGCAGTCTCCCCCTCTGTCAAGCAGAGAAGATGTTGCAGCTTAAGAGGCAGCCTACTCATCACACCTGG	69	NA	NA	NA	NA	NA	NA	NA	NA	NA	NA	NA	NA	NA	NA	NA	NA	NA	NA	NA	NA	NA	NA	NA	NA	NA	NA	NA	NA	not.assessed	13	1	1	4	0.866667	0.0666667	0.0666667	0.210526	0.9	0.1	9	0	2	8	0.818182	0
120842_47	120842	NA	TGCAGTCTCCCCCTCTGTCAAGCAGAGAAGATGTTGCAGCTTAAGAGGCAGCCTACTCATCACACCTGG	69	NA	NA	NA	NA	NA	NA	NA	NA	NA	NA	NA	NA	NA	NA	NA	NA	NA	NA	NA	NA	NA	NA	NA	NA	NA	NA	NA	NA	not.assessed	13	1	1	4	0.866667	0.0666667	0.0666667	0.210526	0.9	0.1	9	0	2	8	0.818182	0
120842_63	120842	NA	TGCAGTCTCCCCCTCTGTCAAGCAGAGAAGATGTTGCAGCTTAAGAGGCAGCCTACTCATCACACCTGG	69	NA	NA	NA	NA	NA	NA	NA	NA	NA	NA	NA	NA	NA	NA	NA	NA	NA	NA	NA	NA	NA	NA	NA	NA	NA	NA	NA	NA	not.assessed	13	1	1	4	0.866667	0.0666667	0.0666667	0.210526	0.9	0.1	9	0	2	8	0.818182	0
12095_28	12095	NA	TGCAGTCACGCACCAAATATACCTAAAGGCAGAGCCTTACTTATGACTGAGAAAACCCCCATCACCATG	69	NA	NA	NA	NA	NA	NA	NA	NA	NA	NA	NA	NA	NA	NA	NA	NA	NA	NA	NA	NA	NA	NA	NA	NA	NA	NA	0.149978	1	non.significant	14	2	0	3	0.875	0.125	0	0.157895	0.9375	0.0625	13	4	0	2	0.764706	0.235294
1210_56	1210	2071	TGCAGATTTGTGCATTCCAAACTACAGTGCAATGGATGAATGAATTGGGTTTTCAAGACCCCATTTGGA	69	7	NA	8.305	8.305	7	8.305	NA	8.305	ABxAA	CORR	0	1	135	119	0	0.00049975	0.0384808	0.00049975	0.00049975	0.00049975	0.00049975	0.00049975	NA	NA	NA	NA	NA	NA	not.assessed	NA	NA	NA	NA	NA	NA	NA	NA	NA	NA	NA	NA	NA	NA	NA	NA
12114_18	12114	3494	TGCAGGATGATGGCTGGCCTGTATATGAGGGGGGTGAGGACTAATGGGGCCCATACACCTGCAATAGTA	69	12	19.01	NA	19.01	12	NA	19.01	19.01	ABxAA	CORR	1	0	104	99	1	0.00049975	0.282859	0.00049975	0.00049975	0.00049975	0.00049975	0.00049975	NA	NA	NA	NA	NA	NA	not.assessed	10	1	1	7	0.833333	0.0833333	0.0833333	0.368421	0.875	0.125	12	1	0	6	0.923077	0.0769231
1212_23	1212	NA	TGCAGTTGTGGATTTTGCCGCAGATCCTCGGAGTTTTTTGCTGACTTGTGATTTCCCTATTGAAGTCAAT	70	NA	NA	NA	NA	NA	NA	NA	NA	NA	NA	NA	NA	NA	NA	NA	NA	NA	NA	NA	NA	NA	NA	NA	NA	NA	NA	NA	NA	not.assessed	14	1	0	4	0.933333	0.0666667	0	0.210526	0.966667	0.0333333	9	0	1	9	0.9	0
121227_21	121227	8533	TGCAGCGCCGTGGAGGAGAGCACAAAAAAGGGCAAGGAAGAGGAAAGTGAAGACAAGTACAGTATTAGG	69	2	NA	65.384	65.384	2	65.384	NA	65.384	ABxAA	ERR	0	1	135	118	1	0.00049975	0.10095	0.00049975	0.00049975	0.00049975	0.00049975	0.00049975	NA	NA	NA	NA	NA	NA	not.assessed	NA	NA	NA	NA	NA	NA	NA	NA	NA	NA	NA	NA	NA	NA	NA	NA
12125_47	12125	NA	TGCAGCAGCCCCAACCCTTCCTGCACTGTTCCTCACCCTGGTATTGAATTTTCATTCCTTGAAAATAAA	69	NA	NA	NA	NA	NA	NA	NA	NA	NA	NA	NA	NA	NA	NA	NA	NA	NA	NA	NA	NA	NA	NA	NA	NA	NA	NA	NA	NA	not.assessed	10	1	1	7	0.833333	0.0833333	0.0833333	0.368421	0.875	0.125	12	1	0	6	0.923077	0.0769231
12131_25	12131	NA	TGCAGGAATACCCTATTACACAAAGTTGAGCTAGGTGTAATGCTGCACAAGATAGCTTTATATTGAGAT	69	NA	NA	NA	NA	NA	NA	NA	NA	NA	NA	NA	NA	NA	NA	NA	NA	NA	NA	NA	NA	NA	NA	NA	NA	NA	NA	NA	NA	not.assessed	12	0	1	6	0.923077	0	0.0769231	0.315789	0.923077	0.0769231	12	1	1	5	0.857143	0.0714286
12131_43	12131	NA	TGCAGGAATACCCTATTACACAAAGTTGAGCTAGGTGTAATGCTGCACAAGATAGCTTTATATTGAGAT	69	NA	NA	NA	NA	NA	NA	NA	NA	NA	NA	NA	NA	NA	NA	NA	NA	NA	NA	NA	NA	NA	NA	NA	NA	NA	NA	NA	NA	not.assessed	13	1	2	3	0.8125	0.0625	0.125	0.157895	0.84375	0.15625	13	1	1	4	0.866667	0.0666667
121317_15	121317	NA	TGCAGAGACGAGTCATGGCTGGAAGAAGTCGTCATGACCGTTTGGGGCGGATTGAGAAGAAAAGAGAAAG	70	NA	NA	NA	NA	12	59.42	50.892	55.156	NA	NA	NA	NA	NA	NA	NA	NA	NA	NA	NA	NA	NA	NA	NA	NA	NA	NA	0.937231	1	non.significant	10	1	0	8	0.909091	0.0909091	0	0.421053	0.954545	0.0454545	8	1	0	10	0.888889	0.111111
121317_30	121317	1623	TGCAGAGACGAGTCATGGCTGGAAGAAGTCGTCATGACCGTTTGGGGCGGATTGAGAAGAAAAGAGAAAG	70	12	50.892	59.42	55.156	12	59.42	50.892	55.156	ABxAB	ERR	1	1	59	105	34	0.0284858	0.00049975	0.00049975	0.00049975	0.00049975	0.00049975	0.00049975	NA	NA	NA	NA	NA	NA	not.assessed	NA	NA	NA	NA	NA	NA	NA	NA	NA	NA	NA	NA	NA	NA	NA	NA
121317_47	121317	NA	TGCAGAGACGAGTCATGGCTGGAAGAAGTCGTCATGACCGTTTGGGGCGGATTGAGAAGAAAAGAGAAAG	70	NA	NA	NA	NA	12	59.42	50.892	55.156	NA	NA	NA	NA	NA	NA	NA	NA	NA	NA	NA	NA	NA	NA	NA	NA	NA	NA	0.937231	1	non.significant	10	1	0	8	0.909091	0.0909091	0	0.421053	0.954545	0.0454545	8	1	0	10	0.888889	0.111111
12148_29	12148	3495	TGCAGTACCTTGTAGGCTTGGATAACCCATTCAATCCTTCTCAGATGATTGATCAAGAGGTATCAGGAGG	70	12	50.566	NA	50.566	12	NA	50.566	50.566	ABxAA	CORR	1	0	146	156	0	0.00049975	0.0409795	0.00049975	0.00049975	0.00049975	0.00049975	0.00049975	NA	NA	NA	NA	NA	NA	not.assessed	17	1	0	1	0.944444	0.0555556	0	0.0526316	0.972222	0.0277778	15	1	1	2	0.882353	0.0588235
12161_10	12161	NA	TGCAGTCCATATTACATTATTAAGGTACATACAGCTTTAAGAAAATGAATATCAGATATGAGACAATCAT	70	NA	NA	NA	NA	NA	NA	NA	NA	NA	NA	NA	NA	NA	NA	NA	NA	NA	NA	NA	NA	NA	NA	NA	NA	NA	NA	0.476191	1	non.significant	1	12	0	6	0.0769231	0.923077	0	0.315789	0.538462	0.461538	3	11	0	5	0.214286	0.785714
12163_24	12163	3496	TGCAGTGCTGCCTGTGACAAGTGAGAGTCCGGTGTTACTTAGTGTCGGTGGGTCGGGCGACTGTGTGTG	69	7	NA	58.023	58.023	7	58.023	NA	58.023	ABxAA	CORR	0	1	142	145	0	0.00049975	0.0424788	0.00049975	0.00049975	0.00049975	0.00049975	0.00049975	NA	NA	NA	NA	NA	NA	not.assessed	NA	NA	NA	NA	NA	NA	NA	NA	NA	NA	NA	NA	NA	NA	NA	NA
121678_18	121678	NA	TGCAGTGTTGATCCAGAAGAAGGCAAAAAACCCTATGAGGTAGAAGACAATTGTCCTCATCTAAGGGAA	69	NA	NA	NA	NA	NA	NA	NA	NA	NA	NA	NA	NA	NA	NA	NA	NA	NA	NA	NA	NA	NA	NA	NA	NA	NA	NA	0.90057	1	non.significant	12	4	0	3	0.75	0.25	0	0.157895	0.875	0.125	11	4	0	4	0.733333	0.266667
121678_47	121678	NA	TGCAGTGTTGATCCAGAAGAAGGCAAAAAACCCTATGAGGTAGAAGACAATTGTCCTCATCTAAGGGAA	69	NA	NA	NA	NA	NA	NA	NA	NA	NA	NA	NA	NA	NA	NA	NA	NA	NA	NA	NA	NA	NA	NA	NA	NA	NA	NA	0.910466	1	non.significant	12	3	0	4	0.8	0.2	0	0.210526	0.9	0.1	11	3	0	5	0.785714	0.214286
12168_60	12168	NA	TGCAGCTGTCACCACTTTAACCATGGAAACTACTGGCCTTAAGCTGTTGCAAAGCTAGAACTCCCAGCA	69	NA	NA	NA	NA	NA	NA	NA	NA	NA	NA	NA	NA	NA	NA	NA	NA	NA	NA	NA	NA	NA	NA	NA	NA	NA	NA	1	1	non.significant	16	2	1	0	0.842105	0.105263	0.0526316	0	0.894737	0.105263	15	2	2	0	0.789474	0.105263
12173_32	12173	3497	TGCAGAGAACAGAGAGGTGGCCACACGTGCTCGGCGCTTTCCATTCACTTCAAGCCAAACACACTTAAT	69	5	57.294	NA	57.294	5	NA	57.294	57.294	ABxAA	CORR	1	0	124	128	0	0.00049975	0.073963	0.00049975	0.00049975	0.00049975	0.00049975	0.00049975	NA	NA	NA	NA	NA	NA	not.assessed	NA	NA	NA	NA	NA	NA	NA	NA	NA	NA	NA	NA	NA	NA	NA	NA
12174_10	12174	3498	TGCAGAGCCTTTAAAGAGTGCACATTGTTACGGATTCACCTGCATTCCTGTGAATTACAGACATGGAGTAA	71	10	53.983	NA	53.983	10	53.619	53.983	53.801	ABxAA	CORR	1	0	149	144	0	0.00049975	0.0574713	0.00049975	0.00049975	0.00049975	0.00049975	0.00049975	NA	NA	NA	NA	NA	NA	not.assessed	NA	NA	NA	NA	NA	NA	NA	NA	NA	NA	NA	NA	NA	NA	NA	NA
12174_13	12174	3499	TGCAGAGCCTTTAAAGAGTGCACATTGTTACGGATTCACCTGCATTCCTGTGAATTACAGACATGGAGTAA	71	10	NA	53.619	53.619	10	53.619	53.983	53.801	ABxAA	CORR	0	1	164	130	0	0.00049975	0.00749625	0.00049975	0.00049975	0.00049975	0.00049975	0.00049975	NA	NA	NA	NA	NA	NA	not.assessed	NA	NA	NA	NA	NA	NA	NA	NA	NA	NA	NA	NA	NA	NA	NA	NA
12174_20	12174	NA	TGCAGAGCCTTTAAAGAGTGCACATTGTTACGGATTCACCTGCATTCCTGTGAATTACAGACATGGAGTAA	71	NA	NA	NA	NA	10	53.619	53.983	53.801	NA	NA	NA	NA	NA	NA	NA	NA	NA	NA	NA	NA	NA	NA	NA	NA	NA	NA	0.471396	1	non.significant	6	9	4	0	0.315789	0.473684	0.210526	0	0.552632	0.447368	7	4	5	3	0.4375	0.25
12178_15	12178	NA	TGCAGAGAGTTAATGAGGATAGACCAGGTGACTGCTGACCAGAGGACCATGTATTAAGGGGAGCATGAG	69	NA	NA	NA	NA	NA	NA	NA	NA	NA	NA	NA	NA	NA	NA	NA	NA	NA	NA	NA	NA	NA	NA	NA	NA	NA	NA	1	1	non.significant	10	8	1	0	0.526316	0.421053	0.0526316	0	0.736842	0.263158	10	8	1	0	0.526316	0.421053
12189_20	12189	3500	TGCAGTTAGGCAGCTGTTCTTCCTACATATTTCCTGATCATTGTTATCCATACATACGGCCGGTTATAC	69	10	38.763	NA	38.763	10	20.81	38.763	29.7865	ABxAA	CORR	1	0	112	97	4	0.00049975	0.590705	0.00049975	0.00049975	0.00049975	0.00049975	0.00049975	NA	NA	NA	NA	NA	NA	not.assessed	NA	NA	NA	NA	NA	NA	NA	NA	NA	NA	NA	NA	NA	NA	NA	NA
12189_42	12189	3501	TGCAGTTAGGCAGCTGTTCTTCCTACATATTTCCTGATCATTGTTATCCATACATACGGCCGGTTATAC	69	10	NA	20.81	20.81	10	20.81	38.763	29.7865	ABxAA	CORR	0	1	103	107	0	0.00049975	0.0969515	0.00049975	0.00049975	0.00049975	0.00049975	0.00049975	NA	NA	NA	NA	NA	NA	not.assessed	NA	NA	NA	NA	NA	NA	NA	NA	NA	NA	NA	NA	NA	NA	NA	NA
12191_11	12191	NA	TGCAGAATTTGCAACACAAACATCTTAGGCTCCTTTCTTATACAGCACCTCCCTACCTTTTCCACACCT	69	NA	NA	NA	NA	NA	NA	NA	NA	NA	NA	NA	NA	NA	NA	NA	NA	NA	NA	NA	NA	NA	NA	NA	NA	NA	NA	0.762609	1	non.significant	14	2	0	3	0.875	0.125	0	0.157895	0.9375	0.0625	11	1	1	6	0.846154	0.0769231
12191_36	12191	NA	TGCAGAATTTGCAACACAAACATCTTAGGCTCCTTTCTTATACAGCACCTCCCTACCTTTTCCACACCT	69	NA	NA	NA	NA	NA	NA	NA	NA	NA	NA	NA	NA	NA	NA	NA	NA	NA	NA	NA	NA	NA	NA	NA	NA	NA	NA	0.77795	1	non.significant	13	2	0	4	0.866667	0.133333	0	0.210526	0.933333	0.0666667	11	1	1	6	0.846154	0.0769231
12191_6	12191	NA	TGCAGAATTTGCAACACAAACATCTTAGGCTCCTTTCTTATACAGCACCTCCCTACCTTTTCCACACCT	69	NA	NA	NA	NA	NA	NA	NA	NA	NA	NA	NA	NA	NA	NA	NA	NA	NA	NA	NA	NA	NA	NA	NA	NA	NA	NA	0.757764	1	non.significant	13	2	0	4	0.866667	0.133333	0	0.210526	0.933333	0.0666667	10	1	1	7	0.833333	0.0833333
12193_36	12193	NA	TGCAGGGTTCCATCATGTAGGAGTGTTACTACTATTATTTGCTTCCTTGATGTTAGTTTAGCCCTGACC	69	NA	NA	NA	NA	NA	NA	NA	NA	NA	NA	NA	NA	NA	NA	NA	NA	NA	NA	NA	NA	NA	NA	NA	NA	NA	NA	0.760019	1	non.significant	7	3	4	5	0.5	0.214286	0.285714	0.263158	0.607143	0.392857	5	2	1	11	0.625	0.25
12193_61	12193	NA	TGCAGGGTTCCATCATGTAGGAGTGTTACTACTATTATTTGCTTCCTTGATGTTAGTTTAGCCCTGACC	69	NA	NA	NA	NA	NA	NA	NA	NA	NA	NA	NA	NA	NA	NA	NA	NA	NA	NA	NA	NA	NA	NA	NA	NA	NA	NA	0.760019	1	non.significant	7	3	4	5	0.5	0.214286	0.285714	0.263158	0.607143	0.392857	5	2	1	11	0.625	0.25
12193_68	12193	NA	TGCAGGGTTCCATCATGTAGGAGTGTTACTACTATTATTTGCTTCCTTGATGTTAGTTTAGCCCTGACC	69	NA	NA	NA	NA	NA	NA	NA	NA	NA	NA	NA	NA	NA	NA	NA	NA	NA	NA	NA	NA	NA	NA	NA	NA	NA	NA	0.760019	1	non.significant	7	3	4	5	0.5	0.214286	0.285714	0.263158	0.607143	0.392857	5	2	1	11	0.625	0.25
12199_40	12199	NA	TGCAGACCCGTATTAATTAGAATTTAGGCAGTACCATCCGGTGGGAATAGTATTGGTAGCCTGCATGAG	69	NA	NA	NA	NA	NA	NA	NA	NA	NA	NA	NA	NA	NA	NA	NA	NA	NA	NA	NA	NA	NA	NA	NA	NA	NA	NA	0.930675	1	non.significant	7	11	1	0	0.368421	0.578947	0.0526316	0	0.657895	0.342105	5	12	2	0	0.263158	0.631579
12202_16	12202	3502	TGCAGATGGGCAACATGAACAAAAATGTTCTTTTTGCAGAGCAGCAGCTTTCTCCTTGCAATCCTGCGA	69	1	NA	133.077	133.077	1	133.077	56.433	113.916	ABxAA	ERR	0	1	147	157	0	0.00049975	0.03998	0.00049975	0.00049975	0.00049975	0.00049975	0.00049975	NA	NA	NA	NA	NA	NA	not.assessed	16	1	1	1	0.888889	0.0555556	0.0555556	0.0526316	0.916667	0.0833333	17	0	2	0	0.894737	0
12202_60	12202	398	TGCAGATGGGCAACATGAACAAAAATGTTCTTTTTGCAGAGCAGCAGCTTTCTCCTTGCAATCCTGCGA	69	1	56.433	133.077	94.755	1	133.077	56.433	113.916	ABxAB	ERR	1	1	79	162	64	0.262869	0.00049975	0.00049975	0.00049975	0.00049975	0.00049975	0.00049975	NA	NA	NA	NA	NA	NA	not.assessed	NA	NA	NA	NA	NA	NA	NA	NA	NA	NA	NA	NA	NA	NA	NA	NA
12203_13	12203	NA	TGCAGCCACAAACCTCCAAATAACTCTGATTTCATCCAGAGGAAGACAGATAATTTTTTCTGTGGAATT	69	NA	NA	NA	NA	NA	NA	NA	NA	NA	NA	NA	NA	NA	NA	NA	NA	NA	NA	NA	NA	NA	NA	NA	NA	NA	NA	0.428571	1	non.significant	9	1	0	9	0.9	0.1	0	0.473684	0.95	0.05	13	0	1	5	0.928571	0
12204_58	12204	3503	TGCAGTGCTCTTAAGCCATCTTCCTGAAAGTGGGAATAAGGCCCCATACACATGGCACAGCCTGTACGT	69	13	NA	49.302	49.302	13	49.302	NA	49.302	ABxAA	CORR	0	1	130	124	0	0.00049975	0.0664668	0.00049975	0.00049975	0.00049975	0.00049975	0.00049975	NA	NA	NA	NA	NA	NA	not.assessed	NA	NA	NA	NA	NA	NA	NA	NA	NA	NA	NA	NA	NA	NA	NA	NA
12204_67	12204	3504	TGCAGTGCTCTTAAGCCATCTTCCTGAAAGTGGGAATAAGGCCCCATACACATGGCACAGCCTGTACGT	69	13	NA	49.302	49.302	13	49.302	NA	49.302	ABxAA	CORR	0	1	130	125	0	0.00049975	0.065967	0.00049975	0.00049975	0.00049975	0.00049975	0.00049975	NA	NA	NA	NA	NA	NA	not.assessed	NA	NA	NA	NA	NA	NA	NA	NA	NA	NA	NA	NA	NA	NA	NA	NA
12206_25	12206	3505	TGCAGTTACACCACCAATAAACACCAATTACCTAGTTCGATTGGCAGCCATACATACCCATGCCATAAC	69	2	NA	135.266	135.266	2	135.266	NA	135.266	ABxAA	CORR	0	1	161	135	0	0.00049975	0.0144928	0.00049975	0.00049975	0.00049975	0.00049975	0.00049975	NA	NA	NA	NA	NA	NA	not.assessed	NA	NA	NA	NA	NA	NA	NA	NA	NA	NA	NA	NA	NA	NA	NA	NA
122108_33	122108	8534	TGCAGTCAGCCCTGGAAACCAAGAAAGGACCCCAAGGCTGATTGGTGAGTTAGCCCCTCTTAACACAAA	69	13	40.624	NA	40.624	13	NA	40.624	40.624	ABxAA	CORR	1	0	126	104	1	0.00049975	0.0754623	0.00049975	0.00049975	0.00049975	0.00049975	0.00049975	NA	NA	NA	NA	NA	NA	not.assessed	NA	NA	NA	NA	NA	NA	NA	NA	NA	NA	NA	NA	NA	NA	NA	NA
12213_43	12213	3506	TGCAGTGTACACAATTCTGATGAGCGTCAGCCTTTATAATGGCGCCCTGCTTTTAAACGAGGCTTATGG	69	9	NA	86.633	86.633	9	86.633	NA	86.633	ABxAA	CORR	0	1	140	161	0	0.00049975	0.0249875	0.00049975	0.00049975	0.00049975	0.00049975	0.00049975	NA	NA	NA	NA	0.48	1	non.significant	13	2	0	4	0.866667	0.133333	0	0.210526	0.933333	0.0666667	14	1	1	3	0.875	0.0625
12217_38	12217	NA	TGCAGAGATAAAACGCTTCAGCCAGACACTGCCTGAAGCGGAGCATAAAGAAGCTGCCCAAGAAGAGTCA	70	NA	NA	NA	NA	NA	NA	NA	NA	NA	NA	NA	NA	NA	NA	NA	NA	NA	NA	NA	NA	NA	NA	NA	NA	NA	NA	0.0779221	1	non.significant	9	4	0	6	0.692308	0.307692	0	0.315789	0.846154	0.153846	13	0	0	6	1	0
1223_21	1223	NA	TGCAGCTGTCACCAAATAAGGAGAAAATAAAAACCCCTATTCAAAATTTATGCTTAAGACTGGGTTCAC	69	NA	NA	NA	NA	NA	NA	NA	NA	NA	NA	NA	NA	NA	NA	NA	NA	NA	NA	NA	NA	NA	NA	NA	NA	NA	NA	1	1	non.significant	6	0	5	8	0.545455	0	0.454545	0.421053	0.545455	0.454545	3	1	1	14	0.6	0.2
1223_61	1223	NA	TGCAGCTGTCACCAAATAAGGAGAAAATAAAAACCCCTATTCAAAATTTATGCTTAAGACTGGGTTCAC	69	NA	NA	NA	NA	NA	NA	NA	NA	NA	NA	NA	NA	NA	NA	NA	NA	NA	NA	NA	NA	NA	NA	NA	NA	NA	NA	1	1	non.significant	6	0	5	8	0.545455	0	0.454545	0.421053	0.545455	0.454545	3	1	1	14	0.6	0.2
1223_64	1223	NA	TGCAGCTGTCACCAAATAAGGAGAAAATAAAAACCCCTATTCAAAATTTATGCTTAAGACTGGGTTCAC	69	NA	NA	NA	NA	NA	NA	NA	NA	NA	NA	NA	NA	NA	NA	NA	NA	NA	NA	NA	NA	NA	NA	NA	NA	NA	NA	1	1	non.significant	7	2	2	8	0.636364	0.181818	0.181818	0.421053	0.727273	0.272727	3	1	1	14	0.6	0.2
12235_26	12235	399	TGCAGTGAAATGTGTGGACTCTCCATACCGGGTTTCATAAACCCATGATGATCAGCTAAGTGATTGGTT	69	2	50.183	131.33	90.7565	2	131.33	50.183	90.7565	ABxAB	CORR	1	1	72	128	60	0.556722	0.00049975	0.00049975	0.00049975	0.00049975	0.00049975	0.00049975	NA	NA	NA	NA	0.448032	1	non.significant	10	1	1	7	0.833333	0.0833333	0.0833333	0.368421	0.875	0.125	8	5	2	4	0.533333	0.333333
12235_30	12235	400	TGCAGTGAAATGTGTGGACTCTCCATACCGGGTTTCATAAACCCATGATGATCAGCTAAGTGATTGGTT	69	2	50.183	131.33	90.7565	2	131.33	50.183	90.7565	ABxAB	CORR	1	1	72	128	60	0.572214	0.00049975	0.00049975	0.00049975	0.00049975	0.00049975	0.00049975	NA	NA	NA	NA	0.448032	1	non.significant	10	1	1	7	0.833333	0.0833333	0.0833333	0.368421	0.875	0.125	8	5	2	4	0.533333	0.333333
122375_13	122375	NA	TGCAGATTGACATTCTTTTTGTCAGCATATCGCCATAAGAGACATTTTGCCAGGGATCCGCTTGTAATG	69	NA	NA	NA	NA	NA	NA	NA	NA	NA	NA	NA	NA	NA	NA	NA	NA	NA	NA	NA	NA	NA	NA	NA	NA	NA	NA	NA	NA	not.assessed	13	0	2	4	0.866667	0	0.133333	0.210526	0.866667	0.133333	14	0	1	4	0.933333	0
122375_59	122375	NA	TGCAGATTGACATTCTTTTTGTCAGCATATCGCCATAAGAGACATTTTGCCAGGGATCCGCTTGTAATG	69	NA	NA	NA	NA	NA	NA	NA	NA	NA	NA	NA	NA	NA	NA	NA	NA	NA	NA	NA	NA	NA	NA	NA	NA	NA	NA	NA	NA	not.assessed	13	0	2	4	0.866667	0	0.133333	0.210526	0.866667	0.133333	14	0	1	4	0.933333	0
12239_35	12239	3507	TGCAGAGCAGTGAGAGGTCAGCCTGCGACAGTCTATATCTCTGTGGCTGGATTACGCGGAACTGGCTTG	69	4	NA	6.895	6.895	4	6.732	18.751	14.2915	ABxAA	ERR	0	1	147	151	0	0.00049975	0.045977	0.00049975	0.00049975	0.00049975	0.00049975	0.00049975	NA	NA	NA	NA	NA	NA	not.assessed	NA	NA	NA	NA	NA	NA	NA	NA	NA	NA	NA	NA	NA	NA	NA	NA
12239_40	12239	3508	TGCAGAGCAGTGAGAGGTCAGCCTGCGACAGTCTATATCTCTGTGGCTGGATTACGCGGAACTGGCTTG	69	4	18.86	NA	18.86	4	6.732	18.751	14.2915	ABxAA	ERR	1	0	153	143	2	0.00049975	0.21989	0.00049975	0.00049975	0.00049975	0.00049975	0.00049975	NA	NA	NA	NA	NA	NA	not.assessed	17	1	1	0	0.894737	0.0526316	0.0526316	0	0.921053	0.0789474	17	2	0	0	0.894737	0.105263
12239_57	12239	3509	TGCAGAGCAGTGAGAGGTCAGCCTGCGACAGTCTATATCTCTGTGGCTGGATTACGCGGAACTGGCTTG	69	4	18.86	NA	18.86	4	6.732	18.751	14.2915	ABxAA	ERR	1	0	154	143	3	0.00049975	0.373313	0.00049975	0.00049975	0.00049975	0.00049975	0.00049975	NA	NA	NA	NA	NA	NA	not.assessed	17	1	1	0	0.894737	0.0526316	0.0526316	0	0.921053	0.0789474	17	2	0	0	0.894737	0.105263
12239_65	12239	401	TGCAGAGCAGTGAGAGGTCAGCCTGCGACAGTCTATATCTCTGTGGCTGGATTACGCGGAACTGGCTTG	69	4	18.533	6.569	12.551	4	6.732	18.751	14.2915	ABxAB	ERR	1	1	78	147	72	0.883558	0.00049975	0.00049975	0.00049975	0.00049975	0.00049975	0.00049975	NA	NA	NA	NA	NA	NA	not.assessed	17	1	1	0	0.894737	0.0526316	0.0526316	0	0.921053	0.0789474	17	2	0	0	0.894737	0.105263
12243_51	12243	NA	TGCAGGCTGCATCTAACAAACTCAATTAAGGCTAGGTCTACATTTGCAATAGAGGTTCTGTTAGGAGCC	69	NA	NA	NA	NA	NA	NA	NA	NA	NA	NA	NA	NA	NA	NA	NA	NA	NA	NA	NA	NA	NA	NA	NA	NA	NA	NA	1	1	non.significant	11	0	2	6	0.846154	0	0.153846	0.315789	0.846154	0.153846	11	1	2	5	0.785714	0.0714286
12243_59	12243	NA	TGCAGGCTGCATCTAACAAACTCAATTAAGGCTAGGTCTACATTTGCAATAGAGGTTCTGTTAGGAGCC	69	NA	NA	NA	NA	NA	NA	NA	NA	NA	NA	NA	NA	NA	NA	NA	NA	NA	NA	NA	NA	NA	NA	NA	NA	NA	NA	1	1	non.significant	11	0	2	6	0.846154	0	0.153846	0.315789	0.846154	0.153846	11	1	2	5	0.785714	0.0714286
122465_21	122465	NA	TGCAGCACATGTGATTGACTGGAAGATAGAGCCGATTATCGTGAACATTTTACTTGAAAAACATCTGTA	69	NA	NA	NA	NA	NA	NA	NA	NA	NA	NA	NA	NA	NA	NA	NA	NA	NA	NA	NA	NA	NA	NA	NA	NA	NA	NA	NA	NA	not.assessed	0	15	0	4	0	1	0	0.210526	0.5	0.5	0	15	0	4	0	1
122465_57	122465	NA	TGCAGCACATGTGATTGACTGGAAGATAGAGCCGATTATCGTGAACATTTTACTTGAAAAACATCTGTA	69	NA	NA	NA	NA	NA	NA	NA	NA	NA	NA	NA	NA	NA	NA	NA	NA	NA	NA	NA	NA	NA	NA	NA	NA	NA	NA	NA	NA	not.assessed	0	15	0	4	0	1	0	0.210526	0.5	0.5	0	15	0	4	0	1
122465_8	122465	NA	TGCAGCACATGTGATTGACTGGAAGATAGAGCCGATTATCGTGAACATTTTACTTGAAAAACATCTGTA	69	NA	NA	NA	NA	NA	NA	NA	NA	NA	NA	NA	NA	NA	NA	NA	NA	NA	NA	NA	NA	NA	NA	NA	NA	NA	NA	NA	NA	not.assessed	0	15	0	4	0	1	0	0.210526	0.5	0.5	0	15	0	4	0	1
122479_19	122479	1782	TGCAGTCCAATGAATTTGTGAACTACGGCCCTCCCTGCCGTCCAGCCGCTTATTGACAGCTTTCTCCCT	69	10	NA	60.523	60.523	10	60.6865	NA	60.6865	NULLS	CORR	0	1	135	7	127	0.00049975	0.00049975	0.00049975	0.00049975	0.00049975	0.00049975	0.690655	NA	NA	NA	NA	1	1	non.significant	14	3	1	1	0.777778	0.166667	0.0555556	0.0526316	0.861111	0.138889	15	1	1	2	0.882353	0.0588235
122479_29	122479	1783	TGCAGTCCAATGAATTTGTGAACTACGGCCCTCCCTGCCGTCCAGCCGCTTATTGACAGCTTTCTCCCT	69	10	NA	60.85	60.85	10	60.6865	NA	60.6865	NULLS	CORR	0	1	138	6	128	0.00049975	0.00049975	0.00049975	0.00049975	0.00049975	0.00049975	0.831084	NA	NA	NA	NA	1	1	non.significant	14	4	0	1	0.777778	0.222222	0	0.0526316	0.888889	0.111111	15	2	0	2	0.882353	0.117647
12259_13	12259	NA	TGCAGAGGATTTCACCTTGTGACATGTATATGAGTATATTTTCCAACGCATGAGAAGTATAACCTTCAG	69	NA	NA	NA	NA	NA	NA	NA	NA	NA	NA	NA	NA	NA	NA	NA	NA	NA	NA	NA	NA	NA	NA	NA	NA	NA	NA	NA	NA	not.assessed	8	0	1	10	0.888889	0	0.111111	0.526316	0.888889	0.111111	13	1	0	5	0.928571	0.0714286
12262_26	12262	NA	TGCAGCTTTATGGCCATTTCAGTCAGATCACCATAATAAGGCAAAACTCCAGGGTAGCATAAGCTAGCA	69	NA	NA	NA	NA	NA	NA	NA	NA	NA	NA	NA	NA	NA	NA	NA	NA	NA	NA	NA	NA	NA	NA	NA	NA	NA	NA	0.102616	1	non.significant	5	11	2	1	0.277778	0.611111	0.111111	0.0526316	0.583333	0.416667	9	6	4	0	0.473684	0.315789
12264_29	12264	NA	TGCAGCATACGCCAATTTGTCCCTCACTATTATATATTGTGCAGCATCAGTGCTATATACAATATATCA	69	NA	NA	NA	NA	NA	NA	NA	NA	NA	NA	NA	NA	NA	NA	NA	NA	NA	NA	NA	NA	NA	NA	NA	NA	NA	NA	0.307692	1	non.significant	10	1	0	8	0.909091	0.0909091	0	0.421053	0.954545	0.0454545	4	1	1	13	0.666667	0.166667
12265_28	12265	NA	TGCAGTCGACCTTCCAGCTGTCGACCTCTCGAGTGTTGACCTTTTGAAAAGAAGAGGAGAGAAAAGTCA	69	NA	NA	NA	NA	12	92.201	NA	92.201	NA	NA	NA	NA	NA	NA	NA	NA	NA	NA	NA	NA	NA	NA	NA	NA	NA	NA	0.197492	1	non.significant	7	4	1	7	0.583333	0.333333	0.0833333	0.368421	0.75	0.25	11	1	2	5	0.785714	0.0714286
12265_29	12265	NA	TGCAGTCGACCTTCCAGCTGTCGACCTCTCGAGTGTTGACCTTTTGAAAAGAAGAGGAGAGAAAAGTCA	69	NA	NA	NA	NA	12	92.201	NA	92.201	NA	NA	NA	NA	NA	NA	NA	NA	NA	NA	NA	NA	NA	NA	NA	NA	NA	NA	0.197492	1	non.significant	7	4	1	7	0.583333	0.333333	0.0833333	0.368421	0.75	0.25	11	1	2	5	0.785714	0.0714286
12265_31	12265	NA	TGCAGTCGACCTTCCAGCTGTCGACCTCTCGAGTGTTGACCTTTTGAAAAGAAGAGGAGAGAAAAGTCA	69	NA	NA	NA	NA	12	92.201	NA	92.201	NA	NA	NA	NA	NA	NA	NA	NA	NA	NA	NA	NA	NA	NA	NA	NA	NA	NA	0.232446	1	non.significant	7	4	1	7	0.583333	0.333333	0.0833333	0.368421	0.75	0.25	10	1	2	6	0.769231	0.0769231
12265_63	12265	NA	TGCAGTCGACCTTCCAGCTGTCGACCTCTCGAGTGTTGACCTTTTGAAAAGAAGAGGAGAGAAAAGTCA	69	NA	NA	NA	NA	12	92.201	NA	92.201	NA	NA	NA	NA	NA	NA	NA	NA	NA	NA	NA	NA	NA	NA	NA	NA	NA	NA	0.0803671	1	non.significant	6	5	1	7	0.5	0.416667	0.0833333	0.368421	0.708333	0.291667	11	1	2	5	0.785714	0.0714286
12265_7	12265	3510	TGCAGTCGACCTTCCAGCTGTCGACCTCTCGAGTGTTGACCTTTTGAAAAGAAGAGGAGAGAAAAGTCA	69	12	NA	92.201	92.201	12	92.201	NA	92.201	ABxAA	CORR	0	1	141	151	0	0.00049975	0.0434783	0.00049975	0.00049975	0.00049975	0.00049975	0.00049975	NA	NA	NA	NA	NA	NA	not.assessed	NA	NA	NA	NA	NA	NA	NA	NA	NA	NA	NA	NA	NA	NA	NA	NA
12266_27	12266	NA	TGCAGCATCAATATGCATCCAGTTCACACACCAGGGATTCCTCTCCTGGAGAACTGAGAAAAGCAAGAC	69	NA	NA	NA	NA	NA	NA	NA	NA	NA	NA	NA	NA	NA	NA	NA	NA	NA	NA	NA	NA	NA	NA	NA	NA	NA	NA	0.910811	1	non.significant	14	4	1	0	0.736842	0.210526	0.0526316	0	0.842105	0.157895	13	5	1	0	0.684211	0.263158
12266_31	12266	NA	TGCAGCATCAATATGCATCCAGTTCACACACCAGGGATTCCTCTCCTGGAGAACTGAGAAAAGCAAGAC	69	NA	NA	NA	NA	NA	NA	NA	NA	NA	NA	NA	NA	NA	NA	NA	NA	NA	NA	NA	NA	NA	NA	NA	NA	NA	NA	0.910811	1	non.significant	14	4	1	0	0.736842	0.210526	0.0526316	0	0.842105	0.157895	13	5	1	0	0.684211	0.263158
12266_58	12266	NA	TGCAGCATCAATATGCATCCAGTTCACACACCAGGGATTCCTCTCCTGGAGAACTGAGAAAAGCAAGAC	69	NA	NA	NA	NA	NA	NA	NA	NA	NA	NA	NA	NA	NA	NA	NA	NA	NA	NA	NA	NA	NA	NA	NA	NA	NA	NA	0.639935	1	non.significant	11	6	2	0	0.578947	0.315789	0.105263	0	0.736842	0.263158	10	7	2	0	0.526316	0.368421
12266_68	12266	NA	TGCAGCATCAATATGCATCCAGTTCACACACCAGGGATTCCTCTCCTGGAGAACTGAGAAAAGCAAGAC	69	NA	NA	NA	NA	NA	NA	NA	NA	NA	NA	NA	NA	NA	NA	NA	NA	NA	NA	NA	NA	NA	NA	NA	NA	NA	NA	0.639935	1	non.significant	11	6	2	0	0.578947	0.315789	0.105263	0	0.736842	0.263158	10	7	2	0	0.526316	0.368421
12268_10	12268	402	TGCAGAGCCTCCGAGGACACAAGGACCACGTCTTCTTTTGTAAATAGTTTATCTATAGGAGCGGTCTGTC	70	4	88.664	159.174	123.919	4	159.174	88.664	123.919	ABxAB	CORR	1	1	53	99	59	0.550725	0.00049975	0.00049975	0.00049975	0.00049975	0.00049975	0.00049975	NA	NA	NA	NA	NA	NA	not.assessed	NA	NA	NA	NA	NA	NA	NA	NA	NA	NA	NA	NA	NA	NA	NA	NA
122685_35	122685	8535	TGCAGAAGTCAGTTAGCTCTTTACATTTAGGTCTTCTGTGGCTAAAGAAACACACTTCATCCATTGATC	69	7	NA	84.071	84.071	7	84.071	NA	84.071	ABxAA	CORR	0	1	103	119	0	0.00049975	0.047976	0.00049975	0.00049975	0.00049975	0.00049975	0.00049975	NA	NA	NA	NA	NA	NA	not.assessed	NA	NA	NA	NA	NA	NA	NA	NA	NA	NA	NA	NA	NA	NA	NA	NA
12280_47	12280	3511	TGCAGTATGAAAAATAAACGAATGGGTCCTTTACATCAGGTTTCTGGGATTTTTTTGACAGAAGCAAAA	69	2	49.202	NA	49.202	2	NA	49.202	49.202	ABxAA	CORR	1	0	148	127	0	0.00049975	0.0324838	0.00049975	0.00049975	0.00049975	0.00049975	0.00049975	NA	NA	NA	NA	NA	NA	not.assessed	NA	NA	NA	NA	NA	NA	NA	NA	NA	NA	NA	NA	NA	NA	NA	NA
12280_48	12280	3512	TGCAGTATGAAAAATAAACGAATGGGTCCTTTACATCAGGTTTCTGGGATTTTTTTGACAGAAGCAAAA	69	2	49.202	NA	49.202	2	NA	49.202	49.202	ABxAA	CORR	1	0	147	127	0	0.00049975	0.025987	0.00049975	0.00049975	0.00049975	0.00049975	0.00049975	NA	NA	NA	NA	NA	NA	not.assessed	NA	NA	NA	NA	NA	NA	NA	NA	NA	NA	NA	NA	NA	NA	NA	NA
12286_29	12286	NA	TGCAGCGTGGTGGCGTAGTATGAAGTTTGCTATTGAGCCACATCTCTATTATGTGCGTTATGCATGAGA	69	NA	NA	NA	NA	NA	NA	NA	NA	NA	NA	NA	NA	NA	NA	NA	NA	NA	NA	NA	NA	NA	NA	NA	NA	NA	NA	0.738914	1	non.significant	14	3	0	2	0.823529	0.176471	0	0.105263	0.911765	0.0882353	14	4	0	1	0.777778	0.222222
12297_32	12297	NA	TGCAGAGGTCAGTGTGGAGGGAGGAAGAGGAGGTGAGCAGTGACCATCACCTATTGACTTCTATGGGAG	69	NA	NA	NA	NA	NA	NA	NA	NA	NA	NA	NA	NA	NA	NA	NA	NA	NA	NA	NA	NA	NA	NA	NA	NA	NA	NA	0.929343	1	non.significant	4	1	1	13	0.666667	0.166667	0.166667	0.684211	0.75	0.25	7	1	2	9	0.7	0.1
12297_39	12297	NA	TGCAGAGGTCAGTGTGGAGGGAGGAAGAGGAGGTGAGCAGTGACCATCACCTATTGACTTCTATGGGAG	69	NA	NA	NA	NA	NA	NA	NA	NA	NA	NA	NA	NA	NA	NA	NA	NA	NA	NA	NA	NA	NA	NA	NA	NA	NA	NA	0.806206	1	non.significant	7	3	1	8	0.636364	0.272727	0.0909091	0.421053	0.772727	0.227273	7	3	2	7	0.583333	0.25
12297_42	12297	NA	TGCAGAGGTCAGTGTGGAGGGAGGAAGAGGAGGTGAGCAGTGACCATCACCTATTGACTTCTATGGGAG	69	NA	NA	NA	NA	NA	NA	NA	NA	NA	NA	NA	NA	NA	NA	NA	NA	NA	NA	NA	NA	NA	NA	NA	NA	NA	NA	0.864088	1	non.significant	7	3	1	8	0.636364	0.272727	0.0909091	0.421053	0.772727	0.227273	8	3	2	6	0.615385	0.230769
12297_43	12297	NA	TGCAGAGGTCAGTGTGGAGGGAGGAAGAGGAGGTGAGCAGTGACCATCACCTATTGACTTCTATGGGAG	69	NA	NA	NA	NA	NA	NA	NA	NA	NA	NA	NA	NA	NA	NA	NA	NA	NA	NA	NA	NA	NA	NA	NA	NA	NA	NA	0.864088	1	non.significant	7	3	1	8	0.636364	0.272727	0.0909091	0.421053	0.772727	0.227273	8	3	2	6	0.615385	0.230769
12297_58	12297	NA	TGCAGAGGTCAGTGTGGAGGGAGGAAGAGGAGGTGAGCAGTGACCATCACCTATTGACTTCTATGGGAG	69	NA	NA	NA	NA	NA	NA	NA	NA	NA	NA	NA	NA	NA	NA	NA	NA	NA	NA	NA	NA	NA	NA	NA	NA	NA	NA	1	1	non.significant	7	3	7	2	0.411765	0.176471	0.411765	0.105263	0.5	0.5	8	3	7	1	0.444444	0.166667
12297_64	12297	NA	TGCAGAGGTCAGTGTGGAGGGAGGAAGAGGAGGTGAGCAGTGACCATCACCTATTGACTTCTATGGGAG	69	NA	NA	NA	NA	NA	NA	NA	NA	NA	NA	NA	NA	NA	NA	NA	NA	NA	NA	NA	NA	NA	NA	NA	NA	NA	NA	1	1	non.significant	7	3	7	2	0.411765	0.176471	0.411765	0.105263	0.5	0.5	8	3	7	1	0.444444	0.166667
12298_37	12298	403	TGCAGATTATTAGAATCCAGATGTGTAACTTATTCGTCCAACATTTATTCATCCAAACCCCCCATACAC	69	6	62.043	136.254	99.1485	6	136.254	62.043	117.701	ABxAB	ERR	1	1	71	166	62	0.132934	0.00049975	0.00049975	0.00049975	0.00049975	0.00049975	0.00049975	NA	NA	NA	NA	NA	NA	not.assessed	NA	NA	NA	NA	NA	NA	NA	NA	NA	NA	NA	NA	NA	NA	NA	NA
12298_45	12298	3513	TGCAGATTATTAGAATCCAGATGTGTAACTTATTCGTCCAACATTTATTCATCCAAACCCCCCATACAC	69	6	NA	136.254	136.254	6	136.254	62.043	117.701	ABxAA	ERR	0	1	152	148	0	0.00049975	0.0474763	0.00049975	0.00049975	0.00049975	0.00049975	0.00049975	NA	NA	NA	NA	NA	NA	not.assessed	NA	NA	NA	NA	NA	NA	NA	NA	NA	NA	NA	NA	NA	NA	NA	NA
122982_30	122982	NA	TGCAGAATTTGGCTCCCCATTAAAGTCAATGAGGAAAATCCACAATAAATCCGCAACGATCCACAACATA	70	NA	NA	NA	NA	NA	NA	NA	NA	NA	NA	NA	NA	NA	NA	NA	NA	NA	NA	NA	NA	NA	NA	NA	NA	NA	NA	0.466667	1	non.significant	6	0	2	11	0.75	0	0.25	0.578947	0.75	0.25	9	0	0	10	1	0
1230_25	1230	NA	TGCAGCAGAGCTGTGTATGTCTGTATGTATGTATATATAGAGCAGAGCTGGATGTGTGTAATGGGCATGGA	71	NA	NA	NA	NA	NA	NA	NA	NA	NA	NA	NA	NA	NA	NA	NA	NA	NA	NA	NA	NA	NA	NA	NA	NA	NA	NA	1	1	non.significant	8	0	1	10	0.888889	0	0.111111	0.526316	0.888889	0.111111	10	0	3	6	0.769231	0
123053_29	123053	NA	TGCAGCTCTTCCTGAAAGCTATCTACCTCTGGCCCCTAGCAATCTGGGTGCACCTCCCCTCCATACAAA	69	NA	NA	NA	NA	NA	NA	NA	NA	NA	NA	NA	NA	NA	NA	NA	NA	NA	NA	NA	NA	NA	NA	NA	NA	NA	NA	NA	NA	not.assessed	4	0	1	14	0.8	0	0.2	0.736842	0.8	0.2	11	0	0	8	1	0
123053_38	123053	NA	TGCAGCTCTTCCTGAAAGCTATCTACCTCTGGCCCCTAGCAATCTGGGTGCACCTCCCCTCCATACAAA	69	NA	NA	NA	NA	NA	NA	NA	NA	NA	NA	NA	NA	NA	NA	NA	NA	NA	NA	NA	NA	NA	NA	NA	NA	NA	NA	NA	NA	not.assessed	4	0	1	14	0.8	0	0.2	0.736842	0.8	0.2	11	0	0	8	1	0
12310_35	12310	3514	TGCAGCTACATGGACAGTAGGAGGCTGTGGAAAGAAGCAGATATCTATGGGAGAGTGATGTGGGCATGAG	70	8	89.897	NA	89.897	8	NA	89.897	89.897	ABxAA	CORR	1	0	125	131	2	0.00049975	0.345327	0.00049975	0.00049975	0.00049975	0.00049975	0.00049975	NA	NA	NA	NA	NA	NA	not.assessed	NA	NA	NA	NA	NA	NA	NA	NA	NA	NA	NA	NA	NA	NA	NA	NA
12310_36	12310	3515	TGCAGCTACATGGACAGTAGGAGGCTGTGGAAAGAAGCAGATATCTATGGGAGAGTGATGTGGGCATGAG	70	8	89.897	NA	89.897	8	NA	89.897	89.897	ABxAA	CORR	1	0	124	132	2	0.00049975	0.335332	0.00049975	0.00049975	0.00049975	0.00049975	0.00049975	NA	NA	NA	NA	NA	NA	not.assessed	NA	NA	NA	NA	NA	NA	NA	NA	NA	NA	NA	NA	NA	NA	NA	NA
12312_45	12312	1677	TGCAGCGTCCGTCAGACCTCACATCAGACAGAAATACCTGTGCATGATGTGACATTGCAGGCTAGATAG	69	5	41.22	NA	41.22	5	NA	41.22	41.22	NULLS	CORR	1	0	143	2	141	0.00049975	0.00049975	0.00049975	0.00049975	0.00049975	0.00049975	0.292854	NA	NA	NA	NA	NA	NA	not.assessed	NA	NA	NA	NA	NA	NA	NA	NA	NA	NA	NA	NA	NA	NA	NA	NA
12312_53	12312	1678	TGCAGCGTCCGTCAGACCTCACATCAGACAGAAATACCTGTGCATGATGTGACATTGCAGGCTAGATAG	69	5	41.22	NA	41.22	5	NA	41.22	41.22	NULLS	CORR	1	0	144	2	142	0.00049975	0.00049975	0.00049975	0.00049975	0.00049975	0.00049975	0.283358	NA	NA	NA	NA	NA	NA	not.assessed	NA	NA	NA	NA	NA	NA	NA	NA	NA	NA	NA	NA	NA	NA	NA	NA
12314_59	12314	NA	TGCAGATTTACACCATGGATTCATCCCTTCAAATGTGTTGGGGTGAAACTCGCAGAACAGTCCGCATGA	69	NA	NA	NA	NA	NA	NA	NA	NA	NA	NA	NA	NA	NA	NA	NA	NA	NA	NA	NA	NA	NA	NA	NA	NA	NA	NA	0.879141	1	non.significant	13	1	1	4	0.866667	0.0666667	0.0666667	0.210526	0.9	0.1	16	1	1	1	0.888889	0.0555556
12315_62	12315	3516	TGCAGGATGTTAATACATTTCTGACAGCATAGGAATGATTCTGATTTGACACTATATAGAACTGTGCAT	69	4	54.483	NA	54.483	4	NA	54.483	54.483	ABxAA	CORR	1	0	164	140	0	0.00049975	0.0244878	0.00049975	0.00049975	0.00049975	0.00049975	0.00049975	NA	NA	NA	NA	NA	NA	not.assessed	18	1	0	0	0.947368	0.0526316	0	0	0.973684	0.0263158	17	1	1	0	0.894737	0.0526316
12321_11	12321	3517	TGCAGGGGCCAGATGCTACCTGGAAGTCAATAGGGAAGTATAAGACACAGTACATACAATGCTTTTTTC	69	9	54.322	NA	54.322	9	56.865	54.322	55.5935	ABxAA	CORR	1	0	139	125	1	0.00049975	0.121939	0.00049975	0.00049975	0.00049975	0.00049975	0.00049975	NA	NA	NA	NA	NA	NA	not.assessed	NA	NA	NA	NA	NA	NA	NA	NA	NA	NA	NA	NA	NA	NA	NA	NA
12321_62	12321	3518	TGCAGGGGCCAGATGCTACCTGGAAGTCAATAGGGAAGTATAAGACACAGTACATACAATGCTTTTTTC	69	9	NA	56.865	56.865	9	56.865	54.322	55.5935	ABxAA	CORR	0	1	133	129	0	0.00049975	0.0654673	0.00049975	0.00049975	0.00049975	0.00049975	0.00049975	NA	NA	NA	NA	NA	NA	not.assessed	NA	NA	NA	NA	NA	NA	NA	NA	NA	NA	NA	NA	NA	NA	NA	NA
12336_49	12336	NA	TGCAGATCTGCGGCTCATGAAATTGACTGGAAGATCCAGCCAATTAGCCCTAGCATTTTGCTGGCAAAA	69	NA	NA	NA	NA	NA	NA	NA	NA	NA	NA	NA	NA	NA	NA	NA	NA	NA	NA	NA	NA	NA	NA	NA	NA	NA	NA	0.259376	1	non.significant	6	7	3	3	0.375	0.4375	0.1875	0.157895	0.59375	0.40625	11	6	0	2	0.647059	0.352941
12337_13	12337	NA	TGCAGTGCTATCCTCTTGTATGACATGGAAACATATTCACTACTGACTACCTACCTCCCCTTCAGATTA	69	NA	NA	NA	NA	NA	NA	NA	NA	NA	NA	NA	NA	NA	NA	NA	NA	NA	NA	NA	NA	NA	NA	NA	NA	NA	NA	0.858223	1	non.significant	5	6	4	4	0.333333	0.4	0.266667	0.210526	0.533333	0.466667	6	6	6	1	0.333333	0.333333
1234_22	1234	NA	TGCAGCCTAATCAGCCTATTGGTTAATCAGGCCCTGCCCGTACGCATCTGAACCTCAGGATCGCAGGTG	69	NA	NA	NA	NA	NA	NA	NA	NA	NA	NA	NA	NA	NA	NA	NA	NA	NA	NA	NA	NA	NA	NA	NA	NA	NA	NA	NA	NA	not.assessed	7	1	1	10	0.777778	0.111111	0.111111	0.526316	0.833333	0.166667	12	0	0	7	1	0
1234_34	1234	NA	TGCAGCCTAATCAGCCTATTGGTTAATCAGGCCCTGCCCGTACGCATCTGAACCTCAGGATCGCAGGTG	69	NA	NA	NA	NA	NA	NA	NA	NA	NA	NA	NA	NA	NA	NA	NA	NA	NA	NA	NA	NA	NA	NA	NA	NA	NA	NA	NA	NA	not.assessed	7	1	1	10	0.777778	0.111111	0.111111	0.526316	0.833333	0.166667	12	0	0	7	1	0
12345_39	12345	NA	TGCAGCGGAGGTTCTGTTAGAAGCCTGTAACGCAAATCCTGTTAAAAATCCTGAACAAGATAGCGCAGC	69	NA	NA	NA	NA	NA	NA	NA	NA	NA	NA	NA	NA	NA	NA	NA	NA	NA	NA	NA	NA	NA	NA	NA	NA	NA	NA	0.433148	1	non.significant	12	7	0	0	0.631579	0.368421	0	0	0.815789	0.184211	15	3	1	0	0.789474	0.157895
12345_47	12345	NA	TGCAGCGGAGGTTCTGTTAGAAGCCTGTAACGCAAATCCTGTTAAAAATCCTGAACAAGATAGCGCAGC	69	NA	NA	NA	NA	NA	NA	NA	NA	NA	NA	NA	NA	NA	NA	NA	NA	NA	NA	NA	NA	NA	NA	NA	NA	NA	NA	0.704251	1	non.significant	7	11	1	0	0.368421	0.578947	0.0526316	0	0.657895	0.342105	5	12	2	0	0.263158	0.631579
123631_32	123631	8536	TGCAGGTAATTCGCCACCAAATCCGCAGAAACAGGGTTTTCTGCAAAATTACCACGGATCTTTACCTCC	69	7	52.01	NA	52.01	7	NA	52.01	52.01	ABxAA	CORR	1	0	109	80	1	0.00049975	0.0334833	0.00049975	0.00049975	0.00049975	0.00049975	0.00049975	NA	NA	NA	NA	NA	NA	not.assessed	NA	NA	NA	NA	NA	NA	NA	NA	NA	NA	NA	NA	NA	NA	NA	NA
12364_41	12364	NA	TGCAGTGAAAAACATCCAAAGCAGGATTAAGAAAATCTAGCGTATGACAAAGGATAAGAGAACACAGTG	69	NA	NA	NA	NA	NA	NA	NA	NA	NA	NA	NA	NA	NA	NA	NA	NA	NA	NA	NA	NA	NA	NA	NA	NA	NA	NA	NA	NA	not.assessed	7	1	0	11	0.875	0.125	0	0.578947	0.9375	0.0625	9	1	0	9	0.9	0.1
12369_18	12369	3519	TGCAGAATAGTCACACAACTGAAGATAGAGGAAGGAGACTCAGGGGTATCCAAAGTAGGGTACCAGCATA	70	5	96.273	NA	96.273	5	NA	96.273	96.273	ABxAA	CORR	1	0	161	113	3	0.00049975	0.0069965	0.00049975	0.00049975	0.00049975	0.00049975	0.00049975	NA	NA	NA	NA	NA	NA	not.assessed	NA	NA	NA	NA	NA	NA	NA	NA	NA	NA	NA	NA	NA	NA	NA	NA
12369_24	12369	3520	TGCAGAATAGTCACACAACTGAAGATAGAGGAAGGAGACTCAGGGGTATCCAAAGTAGGGTACCAGCATA	70	5	96.273	NA	96.273	5	NA	96.273	96.273	ABxAA	CORR	1	0	121	158	0	0.00049975	0.0069965	0.00049975	0.00049975	0.00049975	0.00049975	0.00049975	NA	NA	NA	NA	NA	NA	not.assessed	NA	NA	NA	NA	NA	NA	NA	NA	NA	NA	NA	NA	NA	NA	NA	NA
12370_62	12370	3521	TGCAGATCTTTTAGTCTTGTTATCCATGGAGAAAATGTCACATGAAATCACTATCCGGTAACTTTCCAACCGTTG	75	3	36.709	NA	36.709	3	NA	36.709	36.709	ABxAA	CORR	1	0	145	152	0	0.00049975	0.0444778	0.00049975	0.00049975	0.00049975	0.00049975	0.00049975	NA	NA	NA	NA	0.260151	1	non.significant	11	5	0	3	0.6875	0.3125	0	0.157895	0.84375	0.15625	15	2	1	1	0.833333	0.111111
12374_12	12374	NA	TGCAGCTTCAGAGGCATCTGGCTCACCCCACCAGGGGTCCACATACCTGGCGGAGAAGAGACTAAGCAT	69	NA	NA	NA	NA	NA	NA	NA	NA	NA	NA	NA	NA	NA	NA	NA	NA	NA	NA	NA	NA	NA	NA	NA	NA	NA	NA	NA	NA	not.assessed	17	1	1	0	0.894737	0.0526316	0.0526316	0	0.921053	0.0789474	16	1	1	1	0.888889	0.0555556
12374_16	12374	NA	TGCAGCTTCAGAGGCATCTGGCTCACCCCACCAGGGGTCCACATACCTGGCGGAGAAGAGACTAAGCAT	69	NA	NA	NA	NA	NA	NA	NA	NA	NA	NA	NA	NA	NA	NA	NA	NA	NA	NA	NA	NA	NA	NA	NA	NA	NA	NA	NA	NA	not.assessed	17	1	1	0	0.894737	0.0526316	0.0526316	0	0.921053	0.0789474	16	1	1	1	0.888889	0.0555556
12374_36	12374	NA	TGCAGCTTCAGAGGCATCTGGCTCACCCCACCAGGGGTCCACATACCTGGCGGAGAAGAGACTAAGCAT	69	NA	NA	NA	NA	NA	NA	NA	NA	NA	NA	NA	NA	NA	NA	NA	NA	NA	NA	NA	NA	NA	NA	NA	NA	NA	NA	NA	NA	not.assessed	17	2	0	0	0.894737	0.105263	0	0	0.947368	0.0526316	16	1	1	1	0.888889	0.0555556
12374_51	12374	NA	TGCAGCTTCAGAGGCATCTGGCTCACCCCACCAGGGGTCCACATACCTGGCGGAGAAGAGACTAAGCAT	69	NA	NA	NA	NA	NA	NA	NA	NA	NA	NA	NA	NA	NA	NA	NA	NA	NA	NA	NA	NA	NA	NA	NA	NA	NA	NA	NA	NA	not.assessed	17	1	1	0	0.894737	0.0526316	0.0526316	0	0.921053	0.0789474	16	1	1	1	0.888889	0.0555556
12375_54	12375	404	TGCAGGCGCAGTTACTGTGTTTTAATGCGCGATGAGCTACAAACAGCTGGGACATTGTTAATTTTCTGA	69	3	57.465	78.446	67.9555	3	78.446	57.465	67.9555	ABxAB	CORR	1	1	81	157	63	0.269865	0.00049975	0.00049975	0.00049975	0.00049975	0.00049975	0.00049975	NA	NA	NA	NA	NA	NA	not.assessed	16	2	1	0	0.842105	0.105263	0.0526316	0	0.894737	0.105263	16	0	2	1	0.888889	0
12375_55	12375	405	TGCAGGCGCAGTTACTGTGTTTTAATGCGCGATGAGCTACAAACAGCTGGGACATTGTTAATTTTCTGA	69	3	57.465	78.446	67.9555	3	78.446	57.465	67.9555	ABxAB	CORR	1	1	81	156	62	0.222389	0.00049975	0.00049975	0.00049975	0.00049975	0.00049975	0.00049975	NA	NA	NA	NA	NA	NA	not.assessed	16	2	1	0	0.842105	0.105263	0.0526316	0	0.894737	0.105263	16	0	2	1	0.888889	0
12378_64	12378	NA	TGCAGGAGCTCAATCTGGTGTGAAATTAAAACTCCCAGCAGGGAGTCCTCAGTTTCCTGACCACTGTTG	69	NA	NA	NA	NA	NA	NA	NA	NA	NA	NA	NA	NA	NA	NA	NA	NA	NA	NA	NA	NA	NA	NA	NA	NA	NA	NA	0.835653	1	non.significant	8	4	1	6	0.615385	0.307692	0.0769231	0.315789	0.769231	0.230769	8	4	2	5	0.571429	0.285714
12379_32	12379	3522	TGCAGGACAAGCTGTCCCGCATAGTCGAGATGATTGAAGGTTTTTGTTCAAATTTATGTTGCCCAGATG	69	4	55.79	NA	55.79	4	120.934	55.9535	72.1577	ABxAA	CORR	1	0	158	126	0	0.00049975	0.0154923	0.00049975	0.00049975	0.00049975	0.00049975	0.00049975	NA	NA	NA	NA	NA	NA	not.assessed	NA	NA	NA	NA	NA	NA	NA	NA	NA	NA	NA	NA	NA	NA	NA	NA
12379_39	12379	406	TGCAGGACAAGCTGTCCCGCATAGTCGAGATGATTGAAGGTTTTTGTTCAAATTTATGTTGCCCAGATG	69	4	56.117	120.934	88.5255	4	120.934	55.9535	72.1577	ABxAB	CORR	1	1	75	134	75	0.636182	0.00049975	0.00049975	0.00049975	0.00049975	0.00049975	0.00049975	NA	NA	NA	NA	NA	NA	not.assessed	NA	NA	NA	NA	NA	NA	NA	NA	NA	NA	NA	NA	NA	NA	NA	NA
12381_34	12381	3523	TGCAGTACAACACGTCATTTATATGATCACATATACACAGTGTTCAGTACAGTATGTCGACTGTGAGAA	69	3	NA	84.01	84.01	3	84.01	NA	84.01	ABxAA	ERR	0	1	149	135	0	0.00049975	0.0354823	0.00049975	0.00049975	0.00049975	0.00049975	0.00049975	NA	NA	NA	NA	1	1	non.significant	15	3	0	1	0.833333	0.166667	0	0.0526316	0.916667	0.0833333	13	4	1	1	0.722222	0.222222
12381_40	12381	NA	TGCAGTACAACACGTCATTTATATGATCACATATACACAGTGTTCAGTACAGTATGTCGACTGTGAGAA	69	NA	NA	NA	NA	3	84.01	NA	84.01	NA	NA	NA	NA	NA	NA	NA	NA	NA	NA	NA	NA	NA	NA	NA	NA	NA	NA	1	1	non.significant	16	2	0	1	0.888889	0.111111	0	0.0526316	0.944444	0.0555556	14	2	1	2	0.823529	0.117647
12388_23	12388	3525	TGCAGGCGCCAAAAAAAGACCTCCACACAGGTTGCCAGAGCATCCCCCAAAAAATTAATAAAGAACGGA	69	8	52.718	NA	52.718	8	NA	52.718	52.718	ABxAA	CORR	1	0	101	104	2	0.00049975	0.544228	0.00049975	0.00049975	0.00049975	0.00049975	0.00049975	NA	NA	NA	NA	NA	NA	not.assessed	NA	NA	NA	NA	NA	NA	NA	NA	NA	NA	NA	NA	NA	NA	NA	NA
12388_44	12388	3526	TGCAGGCGCCAAAAAAAGACCTCCACACAGGTTGCCAGAGCATCCCCCAAAAAATTAATAAAGAACGGA	69	8	52.718	NA	52.718	8	NA	52.718	52.718	ABxAA	CORR	1	0	103	106	0	0.00049975	0.106447	0.00049975	0.00049975	0.00049975	0.00049975	0.00049975	NA	NA	NA	NA	NA	NA	not.assessed	NA	NA	NA	NA	NA	NA	NA	NA	NA	NA	NA	NA	NA	NA	NA	NA
12388_8	12388	3524	TGCAGGCGCCAAAAAAAGACCTCCACACAGGTTGCCAGAGCATCCCCCAAAAAATTAATAAAGAACGGA	69	8	52.718	NA	52.718	8	NA	52.718	52.718	ABxAA	CORR	1	0	103	105	2	0.00049975	0.555222	0.00049975	0.00049975	0.00049975	0.00049975	0.00049975	NA	NA	NA	NA	NA	NA	not.assessed	NA	NA	NA	NA	NA	NA	NA	NA	NA	NA	NA	NA	NA	NA	NA	NA
1239_68	1239	NA	TGCAGAATACATTTTGAGACAATTATTGGAGCCAATATTTTGAAAGCATTCTTACTTTGCAGCACTTCT	69	NA	NA	NA	NA	NA	NA	NA	NA	NA	NA	NA	NA	NA	NA	NA	NA	NA	NA	NA	NA	NA	NA	NA	NA	NA	NA	NA	NA	not.assessed	16	2	1	0	0.842105	0.105263	0.0526316	0	0.894737	0.105263	16	2	0	1	0.888889	0.111111
12392_45	12392	407	TGCAGTGTGGTATACTCATATGATCTATATTGTAAATATAGCTTATGCCATTGTTATATCGGTAATGTC	69	3	58.446	105.44	81.943	3	105.44	58.446	81.943	ABxAB	CORR	1	1	66	109	56	0.452274	0.00049975	0.00049975	0.00049975	0.00049975	0.00049975	0.00049975	NA	NA	NA	NA	0.0713928	1	non.significant	10	5	0	4	0.666667	0.333333	0	0.210526	0.833333	0.166667	16	1	0	2	0.941176	0.0588235
12396_13	12396	3527	TGCAGCTTGTTCGATATGGTGTTCTGTATTCTAGGCAGTGATATGTTGATTCAGGCTATGTGAACATCA	69	6	NA	120.977	120.977	6	120.977	58.095	89.536	ABxAA	ERR	0	1	141	145	1	0.00049975	0.133433	0.00049975	0.00049975	0.00049975	0.00049975	0.00049975	NA	NA	NA	NA	NA	NA	not.assessed	NA	NA	NA	NA	NA	NA	NA	NA	NA	NA	NA	NA	NA	NA	NA	NA
12396_32	12396	3528	TGCAGCTTGTTCGATATGGTGTTCTGTATTCTAGGCAGTGATATGTTGATTCAGGCTATGTGAACATCA	69	6	NA	120.977	120.977	6	120.977	58.095	89.536	ABxAA	ERR	0	1	142	146	1	0.00049975	0.142429	0.00049975	0.00049975	0.00049975	0.00049975	0.00049975	NA	NA	NA	NA	NA	NA	not.assessed	NA	NA	NA	NA	NA	NA	NA	NA	NA	NA	NA	NA	NA	NA	NA	NA
[truncated: 18,600 more rows]
[truncated: 4 more columns]

## Sheet: Sex-linked
markerID	Locus	LepmapID	fasta	length	LG	male	female	sex.averaged	LG_locus	mean_F	mean_M	mean_Ave	Segregation	tag	FAT_M1	MOT_F1	Zero	One	Two	ABxAB	ABxAA	ABxBB	AAxBB	AAxAA	BBxBB	NULLS	SexDet	Method1	Method2	Method5	GWAS.pvalue	GWAS.FDR	GWAS.associated	Zero_M	One_M	Two_M	Mis_M	HomRef_M	Het_M	HomSnp_M	pMis_M	Ref_M	Snp_M	Zero_F	One_F	Two_F	Mis_F	HomRef_F	Het_F
[truncated: 31 more rows]
[truncated: 4 more columns]

[truncated: 1 more sheets: Sex-associated]
